# Supplementary material for: Hiding in Plain Sight: The Globally Distributed Bacterial Candidate Phylum PAUC34f
Source: Front Microbiol. 2020 Mar 12;11:376. doi: 10.3389/fmicb.2020.00376 (PMC7081726; doi:10.3389/fmicb.2020.00376)
Supplement: Supplementary file 1 [file Table_1.XLSX]

## Sheet: 16S_accessionnumbers
Supporting Information Table S1:		16S rRNA sequences used to build the phylogenetic tree in Figure 2. PAUC34f sequences were identified from NCBI GenBank using ≥ 85% similarity to partial 16S rRNA sequences of PAUC34f SAGs reported in this study.
		*Sponge-specific clusters are defined as clades of at least three sequences originating from sponges of at least two different species. The same definition is applied to sponge-and-coral specific clusters, with the addition of coral-derived sequences. Definition based on that of Simister et al., 2012.
Accession	Taxonomy: Phylum	Taxonomy: Cluster	Source	Source type (for PAUC34f sequences)	Part of Sponge-Specific Cluster (SC)*	Part of Sponge and Coral-Specific Cluster (SSC)*	Reference	Link
CP011489.1	Actinobacteria	Actinobacteria bacterium IMCC26256	Freshwater				Kim and Cho (2015)	https://www.ncbi.nlm.nih.gov/nuccore/CP011489.1
DQ472228.1	Actinobacteria	Frankia					Santos et al (2006)	https://www.ncbi.nlm.nih.gov/nuccore/DQ472228.1
KX674377.1	Actinobacteria	Frankia elaeagni strain BMG5.12	Soil				Nouioui et al (2016)	https://www.ncbi.nlm.nih.gov/pubmed/27624710
DQ336135.1	Actinobacteria	Frankia elaeagni strain BMG5.12	Soil				Chaia et al (2006)	https://www.ncbi.nlm.nih.gov/pubmed/17106801
CP000820.1	Actinobacteria	Frankia sp. EAN1pec					Copeland et al (2007)	https://www.ncbi.nlm.nih.gov/nuccore/CP000820.1
AB235314.1	Aquificae	Hydrogenivirga okinawensis	Hydrothermal chimney				Nonoura et al (2008)	https://www.ncbi.nlm.nih.gov/pubmed/18319477
CP018099.1	Calditrichaeota	Caldithrix abyssi DSM 13497	Hydrothermal vent				Kublanov et al (2016)	https://www.ncbi.nlm.nih.gov/nuccore/CP018099.1
NR_116885.1	Calditrichaeota	Caldithrix palaeochoryensis strain MC	Hydrothermal vent sediment				Miroshnichenko et al (2010)	https://www.ncbi.nlm.nih.gov/pubmed/19854873
KX225427.1	Calditrichaeota	Calorithrix insularis	Hydrothermal sediment				Kompantseva et al (2017)	https://www.ncbi.nlm.nih.gov/pubmed/27983475
KU306340.1	Calditrichaeota	Calorithrix insularis strain KR	Sea hot water				Kompantseva et al (2017)	https://www.ncbi.nlm.nih.gov/pubmed/27983475
NR_074851.1	Deferribacteres	Calditerrivibrio nitroreducens	Terrestrial hot spring				Pitluck et al (2011)	https://www.ncbi.nlm.nih.gov/pubmed/21475587
NR_028995.1	Deferribacteres	Deferribacter abyssi strain JR					Swiderski et al (2002)	https://www.ncbi.nlm.nih.gov/nuccore/NR_028995.1
NR_075025.1	Deferribacteres	Deferribacter desulfuricans strain SSM1	Deep sea hydrothermal vent				Takaki et al (2010)	https://www.ncbi.nlm.nih.gov/pubmed/20189949
NR_026043.1	Deferribacteres	Deferribacter thermophilus strain BMA1	Petroleum reservoir				Greene et al (1997)	https://www.ncbi.nlm.nih.gov/pubmed/9103640
NR_074877.1	Deferribacteres	Denitrovibrio acetiphilus strain DSM 12809					Kiss et al (2010)	https://www.ncbi.nlm.nih.gov/pubmed/21304711
NR_074881.1	Deferribacteres	Flexistipes sinusarabici strain DSM 4947	Red Sea brine water				Lucas et al (2011)	https://www.ncbi.nlm.nih.gov/nuccore/NR_074881.1
NR_029309.1	Deferribacteres	Geovibrio ferrireducens strain PAL-1					Caccavo et al (1996)	https://www.ncbi.nlm.nih.gov/nuccore/NR_029309.1
AJ299402.1	Deferribacteres	Geovibrio thiophilus					Janssen et al (2002)	https://www.ncbi.nlm.nih.gov/pubmed/12148649
NR_042896.1	Deferribacteres	Mucispirillum schaedleri strain HRI I17	Rodent gastrointestinal mucus				Robertson et al (2005)	https://www.ncbi.nlm.nih.gov/pubmed/15879255
CP003360.1	Deltaproteobacteria	Desulfomonile tiedjei DSM 6799	Sewage sludge				Lucas et al (2012)	https://www.ncbi.nlm.nih.gov/nuccore/CP003360.1
CP015080.1	Deltaproteobacteria	Desulforomonas sp. DDH964	Terrestrial subsurface brine				Badalamenti and Bond (2016)	https://www.ncbi.nlm.nih.gov/nuccore/1015516084/
AY835391.1	Deltaproteobacteria	Desulfuromonas svalbardensis strain 103	Arctic sediments, Svalbard				Vandieken et al (2006)	https://www.ncbi.nlm.nih.gov/pubmed/16627667
CP010311.1	Deltaproteobacteria	Geoalkalibacter subterraneus strain Red1	Subsurface				Badalamenti et al (2015)	https://www.ncbi.nlm.nih.gov/pmc/articles/PMC4357744/
CP001124.1	Deltaproteobacteria	Geobacter bemidjiensis Bem	Subsurface sediment				Aklujkar et al (2010)	https://www.ncbi.nlm.nih.gov/pubmed/20828392
CP001661.1	Deltaproteobacteria	Geobacter sp. M21	Bioremediation				Lucas et al (2009)	https://www.ncbi.nlm.nih.gov/nuccore/CP001661.1
CP015455.1	Deltaproteobacteria	Pelobacter acetylenicus strain DSM 3246	Freshwater				Sutton et al (2017)	https://www.ncbi.nlm.nih.gov/pmc/articles/PMC5331499/
CP000142.2	Deltaproteobacteria	Pelobacter carbinolicus DSM 2380	Anoxic sediment				Aklujkar et al (2010)	https://www.ncbi.nlm.nih.gov/pmc/articles/PMC3543383/
CP015519.1	Deltaproteobacteria	Pelobacter sp. SFB94	Intertidal sediment (genomic DNA)				Sutton et al (2017)	https://www.ncbi.nlm.nih.gov/pmc/articles/PMC5331499/
KP174602.1	Deltaproteobacteria		Salt lake				Zhao et al (2014)	https://www.ncbi.nlm.nih.gov/nuccore/KP174602.1
NR_114349.1	Firmicutes	Calderihabitans maritimus	Marine sediment core				Yoneda et al (2013)	https://www.ncbi.nlm.nih.gov/pubmed/23606483
CP007739.1	Firmicutes	Bacillus methanolicus MGA3					Ruckert et al (2014)	https://www.ncbi.nlm.nih.gov/nuccore/CP007739.1
NR_133703.1	Firmicutes	Bacillus solimangrovi strain GH2-4	Sea sediment				Lee et al (2014)	https://www.ncbi.nlm.nih.gov/pubmed/24488932
LC198068.1	Firmicutes	Bacillus sp. HT14	Solar saltern soil				Lee and Whang (2016)	https://www.ncbi.nlm.nih.gov/nuccore/LC198068.1
NR_042537.1	Firmicutes	Bhargavaea cecembensis strain DSE10	Deep sea sediment				Manorama et al (2009)	https://www.ncbi.nlm.nih.gov/pubmed/19625444
JQ958374.1	Firmicutes	Paenibacillus swuensis strain DY6	Soil				Lee et al (2014)	https://www.ncbi.nlm.nih.gov/pubmed/24500474
NR_102767.2	Firmicutes	Syntrophothermus lipocalidus strain DSM 12680	Anaerobic granular sludge				Zhang et al (2010)	https://www.ncbi.nlm.nih.gov/pubmed/21304731
NR_042273.1	Firmicutes	Thalassobacillus devorans strain G-19.1	Saline soil				Garcia et al (2005)	https://www.ncbi.nlm.nih.gov/pubmed/16166667
NR_043542.1	Firmicutes	Thermolithobacter carboxydivorans strain R1	Mixed sediment and water (Calcite Spring)				Sokolova et al (2007)	https://www.ncbi.nlm.nih.gov/pubmed/17021657
NR_041802.1	Firmicutes	Thermolithobacter ferrireducens strain JW/KA-2	Mixed sediment and water (Calcite Spring)				Sokolova et al (2007)	https://www.ncbi.nlm.nih.gov/pubmed/17021657
AM943581.1.1421	Latescibacteria		Hypersaline lagoon sediment				Postec et al (2008)	https://www.ncbi.nlm.nih.gov/nuccore/AM943581.1
AB805920.1.1483	Latescibacteria		Ocean drilling core				Takami and Arai (2013)	https://www.ncbi.nlm.nih.gov/nuccore/AB805920
AB805921.1.1483	Latescibacteria		Ocean drilling core				Takami and Arai (2013)	https://www.ncbi.nlm.nih.gov/nuccore/AB805921
AB805923.1.1481	Latescibacteria		Ocean drilling core				Takami and Arai (2013)	https://www.ncbi.nlm.nih.gov/nuccore/AB805923
AB805924.1.1481	Latescibacteria		Ocean drilling core				Takami and Arai (2013)	https://www.ncbi.nlm.nih.gov/nuccore/AB805924
AB805931.1.1481	Latescibacteria		Ocean drilling core				Takami and Arai (2013)	https://www.ncbi.nlm.nih.gov/nuccore/AB805931
AB805932.1.1484	Latescibacteria		Ocean drilling core				Takami and Arai (2013)	https://www.ncbi.nlm.nih.gov/nuccore/AB805932.1
AB805934.1.1482	Latescibacteria		Ocean drilling core				Takami and Arai (2013)	https://www.ncbi.nlm.nih.gov/nuccore/AB805934
AB177136.1.1417	Latescibacteria		Subseafloor sediment				Inagaki et al (2006)	https://www.ncbi.nlm.nih.gov/pubmed/16477011
AQRO01000115.17633.19169	Latescibacteria						Rinke et al (2013)	https://www.ncbi.nlm.nih.gov/pubmed/23851394
NR_104821	Nitrospinae	Nitrospina gracilis strain 3/211					Yarza et al (2013)	https://www.ncbi.nlm.nih.gov/nuccore/NR_104821
AG-538_K21	Nitrospinae
AG-538_L21	Nitrospinae
GU118564.1	PAUC34f	III	Montastraea faveolata (coral)	Coral		SCC (III)	Sunagawa et al (2010)	https://www.ncbi.nlm.nih.gov/pubmed/20221265
KP091251.1	PAUC34f	III	Guaymas Basin hydrothermal seep	Marine sediment			McKay et al (2014)	https://www.ncbi.nlm.nih.gov/nuccore/KP091251.1
FJ746128.1	PAUC34f	III	South Pacific ocean sediment, 5306 m	Marine sediment			Durbin and Teske (2011)	https://www.ncbi.nlm.nih.gov/pubmed/21895908
KC492881.1	PAUC34f	III	Baltic Sea redoxcline, 119 m depth	Seawater			Glaubitz et al (2013)	https://www.ncbi.nlm.nih.gov/nuccore/KC492881.1
GQ351144.1	PAUC34f	III	Eastern North Pacific Ocean, Station P4, 1000 m depth	Seawater			Walsh et al (2009)	https://www.ncbi.nlm.nih.gov/pubmed/19900896
AC-337_B16	PAUC34f	III	Northeast Pacific	Seawater
HQ674110.1	PAUC34f	III	Northeast subarctic Pacific Ocean, Station P26, 1000m depth	Seawater			Allers et al (2013)	https://www.ncbi.nlm.nih.gov/pubmed/23151638
HQ674588.1	PAUC34f	III	Northeast subarctic Pacific Ocean, Station P26, 2000m depth	Seawater			Allers et al (2013)	https://www.ncbi.nlm.nih.gov/pubmed/23151638
AD-107_L22	PAUC34f	III	Northwest Atlantic	Seawater
AC-649_L04	PAUC34f	III	Northwest Pacific	Seawater
AC-649_F05	PAUC34f	III	Northwest Pacific	Seawater
RedSea_Bin47	PAUC34f	III	Red Sea	Seawater
GQ346983.1	PAUC34f	III	Saanich Inlet 100 m (anoxic)	Seawater			Walsh et al (2009)	https://www.ncbi.nlm.nih.gov/pubmed/19900896
DQ513022.1	PAUC34f	III	Ridge flank crustal fluid	Seawater			Huber et al (2006)	https://www.ncbi.nlm.nih.gov/pubmed/16343325
KF286139.1	PAUC34f	III	Aplysina cauliformis (marine sponge)	Sponge		SCC (III)	Olson et al (2014)	https://www.ncbi.nlm.nih.gov/pubmed/24112035
FJ900326.1	PAUC34f	III	Ancorina alata (marine sponge)	Sponge		SCC (III)	Kamke et al (2010)	https://www.ncbi.nlm.nih.gov/pubmed/20054355
KF286212.1	PAUC34f	III	Aplysina cauliformis (marine sponge)	Sponge		SCC (III)	Olson et al (2014)	https://www.ncbi.nlm.nih.gov/pubmed/24112035
KF286017.1	PAUC34f	III	Aplysina cauliformis (marine sponge)	Sponge		SCC (III)	Olson et al (2014)	https://www.ncbi.nlm.nih.gov/pubmed/24112035
HG423500.1	PAUC34f	III	Astrosclera willeyana (marine sponge)	Sponge		SCC (III)	Karlinska-Batres et al (2013)	https://www.ncbi.nlm.nih.gov/nuccore/HG423500.1
JN655269.1	PAUC34f	III	Ircinia fasciculata (marine sponge)	Sponge		SCC (III)	Erwin et al (2012)	https://www.ncbi.nlm.nih.gov/pubmed/22092516
JX206617.1	PAUC34f	III	Ircinia oros (marine sponge)	Sponge		SCC (III)	Erwin et al (2012)	https://www.ncbi.nlm.nih.gov/pubmed/22885741
JX280250.1	PAUC34f	III	Ircinia strobilina (marine sponge)	Sponge		SCC (III)	Pita et al (2013)	https://www.ncbi.nlm.nih.gov/pubmed/23529652
JX206729.1	PAUC34f	III	Ircinia variabilis (marine sponge)	Sponge		SCC (III)	Erwin et al (2012)	https://www.ncbi.nlm.nih.gov/pubmed/22885741
JN210870.1	PAUC34f	III	Rhopaloeides odorabile (marine sponge)	Sponge		SCC (III)	Webster et al (2011)	https://www.ncbi.nlm.nih.gov/pubmed/23761367
JN210871.1	PAUC34f	III	Rhopaloeides odorabile (marine sponge)	Sponge		SCC (III)	Webster et al (2011)	https://www.ncbi.nlm.nih.gov/pubmed/23761367
JN210869.1	PAUC34f	III	Rhopaloeides odorabile (marine sponge)	Sponge		SCC (III)	Webster et al (2011)	https://www.ncbi.nlm.nih.gov/pubmed/23761367
HE817816.1	PAUC34f	III	Vaceletia crypta (marine sponge)	Sponge		SCC (III)	Karlinska-Batres et al (2013)	https://www.ncbi.nlm.nih.gov/pubmed/23361993
HQ270416.1	PAUC34f	III	Xestospongia muta (marine sponge)	Sponge		SCC (III)	Montalvo and Hill (2011)	https://www.ncbi.nlm.nih.gov/pubmed/21856832
HQ270393.1	PAUC34f	III	Xestospongia muta (marine sponge)	Sponge		SCC (III)	Montalvo and Hill (2011)	https://www.ncbi.nlm.nih.gov/pubmed/21856832
HQ270377.1	PAUC34f	III	Xestospongia muta (marine sponge)	Sponge		SCC (III)	Montalvo and Hill (2011)	https://www.ncbi.nlm.nih.gov/pubmed/21856832
HQ270198.1	PAUC34f	III	Xestospongia testudinaria (marine sponge)	Sponge		SCC (III)	Montalvo and Hill (2011)	https://www.ncbi.nlm.nih.gov/pubmed/21856832
JX455617.1	PAUC34f	III	Xestospongia testudinaria (marine sponge)	Sponge		SCC (III)	Webster et al (2012)	https://www.ncbi.nlm.nih.gov/pubmed/23346080
HQ270335.1	PAUC34f	III	Xestospongia testudinaria (marine sponge)	Sponge		SCC (III)	Montalvo and Hill (2011)	https://www.ncbi.nlm.nih.gov/pubmed/21856832
JX455619.1	PAUC34f	III	Xestospongia testudinaria (marine sponge)	Sponge		SCC (III)	Webster et al (2012)	https://www.ncbi.nlm.nih.gov/pubmed/23346080
JX455624.1	PAUC34f	III	Xestospongia testudinaria (marine sponge)	Sponge		SCC (III)	Webster et al (2012)	https://www.ncbi.nlm.nih.gov/pubmed/23346080
EU746760.1	PAUC34f	II	Urban drinking water	Freshwater			Kormas et al (2010)	https://www.ncbi.nlm.nih.gov/pubmed/19404754
FJ752921.1	PAUC34f	II	Burrow sediment (marine worm)	Marine sediment			Pischedda et al (2011)	https://www.ncbi.nlm.nih.gov/pubmed/21946148
EU374035.1	PAUC34f	II	Canyon and slope sediment (Medditeranean)	Marine sediment			Polymenakou et al (2009)	https://www.ncbi.nlm.nih.gov/pubmed/19058941
JX504410.1	PAUC34f	II	Marine oolitic sands	Marine sediment			Edgcomb et al (2012)	https://www.ncbi.nlm.nih.gov/nuccore/JX504410.1
KC471003.1	PAUC34f	II	Marine sediment (Okinawa Trough)	Marine sediment			Hoshino and Inagaki (2013)	https://www.ncbi.nlm.nih.gov/pubmed/23785366
JN621510.1	PAUC34f	II	Marine surface sediment	Marine sediment			Vandieken et al (2012)	https://www.ncbi.nlm.nih.gov/pubmed/22572639
HQ721393.1	PAUC34f	II	Oligotrophic marine sediments	Marine sediment			Durbin and Teske (2010)	https://www.ncbi.nlm.nih.gov/nuccore/HQ721393.1
KX172670.1	PAUC34f	II	Sediment (Gulf of Mexico)	Marine sediment			Yang et al (2016)	https://www.ncbi.nlm.nih.gov/nuccore/KX172670.1
JN506239.1	PAUC34f	II	Hypersaline microbial mat	Microbial mat			Harris et al (2013)	https://www.ncbi.nlm.nih.gov/pubmed/22832344
GoM Bin 50	PAUC34f	II	Gulf of Mexico dead zone	Seawater
FJ981098.1	PAUC34f	II	Hydrothermal plume 1503 m (Guaymas Basin)	Seawater			Dick and Tebo (2010)	https://www.ncbi.nlm.nih.gov/pubmed/20192971
AD-113_L08	PAUC34f	II	Indian Ocean	Seawater
AC-724_C03	PAUC34f	II	Mediterranean Sea	Seawater
AC-724_C21	PAUC34f	II	Mediterranean Sea	Seawater
AB-629_G20	PAUC34f	II	Northwest Atlantic	Seawater
AC-665_F17	PAUC34f	II	Ogawawara Trench	Seawater
AC-647-K06	PAUC34f	II	Ogawawara Trench	Seawater
DQ810612.1	PAUC34f	II	Oxygen minimum zone	Seawater			Stevens and Ulloa (2008)	https://www.ncbi.nlm.nih.gov/pubmed/18294206
GQ349944.1	PAUC34f	II	Saanich Inlet 100 m (anoxic)	Seawater			Walsh et al (2009)	https://www.ncbi.nlm.nih.gov/pubmed/19900896
GQ346892.1	PAUC34f	II	Saanich Inlet 100 m (anoxic)	Seawater			Walsh et al (2009)	https://www.ncbi.nlm.nih.gov/pubmed/19900896
GQ350461.1	PAUC34f	II	Saanich Inlet 120 m (anoxic)	Seawater			Walsh et al (2009)	https://www.ncbi.nlm.nih.gov/pubmed/19900896
GQ347165.1	PAUC34f	II	Saanich Inlet 125 m (anoxic)	Seawater			Walsh et al (2009)	https://www.ncbi.nlm.nih.gov/pubmed/19900896
GQ348443.1	PAUC34f	II	Saanich Inlet 200 m (anoxic)	Seawater			Walsh et al (2009)	https://www.ncbi.nlm.nih.gov/pubmed/19900896
GQ350846.1	PAUC34f	II	Saanich Inlet 200 m (anoxic)	Seawater			Walsh et al (2009)	https://www.ncbi.nlm.nih.gov/pubmed/19900896
GQ348454.1	PAUC34f	II	Saanich Inlet 200 m (anoxic)	Seawater			Walsh et al (2009)	https://www.ncbi.nlm.nih.gov/pubmed/19900896
GQ347635.1	PAUC34f	II	Saanich Inlet 215 m (anoxic)	Seawater			Walsh et al (2009)	https://www.ncbi.nlm.nih.gov/pubmed/19900896
GQ347450.1	PAUC34f	II	Saanich Inlet 215 m (anoxic)	Seawater			Walsh et al (2009)	https://www.ncbi.nlm.nih.gov/pubmed/19900896
AAA007_E17	PAUC34f	II	South Atlantic Subtropical Gyre	Seawater
TOBGRS821_03582	PAUC34f	II	Red Sea TARA metagenome bin	Seawater			Tully et al (2017)	https://www.ncbi.nlm.nih.gov/nuccore/PBWH00000000
TOBGSAT128_00238	PAUC34f	II	South Atlantic Ocean TARA metagenome bin	Seawater			Tully et al (2017)	https://www.ncbi.nlm.nih.gov/nuccore/PAXL00000000
AG-369-N05	PAUC34f	II	East Boothbay Harbor tunicate	Tunicate
KF286206.1	PAUC34f	II	Aplysina cauliformis (marine sponge)	Sponge	SC (II-A)		Olson et al (2014)	https://www.ncbi.nlm.nih.gov/pubmed/24112035
EU035940.1	PAUC34f	II	Desmacidon (deep-see coral reef sponge)	Sponge	SC (II-A)		Jensen et al (2008)	https://www.sciencedirect.com/science/article/pii/S0967063708001301
GQ163760.1	PAUC34f	II	Hyrtios erectus (marine sponge)	Sponge	SC (II-A)		Radwan et al (2010)	https://www.ncbi.nlm.nih.gov/pubmed/19957096
JX206578.1	PAUC34f	II	Ircinia oros (marine sponge)	Sponge	SC (II-A)		Erwin et al (2012)	https://www.ncbi.nlm.nih.gov/pubmed/22885741
PetrosiaBin	PAUC34f	II	Petrosia ficiformis (marine sponge)	Sponge	SC (II-A)		Astudillo-Garcia et al (2018)
JN210879.1	PAUC34f	II	Rhopaloeides odorabile (marine sponge)	Sponge	SC (II-A)		Webster et al (2011)	https://www.ncbi.nlm.nih.gov/pubmed/23761367
HQ270394.1	PAUC34f	II	Xestospongia muta (marine sponge)	Sponge	SC (II-A)		Montalvo and Hill (2011)	https://www.ncbi.nlm.nih.gov/pubmed/21856832
JN596686.1	PAUC34f	II	Xestospongia testudinaria (marine sponge)	Sponge	SC (II-A)		Montalvo and Hill (2011)	https://www.ncbi.nlm.nih.gov/pubmed/21856832
JN596742.1	PAUC34f	II	Xestospongia testudinaria (marine sponge)	Sponge	SC (II-A)		Montalvo and Hill (2011)	https://www.ncbi.nlm.nih.gov/pubmed/21856832
HQ270349.1	PAUC34f	II	Xestospongia testudinaria (marine sponge)	Sponge	SC (II-A)		Montalvo and Hill (2011)	https://www.ncbi.nlm.nih.gov/pubmed/21856832
JN596688.1	PAUC34f	II	Xestospongia testudinaria (marine sponge)	Sponge	SC (II-A)		Montalvo and Hill (2011)	https://www.ncbi.nlm.nih.gov/pubmed/21856832
FJ900329.1	PAUC34f	II	Ancorina alata (marine sponge)	Sponge	SC (II-B)		Kamke et al (2010)	https://www.ncbi.nlm.nih.gov/pubmed/20054355
FJ900564.1	PAUC34f	II	Ancorina alata (marine sponge)	Sponge	SC (II-B)		Kamke et al (2010)	https://www.ncbi.nlm.nih.gov/pubmed/20054355
FJ900291.1	PAUC34f	II	Ancorina alata (marine sponge)	Sponge	SC (II-B)		Kamke et al (2010)	https://www.ncbi.nlm.nih.gov/pubmed/20054355
FJ900288.1	PAUC34f	II	Ancorina alata (marine sponge)	Sponge	SC (II-B)		Kamke et al (2010)	https://www.ncbi.nlm.nih.gov/pubmed/20054355
JN002382.1	PAUC34f	II	Aplysina aerophoba (marine sponge)	Sponge	SC (II-B)		Bayer et al (2012)	https://www.ncbi.nlm.nih.gov/pubmed/22562484
KF286077.1	PAUC34f	II	Aplysina cauliformis (marine sponge)	Sponge	SC (II-B)		Olson et al (2014)	https://www.ncbi.nlm.nih.gov/pubmed/24112035
KF286097.1	PAUC34f	II	Aplysina cauliformis (marine sponge)	Sponge	SC (II-B)		Olson et al (2014)	https://www.ncbi.nlm.nih.gov/nuccore/KF286097.1
HG423461.1	PAUC34f	II	Astrosclera willeyana (marine sponge)	Sponge	SC (II-B)		Karlinska-Batres et al (2013)	https://www.ncbi.nlm.nih.gov/nuccore/HG423461.1
JX206506.1	PAUC34f	II	Ircinia fasciculata (marine sponge)	Sponge	SC (II-B)		Erwin et al (2012)	https://www.ncbi.nlm.nih.gov/pubmed/22885741
JX280284.1	PAUC34f	II	Ircinia felix (marine sponge)	Sponge	SC (II-B)		Pita et al (2013)	https://www.ncbi.nlm.nih.gov/pubmed/23529652
HF912447.1	PAUC34f	II	Isops phlegraei (sponge)	Sponge	SC (II-B)		Kaesler-Neumann (2013)	https://www.ncbi.nlm.nih.gov/nuccore/HF912447.1
EF076059.1	PAUC34f	II	Plakortis (marine sponge)	Sponge	SC (II-B)		Taylor et al (2007)	https://www.ncbi.nlm.nih.gov/pubmed/17554047
EF076105.1	PAUC34f	II	Plakortis (marine sponge)	Sponge	SC (II-B)		Taylor et al (2007)	https://www.ncbi.nlm.nih.gov/pubmed/17554047
EF076082.1	PAUC34f	II	Plakortis (marine sponge)	Sponge	SC (II-B)		Taylor et al (2007)	https://www.ncbi.nlm.nih.gov/pubmed/17554047
AF186412.1	PAUC34f	II	Theonella swinhoei (marine sponge)	Sponge	SC (II-B)		Hentschel et al (2002)	https://www.ncbi.nlm.nih.gov/pubmed/12200297
HQ270329.1	PAUC34f	II	Xestospongia muta (marine sponge)	Sponge	SC (II-B)		Montalvo and Hill (2011)	https://www.ncbi.nlm.nih.gov/pubmed/21856832
HQ270309.1	PAUC34f	II	Xestospongia muta (marine sponge)	Sponge	SC (II-B)		Montalvo and Hill (2011)	https://www.ncbi.nlm.nih.gov/pubmed/21856832
HQ270306.1	PAUC34f	II	Xestospongia muta (marine sponge)	Sponge	SC (II-B)		Montalvo and Hill (2011)	https://www.ncbi.nlm.nih.gov/pubmed/21856832
HQ270305.1	PAUC34f	II	Xestospongia muta (marine sponge)	Sponge	SC (II-B)		Montalvo and Hill (2011)	https://www.ncbi.nlm.nih.gov/pubmed/21856832
HQ270281.1	PAUC34f	II	Xestospongia muta (marine sponge)	Sponge	SC (II-B)		Montalvo and Hill (2011)	https://www.ncbi.nlm.nih.gov/pubmed/21856832
HQ270326.1	PAUC34f	II	Xestospongia muta (marine sponge)	Sponge	SC (II-B)		Montalvo and Hill (2011)	https://www.ncbi.nlm.nih.gov/pubmed/21856832
HQ270295.1	PAUC34f	II	Xestospongia muta (marine sponge)	Sponge	SC (II-B)		Montalvo and Hill (2011)	https://www.ncbi.nlm.nih.gov/pubmed/21856832
HQ270293.1	PAUC34f	II	Xestospongia muta (marine sponge)	Sponge	SC (II-B)		Montalvo and Hill (2011)	https://www.ncbi.nlm.nih.gov/pubmed/21856832
HQ270334.1	PAUC34f	II	Xestospongia muta (marine sponge)	Sponge	SC (II-B)		Montalvo and Hill (2011)	https://www.ncbi.nlm.nih.gov/pubmed/21856832
HQ270397.1	PAUC34f	II	Xestospongia muta (marine sponge)	Sponge	SC (II-B)		Montalvo and Hill (2011)	https://www.ncbi.nlm.nih.gov/pubmed/21856832
HQ270226.1	PAUC34f	II	Xestospongia testudinaria (marine sponge)	Sponge	SC (II-B)		Montalvo and Hill (2011)	https://www.ncbi.nlm.nih.gov/pubmed/21856832
HQ270249.1	PAUC34f	II	Xestospongia testudinaria (marine sponge)	Sponge	SC (II-B)		Montalvo and Hill (2011)	https://www.ncbi.nlm.nih.gov/pubmed/21856832
JN596764.1	PAUC34f	II	Xestospongia testudinaria (marine sponge)	Sponge	SC (II-B)		Montalvo and Hill (2011)	https://www.ncbi.nlm.nih.gov/pubmed/21856832
HQ270274.1	PAUC34f	II	Xestospongia testudinaria (marine sponge)	Sponge	SC (II-B)		Montalvo and Hill (2011)	https://www.ncbi.nlm.nih.gov/pubmed/21856832
HQ270237.1	PAUC34f	II	Xestospongia testudinaria (marine sponge)	Sponge	SC (II-B)		Montalvo and Hill (2011)	https://www.ncbi.nlm.nih.gov/pubmed/21856832
HQ270277.1	PAUC34f	II	Xestospongia testudinaria (marine sponge)	Sponge	SC (II-B)		Montalvo and Hill (2011)	https://www.ncbi.nlm.nih.gov/pubmed/21856832
JQ612292.1	PAUC34f	II	Geodia barretti (marine sponge)	Sponge	x	x	Radax et al (2012)	https://www.ncbi.nlm.nih.gov/pubmed/22364353
DQ499291.1	PAUC34f	I	Acidic cave wall biofilm	Biofilm			Macalady et al (2007)	https://www.ncbi.nlm.nih.gov/pubmed/17504478
KJ590553.1	PAUC34f	I	Bioreactor biofilm	Biofilm			Jeong and Lee (2014)	https://www.ncbi.nlm.nih.gov/nuccore/KJ590553.1
LN998874.1	PAUC34f	I	Thermal karst cave biofilm	Biofilm			Anda et al (2015)	https://www.ncbi.nlm.nih.gov/nuccore/LN998874.1
LN680242.1	PAUC34f	I	Thermal karst cave biofilm	Biofilm			Borsodi et al (2014)	https://www.ncbi.nlm.nih.gov/nuccore/LN680242.1
JQ516294.1	PAUC34f	I	Montastraea faveolata (coral)	Coral		SCC (I-A)	Kimes et al (2013)	https://www.ncbi.nlm.nih.gov/pubmed/23750924
JQ516302.1	PAUC34f	I	Montastraea faveolata (coral)	Coral		SCC (I-A)	Kimes et al (2013)	https://www.ncbi.nlm.nih.gov/pubmed/23750924
JQ516286.1	PAUC34f	I	Montastraea faveolata (coral)	Coral		SCC (I-B)	Kimes et al (2013)	https://www.ncbi.nlm.nih.gov/pubmed/23750924
AB930585.1	PAUC34f	I	Subtropical dam reservoir water	Freshwater			Kojima et al (2014)	https://www.ncbi.nlm.nih.gov/pubmed/25098653
AG-636-D07	PAUC34f	I	Lake Baikal sediment	Freshwater sediment
AG-636-D14	PAUC34f	I	Lake Baikal sediment	Freshwater sediment
AG-636-F23	PAUC34f	I	Lake Baikal sediment	Freshwater sediment
KC604875.1	PAUC34f	I	Groundwater	Groundwater			Flynn et al (2013)	https://www.ncbi.nlm.nih.gov/pubmed/23800252
AG-657-N19	PAUC34f	I	Nevada groundwater	Groundwater
EF460027.1	PAUC34f	I	Baltic Sea sediment, red-ox depth -64 mV	Marine sediment			Edlund et al (2008)	https://www.ncbi.nlm.nih.gov/pubmed/18452546
FJ938437.1	PAUC34f	I	Deep see sediment	Marine sediment			Liao et al (2011)	https://www.ncbi.nlm.nih.gov/pubmed/22067077
JN621484.1	PAUC34f	I	Marine surface sediment	Marine sediment			Vandieken et al (2012)	https://www.ncbi.nlm.nih.gov/pubmed/22572639
AJ567590.1	PAUC34f	I	Pacific deep-sea sediment	Marine sediment			Xu et al (2005)	https://www.ncbi.nlm.nih.gov/nuccore/AJ567590.1
EU491100.1	PAUC34f	I	Seafloor lava crust	Marine sediment			Santelli et al (2008)	https://www.ncbi.nlm.nih.gov/pubmed/18509444
FJ712442.1	PAUC34f	I	Submarine mud volcano	Marine sediment			Pachiadaki et al (2010)	https://www.ncbi.nlm.nih.gov/pubmed/20370830
HQ729983.1	PAUC34f	I	Antarctic Ocean 200 m	Seawater			Murray et al (2010)	https://www.ncbi.nlm.nih.gov/nuccore/HQ729983.1
KC492880.1	PAUC34f	I	Baltic Sea redoxcline, 119 m depth	Seawater			Glaubitz et al (2013)	https://www.ncbi.nlm.nih.gov/nuccore/KC492880.1
EU361119.1	PAUC34f	I	Hawaii Ocean Time-Series	Seawater			Pham et al (2008)	https://www.ncbi.nlm.nih.gov/pubmed/18494796
EU361122.1	PAUC34f	I	Hawaii Ocean Time-Series	Seawater			Pham et al (2008)	https://www.ncbi.nlm.nih.gov/pubmed/18494796
EU361121.1	PAUC34f	I	Hawaii Ocean Time-Series	Seawater			Pham et al (2008)	https://www.ncbi.nlm.nih.gov/pubmed/18494796
EU361116.1	PAUC34f	I	Hawaii Ocean Time-Series	Seawater			Pham et al (2008)	https://www.ncbi.nlm.nih.gov/pubmed/18494796
EU361117.1	PAUC34f	I	Hawaii Ocean Time-Series	Seawater			Pham et al (2008)	https://www.ncbi.nlm.nih.gov/pubmed/18494796
EU361124.1	PAUC34f	I	Hawaii Ocean Time-Series	Seawater			Pham et al (2008)	https://www.ncbi.nlm.nih.gov/pubmed/18494796
EU361120.1	PAUC34f	I	Hawaii Ocean Time-Series	Seawater			Pham et al (2008)	https://www.ncbi.nlm.nih.gov/pubmed/18494796
EU361123.1	PAUC34f	I	Hawaii Ocean Time-Series	Seawater			Pham et al (2008)	https://www.ncbi.nlm.nih.gov/pubmed/18494796
DQ300804.1	PAUC34f	I	Hawaii Ocean Time-Series	Seawater			DeLong et al (2006)	https://www.ncbi.nlm.nih.gov/pubmed/16439655
JQ712448.1	PAUC34f	I	Hydrothermal vent fluid	Seawater			Bourbonnais et al (2012)	https://www.biogeosciences.net/9/4661/2012/
AY627378.1	PAUC34f	I	Monterey Bay 100 m	Seawater			Suzuki et al (2004)	https://www.ncbi.nlm.nih.gov/pubmed/15696381
AAA240_O11	PAUC34f	I	North Pacific Gyre	Seawater
HQ673429.1	PAUC34f	I	Northeast subarctic Pacific Ocean, Station P12, 1300m depth	Seawater			Allers et al (2013)	https://www.ncbi.nlm.nih.gov/pubmed/23151638
HQ672762.1	PAUC34f	I	Northeast subarctic Pacific Ocean, Station P12, 500m depth	Seawater			Allers et al (2013)	https://www.ncbi.nlm.nih.gov/pubmed/23151638
AC-647_L07	PAUC34f	I	Ogawawara Trench	Seawater
KM018498.1	PAUC34f	I	Red Sea deep brine pool (upper layer)	Seawater			Hikwaman et al (2014)	https://www.ncbi.nlm.nih.gov/nuccore/KM018498.1
GQ348806.1	PAUC34f	I	Saanich Inlet 10 m (anoxic)	Seawater			Walsh et al (2009)	https://www.ncbi.nlm.nih.gov/pubmed/19900896
GQ346884.1	PAUC34f	I	Saanich Inlet 100 m (anoxic)	Seawater			Walsh et al (2009)	https://www.ncbi.nlm.nih.gov/pubmed/19900896
HQ163175.1	PAUC34f	I	Saanich Inlet 100 m (anoxic)	Seawater			Walsh et al (2009)	https://www.ncbi.nlm.nih.gov/pubmed/19900896
GQ348957.1	PAUC34f	I	Saanich Inlet 100 m (anoxic)	Seawater			Walsh et al (2009)	https://www.ncbi.nlm.nih.gov/pubmed/19900896
HQ163290.1	PAUC34f	I	Saanich Inlet 100 m (anoxic)	Seawater			Walsh et al (2010)	https://www.ncbi.nlm.nih.gov/nuccore/HQ163290.1
GQ348964.1	PAUC34f	I	Saanich Inlet 100 m (anoxic)	Seawater			Walsh et al (2009)	https://www.ncbi.nlm.nih.gov/pubmed/19900896
GQ349157.1	PAUC34f	I	Saanich Inlet 120 m (anoxic)	Seawater			Walsh et al (2009)	https://www.ncbi.nlm.nih.gov/pubmed/19900896
GQ349256.1	PAUC34f	I	Saanich Inlet 120 m (anoxic)	Seawater			Walsh et al (2009)	https://www.ncbi.nlm.nih.gov/pubmed/19900896
GQ347270.1	PAUC34f	I	Saanich Inlet 125 m (anoxic)	Seawater			Walsh et al (2009)	https://www.ncbi.nlm.nih.gov/pubmed/19900896
GQ349425.1	PAUC34f	I	Saanich Inlet 200 m (anoxic)	Seawater			Walsh et al (2009)	https://www.ncbi.nlm.nih.gov/pubmed/19900896
HQ163657.1	PAUC34f	I	Saanich Inlet 200 m (anoxic)	Seawater			Walsh et al (2010)	https://www.ncbi.nlm.nih.gov/nuccore/HQ163657.1
GQ350856.1	PAUC34f	I	Saanich Inlet 200 m (anoxic)	Seawater			Walsh et al (2009)	https://www.ncbi.nlm.nih.gov/pubmed/19900896
EF379616.1	PAUC34f	I	Sea water	Seawater			Zhang et al (2007)	https://www.ncbi.nlm.nih.gov/pubmed/17627779
AB-606_N05	PAUC34f	I	South Atlantic	Seawater
AAA007_K08	PAUC34f	I	South Atlantic Subtropical Gyre	Seawater
AAA007_I18	PAUC34f	I	South Atlantic Subtropical Gyre	Seawater
AC-647_F05	PAUC34f	I	Ogawawara Trench	Seawater
HQ673190.1	PAUC34f	I	Northeast subarctic Pacific Ocean, Station P4, 1000m depth	Seawater			Allers et al (2013)	https://www.ncbi.nlm.nih.gov/pubmed/23151638
TOBGEAC654_00729	PAUC34f	I	East Africa Coastal TARA metagenome bin	Seawater			Tully et al (2017)	https://www.ncbi.nlm.nih.gov/nuccore/NZPK00000000
HQ003612.1	PAUC34f	I	Shallow lake anoxic sediment	Sediment			Ferrer et al (2011)	https://www.ncbi.nlm.nih.gov/pubmed/21735153
JQ366986.2	PAUC34f	I	Soil	Sediment			Dunbar et al (2012)	https://www.ncbi.nlm.nih.gov/pubmed/22264231
GQ163726.1	PAUC34f	I	Hyrtios erectus (marine sponge)	Sponge	SC (I-A)		Radwan et al (2010)	https://www.ncbi.nlm.nih.gov/pubmed/19957096
HQ270322.1	PAUC34f	I	Xestospongia muta (marine sponge)	Sponge	SC (I-A)		Montalvo and Hill (2011)	https://www.ncbi.nlm.nih.gov/pubmed/21856832
HQ270300.1	PAUC34f	I	Xestospongia muta (marine sponge)	Sponge	SC (I-A)		Montalvo and Hill (2011)	https://www.ncbi.nlm.nih.gov/pubmed/21856832
KF286042.1	PAUC34f	I	Aplysina cauliformis (marine sponge)	Sponge	SC (I-B)		Olson et al (2014)	https://www.ncbi.nlm.nih.gov/pubmed/24112035
FM160900.1	PAUC34f	I	Aplysina fulva (marine sponge)	Sponge	SC (I-B)		Hardoim et al (2009)	https://www.ncbi.nlm.nih.gov/nuccore/FM160900.1
JQ844424.1	PAUC34f	I	Geodia barretti (marine sponge)	Sponge	SC (I-B)		Jensen et al (2017)	https://www.ncbi.nlm.nih.gov/pubmed/27664049
GU981855.1	PAUC34f	I	Haliclona hogarthi (marine sponge)	Sponge	SC (I-B)		Yang et al (2010)	https://www.ncbi.nlm.nih.gov/nuccore/GU981855.1
HG764312.1	PAUC34f	I	Holoxea (marine sponge)	Sponge	SC (I-B)		Feng et al (2013)	https://www.ncbi.nlm.nih.gov/nuccore/HG764312.1
KF585203.1	PAUC34f	I	Holoxea (marine sponge)	Sponge	SC (I-B)		Feng et al (2013)	https://www.ncbi.nlm.nih.gov/nuccore/KF585203.1
JX280355.1	PAUC34f	I	Ircinia felix (marine sponge)	Sponge	SC (I-B)		Pita et al (2013)	https://www.ncbi.nlm.nih.gov/pubmed/23529652
FJ529319.1	PAUC34f	I	Svenzea zeai (marine sponge)	Sponge	SC (I-B)		Lee et al (2009)	https://www.ncbi.nlm.nih.gov/pubmed/19648378
JN596662.1	PAUC34f	I	Xestospongia testudinaria (marine sponge)	Sponge	SC (I-B)		Montalvo and Hill (2011)	https://www.ncbi.nlm.nih.gov/pubmed/21856832
JN596735.1	PAUC34f	I	Xestospongia testudinaria (marine sponge)	Sponge	SC (I-B)		Montalvo and Hill (2011)	https://www.ncbi.nlm.nih.gov/pubmed/21856832
GU982042.1	PAUC34f	I	Aplysina fulva (marine sponge)	Sponge	x	x	Yang et al (2010)	https://www.ncbi.nlm.nih.gov/nuccore/GU982042.1
GU981948.1	PAUC34f	I	Tedania ignis (marine sponge)	Sponge	x	x	Yang et al (2010)	https://www.ncbi.nlm.nih.gov/nuccore/GU981948.1
AplysinaBin	PAUC34f	I	Aplysina aerophoba (marine sponge)	Sponge		SCC (I-A)	Astudillo-Garcia et al (2018)
GU982049.1	PAUC34f	I	Aplysina fulva (marine sponge)	Sponge		SCC (I-A)	Yang et al (2010)	https://www.ncbi.nlm.nih.gov/nuccore/GU982049.1
GU982053.1	PAUC34f	I	Aplysina fulva (marine sponge)	Sponge		SCC (I-A)	Yang et al (2010)	https://www.ncbi.nlm.nih.gov/nuccore/GU982053.1
GU982035.1	PAUC34f	I	Aplysina fulva (marine sponge)	Sponge		SCC (I-A)	Yang et al (2010)	https://www.ncbi.nlm.nih.gov/nuccore/GU982035.1
GU982101.1	PAUC34f	I	Aplysina fulva (marine sponge)	Sponge		SCC (I-A)	Yang et al (2010)	https://www.ncbi.nlm.nih.gov/nuccore/GU982101.1
GU982027.1	PAUC34f	I	Aplysina fulva (marine sponge)	Sponge		SCC (I-A)	Yang et al (2010)	https://www.ncbi.nlm.nih.gov/nuccore/GU982027.1
HE985094.1	PAUC34f	I	Astrosclera willeyana (marine sponge)	Sponge		SCC (I-A)	Karlinska-Batres and Woerheide (2012)	https://www.ncbi.nlm.nih.gov/nuccore/HE985094.1
JQ612278.1	PAUC34f	I	Geodia barretti (marine sponge)	Sponge		SCC (I-A)	Radax et al (2012)	https://www.ncbi.nlm.nih.gov/pubmed/22364353
JQ612296.1	PAUC34f	I	Geodia barretti (marine sponge)	Sponge		SCC (I-A)	Radax et al (2012)	https://www.ncbi.nlm.nih.gov/pubmed/22364353
GU981936.1	PAUC34f	I	Haliclona hogarthi (marine sponge)	Sponge		SCC (I-A)	Yang et al (2010)	https://www.ncbi.nlm.nih.gov/nuccore/GU981936.1
GU981866.1	PAUC34f	I	Haliclona hogarthi (marine sponge)	Sponge		SCC (I-A)	Yang et al (2010)	https://www.ncbi.nlm.nih.gov/nuccore/GU981866.1
GU981906.1	PAUC34f	I	Haliclona hogarthi (marine sponge)	Sponge		SCC (I-A)	Yang et al (2010)	https://www.ncbi.nlm.nih.gov/nuccore/GU981906.1
JX206510.1	PAUC34f	I	Ircinia fasciculata (marine sponge)	Sponge		SCC (I-A)	Erwin et al (2012)	https://www.ncbi.nlm.nih.gov/pubmed/22885741
JX206514.1	PAUC34f	I	Ircinia fasciculata (marine sponge)	Sponge		SCC (I-A)	Erwin et al (2012)	https://www.ncbi.nlm.nih.gov/pubmed/22885741
JX206480.1	PAUC34f	I	Ircinia fasciculata (marine sponge)	Sponge		SCC (I-A)	Erwin et al (2012)	https://www.ncbi.nlm.nih.gov/pubmed/22885741
JX206653.1	PAUC34f	I	Ircinia oros (marine sponge)	Sponge		SCC (I-A)	Erwin et al (2012)	https://www.ncbi.nlm.nih.gov/pubmed/22885741
JX206660.1	PAUC34f	I	Ircinia oros (marine sponge)	Sponge		SCC (I-A)	Erwin et al (2012)	https://www.ncbi.nlm.nih.gov/nuccore/JX206660.1
EF076072.1	PAUC34f	I	Plakortis (marine sponge)	Sponge		SCC (I-A)	Taylor et al (2007)	https://www.ncbi.nlm.nih.gov/pubmed/17554047
GU981999.1	PAUC34f	I	Tedania ignis (marine sponge)	Sponge		SCC (I-A)	Yang et al (2010)	https://www.ncbi.nlm.nih.gov/nuccore/GU981999.1
GU981987.1	PAUC34f	I	Tedania ignis (marine sponge)	Sponge		SCC (I-A)	Yang et al (2010)	https://www.ncbi.nlm.nih.gov/nuccore/GU981987.1
JN596760.1	PAUC34f	I	Xestospongia testudinaria (marine sponge)	Sponge		SCC (I-A)	Montalvo and Hill (2011)	https://www.ncbi.nlm.nih.gov/pubmed/21856832
FJ900328.1	PAUC34f	I	Ancorina alata (marine sponge)	Sponge		SCC (I-B)	Kamke et al (2010)	https://www.ncbi.nlm.nih.gov/pubmed/20054355
HE817821.1	PAUC34f	I	Vaceletia crypta (marine sponge)	Sponge		SCC (I-B)	Karlinska-Batres et al (2013)	https://www.ncbi.nlm.nih.gov/pubmed/23361993
JN596693.1	PAUC34f	I	Xestospongia testudinaria (marine sponge)	Sponge		SCC (I-B)	Montalvo and Hill (2011)	https://www.ncbi.nlm.nih.gov/pubmed/21856832
JN596762.1	PAUC34f	I	Xestospongia testudinaria (marine sponge)	Sponge		SCC (I-B)	Montalvo and Hill (2011)	https://www.ncbi.nlm.nih.gov/pubmed/21856832
HQ270346.1	PAUC34f	I	Xestospongia testudinaria (marine sponge)	Sponge		SCC (I-B)	Montalvo and Hill (2011)	https://www.ncbi.nlm.nih.gov/pubmed/21856832
DQ247948.1.1186	Poribacteria		Corticium candelabrum (marine sponge)				Sharp et al (2007)	https://www.ncbi.nlm.nih.gov/pubmed/17122394
AY485280.1.1367	Poribacteria		Marine sponge				Fieseler et al (2004)	https://www.ncbi.nlm.nih.gov/pubmed/15184179
AY485282.1.1369	Poribacteria		Marine sponge				Fieseler et al (2004)	https://www.ncbi.nlm.nih.gov/pubmed/15184179
AY485285.1.1385	Poribacteria		Marine sponge				Fieseler et al (2004)	https://www.ncbi.nlm.nih.gov/pubmed/15184179
AY485286.1.1377	Poribacteria		Marine sponge				Fieseler et al (2004)	https://www.ncbi.nlm.nih.gov/pubmed/15184179
AY485288.1.1369	Poribacteria		Marine sponge				Fieseler et al (2004)	https://www.ncbi.nlm.nih.gov/pubmed/15184179
AY485289.1.1369	Poribacteria		Marine sponge				Fieseler et al (2004)	https://www.ncbi.nlm.nih.gov/pubmed/15184179
AY713479.1	Poribacteria		Sponge				Fieseler et al (2006)	https://www.ncbi.nlm.nih.gov/pubmed/16584473

## Sheet: Environmental_origin_stats
Calculations for Table 2 in Main Text:		Environmental origins of PAUC34f 16S rRNA sequences used for phylogenetic tree construction, comparing data from this study to data reported in Figure 3 of Astudillo-García et al (2017). Environmental origins are defined as follows: host-derived = isolated from a marine sponge, coral or tunicate; marine-derived = isolated from any non-host marine source including seawater, marine sediment, hydrot…
		Astudillo-García et al (2017)	This study
All PAUC34f	Total number of 16S sequences	93	208
	% host-derived	0.731183	0.528846
	% marine-derived	0.215054	0.403846
	% non-marine derived	0.0537634	0.0673077
Cluster I	Total number of 16S sequences	40	99
	% host-derived	0.65	0.444444
	% marine-derived	0.25	0.434343
	% non-marine derived	0.1	0.121212
Cluster II	Total number of 16S sequences	41	74
	% host-derived	0.878049	0.594595
	% marine-derived	0.097561	0.378378
	% non-marine derived	0.0243902	0.027027
Cluster III	Total number of 16S sequences	12	35
	% host-derived	0.5	0.628571
	% marine-derived	0.5	0.371429
	% non-marine derived	0	0
