# Supplementary material for: Hiding in Plain Sight: The Globally Distributed Bacterial Candidate Phylum PAUC34f
Source: Front Microbiol. 2020 Mar 12;11:376. doi: 10.3389/fmicb.2020.00376 (PMC7081726; doi:10.3389/fmicb.2020.00376)
Supplement: Supplementary file 2 [file Table_2.XLSX]

## Sheet: Sheet1
Supporting Information Table S2:	Previously reported genome assemblies (both SAGs and MAGs) analyzed in this study.
	Type	Genome	Location	Depth	Cluster	Assembly size (Mbp)	Estimated completeness (%)	Estimated Contamination (%)	GC%	Reference
PAUC34f	MAG	EAC654^*	East Africa Coastal		I	3.5	90	7	41	(Tully et al., 2018)
	MAG	Aplysina^*	Sponge: Aplysina aerophoba		I	5.7	90	4	59	(Astudillo-García et al., 2017)
	MAG	RS821^*	Red Sea		II	5.4	87	1	59	(Tully et al., 2018)
	MAG	SAT128^*	South Atlantic Ocean		II	5.2	98	8	57	(Tully et al., 2018)
	MAG	50 GOM^*	Gulf of Mexico anoxic zone		II	5.3	85	1	58	(Thrash et al., 2017)
	MAG	Petrosia^*	Sponge: Petrosia ficiformis		II	4.1	87	9	60	(Astudillo-García et al., 2017)
	MAG	47 TARA red^*	Red Sea		III	2	80	0	41	(Delmont et al., 2017)
Latescibacteria	SAG	AAA252-E07*	Sakinaw Lake, BC, Canada	120		2.3	73		42	(Youssef, Farag, et al., 2015)
	SAG	AG-636-I09^*	Lake Baikal sediment, Russia	1471		2.5	65	3	56	IMG 3300016609
	SAG	AG-636-I15^*	Lake Baikal sediment, Russia	1471		3.1	63	0	56	IMG 3300016621
	SAG	AG-636-N02^*	Lake Baikal sediment, Russia	1471		1.9	62	0	47	IMG 3300016582
	MAG	DG63*	White Oak River estuary, NC, USA			3.5	96	16	55	IMG 2654587945
Poribacteria	MAG	ARS61^*	Arabian Sea			5.3	83	2	67	(Tully et al., 2018)
	MAG	NAT1^*	North Atlantic			6.4	84	4	47	(Tully et al., 2018)
	MAG	NP41^*	North Pacific			5.3	90	4	43	(Tully et al., 2018)
	MAG	NP60^*	North Pacific			5.8	98	4	40	(Tully et al., 2018)
	MAG	RS423^*	Red Sea			5.3	96	6	40	(Tully et al., 2018)
	MAG	WGA-3G^*	Sponge: Aplysina aerophoba			5.4	99		48	(Kamke et al., 2014)
	MAG	WGA-4E*	Sponge: Aplysina aerophoba			3.6	58		50	(Kamke et al., 2014)
^Included in metagenome fragment recruitment analysis.
*Included in eukaryotic-like domain analysis
