# Supplementary material for: Hiding in Plain Sight: The Globally Distributed Bacterial Candidate Phylum PAUC34f
Source: Front Microbiol. 2020 Mar 12;11:376. doi: 10.3389/fmicb.2020.00376 (PMC7081726; doi:10.3389/fmicb.2020.00376)
Supplement: Supplementary file 3 [file Table_3.XLSX]

## Sheet: Supporting information Table S4
Supporting Information Table S3:			Metagenomes used in fragment recruitment analysis.
#	Depth (m)	Lattitude	Longtitude	Read count	Bp count	Accession
1	800	-8.779	-17.96	79019269	13213103814	ERR599005
2	480	-15.331	43.295	7843247	1344874326	ERR599112
3	380	2.101	-84.555	99309480	16993100177	ERR598971
4	480	-5.254	-85.168	43477634	7205571441	ERR599132
5	177	-12.906	-96.023	102820276	16954852299	ERR598946
6	380	-1.972	-84.627	173735893	28577987883	ERR599020
7	500	50	-145	3122389	627371058	SRR3726289
8	500	48.65	-126.667	29968524	6392073847	SRR3723787
9	500	49.283	-134.667	12092617	2580671774	SRR3723930
10	1000	48.65	-126.667	28315384	6188772676	SRR3723786
11	1000	48.97	-130.667	21184671	4656226783	SRR3732449
12	500	49.567	-138.667	21905447	4869533615	SRR3723785
13	2000	49.283	-134.667	27849891	5923974774	SRR3723931
14	505	29.15	142.802	472428	174588549	DRR092707
15	3500	36.608	17.971	23269297	3615027528	SRR2981515
16	1206	29.15	142.802	545548	202777850	DRR092709
17	754	29.15	142.802	530642	196968848	DRR092708
18	776	-34.55	24.51	56863711	8311712116	SRR4028175
19	740	34.049	-49.918	168362039	27617845794	ERR598964
20	488	-25.859	-111.729	130074900	22116614177	ERR599071
21	550	31.481	-159.046	180517690	29064245644	ERR598980
22	800	-30.189	-43.271	112306318	18704213213	ERR599159
23	800	36.139	-16.834	146744865	24917975360	ERR598944
24	850	-35.209	26.291	155155053	25486549814	ERR598960
25	1000	-29.512	37.989	53130556	8833433215	ERR599164
26	376	-28.457	-5.667	2986840	426283416	SRR4028169
27	640	25.641	-88.453	137572626	23399274428	ERR598985
28	2000	49.567	-138.667	7520478	1523170307	SRR3723933
29	2015	29.15	142.802	520155	193848845	DRR092710
30	5010	29.15	142.802	539281	198196966	DRR092712
31	790	-61.99	-49.502	53916241	9042728173	ERR599008
32	3499	30.105	142.726	671557	259220437	DRR092719Ê
33	5000	-44.67	10.91	51206335	7439728539	SRR4028224
34	7007	30.105	142.726	714206	275542563	DRR092720
35	2750	-40.96	20.79	24961059	3726764622	SRR4028193
36	1748	-41.125	-37.831	5765500	822979075	SRR4028167
37	100	18.2	-104.23	1141637	279407528	SRR1509793
38	125	18.2	-104.23	759690	188696106	SRR1509794
39	125	20.66	-107.86	1231870	411210525	SRR1509799
40	300	18.2	-104.23	3601963	857280426	SRR1509796
41	300	20.66	-107.86	1093547	365474647	SRR1509800
42	1000	49.567	-138.667	24743898	5289571246	SRR3723780
43	1000	30.105	142.726	675383	258810159	DRR092718
44	547	30.105	142.726	793732	307440343	DRR092717
45	1000	50	-145	20071159	4310556028	SRR3726277
46	500	48.97	-130.667	19662453	4137925888	SRR3726278
47	700	-31.014	4.68	142556679	23108080669	ERR598947
48	590	25.641	-70.038	145458355	24282809910	ERR599166
49	375	14.202	-116.647	47579735	7410374949	ERR599127
50	600	-8.972	-139.239	36981575	6358511239	ERR598999
51	800	-20.398	-3.176	93983693	15695870172	ERR599044
52	450	6.335	-102.954	37434280	6335980996	ERR599051
53	800	-21.068	-35.35	158117154	26146280939	ERR599000
54	696	-23.157	-129.395	78872644	13436760795	ERR599072
55	85	18.2	-104.23	1876187	448785208	SRR1509792
56	85	20.66	-107.86	1742073	532098901	SRR1509798
57	9697	29.15	142.802	504790	186370794	DRR092714
58	4003	19.99	-52.637	5964454	1359124435	SRR3960575
59	4002	32.079	-17.266	4592925	1005758169	SRR3960577
60	4003	29.97	-23.69	3151873	694995480	SRR3960578
61	3008	10.093	-99.246	3929874	894302539	SRR3960579
62	3103	12	-108.06	2808871	647044075	SRR3961047
63	4002	15.909	-124.474	2940836	650506447	SRR3961906
64	4004	18.04	-133.26	2475879	568575664	SRR3961935
65	3818	9.22	-163.53	4313573	981409475	SRR3962293
66	2150	-25.49	-179.52	2005672	447732647	SRR3962680
67	4018	-5.75	-170.741	5461798	1209929444	SRR3962773
68	3501	-28.406	179.141	2513857	604739773	SRR3963449
69	4001	-30.333	103.308	2171947	501673656	SRR3963457
70	3996	-39.23	135.19	1303796	301897412	SRR3963458
71	4000	-29.81	82.62	2985660	680402283	SRR3963622
72	2400	-29.653	92.985	4895975	1108366477	SRR3963804
73	3500	-27.978	63.248	1892420	433595323	SRR3963982
74	4002	-33.55	39.89	4168760	927606785	SRR3965586
75	3199	-26.91	-21.43	4573022	1008231966	SRR3965592
76	4001	-31.81	6.84	3427033	784355471	SRR3965758
77	3900	-32.813	12.769	4431400	998828875	SRR3965873
78	3632	-28.62	-11.8	1390886	318415749	SRR3965874
79	3907	-22.97	-36.95	3970667	877965160	SRR3966130
80	4003	-15.83	-33.41	6332815	1377657715	SRR3967319
81	4001	-9.12	-30.19	2387957	548947389	SRR3967690
82	4002	-3.03	-27.33	2710600	597201987	SRR3967700
83	4002	14.52	-26	1723302	380746308	SRR3968061
84	4003	7.33	-26	4758853	1054317852	SRR3968062
85	4005	21.51	-23.45	4306310	984363149	SRR3968777
86	600	20.819	63.585	138119151	22754587258	ERR599062
87	270	18.735	66.39	75320999	12548073144	ERR599037
88	340	19.011	64.491	48385424	8135002325	ERR599167
89	150	-8.896	-140.283	43387655	7166771202	ERR598956
90	140	-8.895	-142.557	94488148	16096648777	ERR599156
91	193	30.105	142.726	708345	274986581	DRR092716
92	250	33.904	-56.968	139942627	23450798350	ERR598958
93	600	38.818	25.259	66478097	9290617780	SRR2981523
94	306	29.15	142.802	563474	210868784	DRR092706
95	10	42.114	3.167	15879555	2614331339	ERR2220843
96	10	42.114	3.167	13034571	2194381960	ERR2220844
97	10	42.114	3.167	13357759	2261079785	ERR2220842
98	10	42.114	3.167	13733560	2318397905	ERR2220845
99	10	42.114	3.167	9669712	1616008170	ERR2220846
100	NA	NA	NA	12427935	3885507919	SRR3473501
101	NA	NA	NA	19222406	3755763278	SRR6049383
102	NA	NA	NA	31677135	4937323703	SRR2157455
103	NA	NA	NA	10000000	2149366107	SRR6214543
104	NA	NA	NA	12083054	1568991351	SRR2064712
105	NA	NA	NA	4151405	906926361	DRR066339
106	NA	NA	NA	13771955	2861570762	ERR884060
107	NA	NA	NA	13011552	5425616553	SRR1802789
108	NA	NA	NA	12341689	5121114662	SRR3473949
109	NA	NA	NA	305776	54691956	SRR1576521
110	NA	NA	NA	5857211	2633917495	SRR3473948
111	NA	NA	NA	10579684	2226401537	ERR884059
112	NA	NA	NA	3246162	782892416	ERR884057
113	NA	NA	NA	3452613	762660856	ERR884058
114	2005	58.45	85.028	1000000	214530608	3300017428
115	NA	NA	NA	21519783	3402004418	SRR1628698
116	NA	NA	NA	19749696	3113125987	SRR1628697
117	NA	NA	NA	10000000	1580846162	SRR1628696
118	NA	-13.517	34.77	10968737	2441514754	SRR6481319
119	NA	-1.78	29.2	10000000	2398281649	SRR6481370
120	NA	50.062	-124.721	12315390	2650122177	SRR6481100
121	NA	50.062	-124.721	12270533	2738305282	SRR6481037
122	36.5	36.96	−116.72	9882854	1474486571	330009691
123	36.5	36.96	−116.72	9863628	1471189994	330009626
124	36.5	36.96	−116.72	9997789	1498938713	330009444
125	90	-61.99	-49.502	137365648	22760974137	ERR599121
126	10	48.65	-126.667	30428400	6496361661	SRR3723777
127	10	49.283	-134.667	15391631	3196792898	SRR3723928
128	5	-8.896	-140.285	103616193	17840247397	ERR599160
129	45	35.407	-127.75	156572539	25951485598	ERR598942
130	50	-1.972	-84.614	18372038	3073513779	ERR599014
131	5	19.011	64.564	82081994	13385266487	ERR599102
132	25	18.735	66.39	111717200	19513424647	ERR599145
133	5	-61.99	-49.502	135557491	22075354517	ERR599090
134	5	-25.859	-111.691	58754158	9878421999	ERR599093
135	30	2.101	-84.555	61935894	10500244075	ERR599065
136	5	2.101	-84.555	132166824	22552517702	ERR599118
137	5	-5.254	-85.273	38887246	6713889375	ERR598978
138	5	6.335	-103.06	148956548	24515620092	ERR599030
139	5	-12.906	-95.976	80127198	13462086673	ERR599163
140	40	-5.254	-85.273	107258179	18294105975	ERR599007
141	5	-30.189	-43.29	108109233	18314683605	ERR599006
142	5	-21.068	-35.179	120202409	20779090899	ERR599126
143	5	-9.067	-140.597	40674414	6779300446	ERR599036
144	5	-8.895	-142.557	36090695	6100543349	ERR599114
145	5	-8.972	-139.196	128494301	21643581950	ERR598992
146	5	-15.331	43.295	152687351	23444662018	ERR599057
147	5	-1.972	-84.627	148566602	24357936696	ERR599039
148	5	-16.969	-100.675	171989566	27809439741	ERR599077
149	115	-8.972	-139.196	120646849	20609375649	ERR598948
150	120	-9.067	-140.597	24335804	3937540501	ERR598988
151	30	-30.189	-43.271	119191753	19936478597	ERR599101
152	188	-25.859	-111.729	80654027	12718401274	ERR599079
153	150	-21.068	-35.179	134347028	21691680098	ERR599148
154	100	-41.125	-37.831	5661100	835265263	SRR4028166
155	75	38.818	25.259	24783541	3549861296	SRR2981519
156	0	29.15	142.802	563474	210868784	DRR092706
157	155	-23.157	-129.5	166203379	27843604685	ERR598957
158	100	-34.259	-26.087	3285012	475627343	SRR4028168
159	125	25.641	-88.45	129702398	22128603162	ERR599100
160	77	36.483	15.65	41887523	6285322749	SRR2981506
161	5	-23.157	-129.5	176654942	28914336851	ERR598954
162	5	36.139	-16.905	109702890	18911511744	ERR599078
163	70	36.591	18.694	29504883	4303526649	SRR2981512
164	5	-20.398	-3.164	47683276	7832023665	ERR599165
165	25	19.011	64.564	141302282	23950322584	ERR599082
166	50	-31.014	4.669	31643656	5296515678	ERR599017
167	5	-31.014	4.669	36575555	6041514521	ERR599174
168	50	-12.906	-95.976	97721533	16791532790	ERR599081
169	60	6.335	-103.06	94451012	16526127236	ERR599087
170	5	-20.398	-3.164	47683276	7832023665	ERR599165
171	100	-44.67	10.91	55615339	8153321583	SRR4028173
172	30	18.2	-104.23	1145139	294849630	SRR1509790
173	5	39.087	-142.557	101098116	17443667348	ERR598983
174	30	20.66	-107.86	145377	47344003	SRR1509797
175	90	-16.969	-100.675	27250868	4601869512	ERR598961
176	5	-35.209	26.291	54078421	9129901435	ERR599146
177	65	-29.512	37.96	55540498	9333215406	ERR599023
178	30	-35.209	26.291	116376549	17034924575	ERR599110
179	5	34.605	-71.309	149650203	25075871701	ERR598968
180	0	30.072	142.744	734895	284162214	DRR092715
181	100	-8.779	-17.903	44872083	7471788986	ERR599133
182	5	-29.512	37.912	180390803	29737694236	ERR599150
