# Supplementary material for: Hiding in Plain Sight: The Globally Distributed Bacterial Candidate Phylum PAUC34f
Source: Front Microbiol. 2020 Mar 12;11:376. doi: 10.3389/fmicb.2020.00376 (PMC7081726; doi:10.3389/fmicb.2020.00376)
Supplement: Supplementary file 4 [file Table_4.XLSX]

## Sheet: Sheet1
Supporting Information Table S4:			Malaspina size-fractionated metagenomes used in particle-associated vs free-living comparative recruitment analysis (Supporting Information Figure S1).
Accession	Size fraction
SRR3968770	0.8
SRR3967905	0.8
SRR3968063	0.8
SRR3968060	0.8
SRR3967699	0.8
SRR3967558	0.8
SRR3967025	0.8
SRR3965676	0.8
SRR3965875	0.8
SRR3965647	0.8
SRR3965809	0.8
SRR3965585	0.8
SRR3964650	0.8
SRR3963658	0.8
SRR3963805	0.8
SRR3963571	0.8
SRR3963498	0.8
SRR3963599	0.8
SRR3963456	0.8
SRR3962777	0.8
SRR3962772	0.8
SRR3961936	0.8
SRR3962771	0.8
SRR3962508	0.8
SRR3961604	0.8
SRR3960684	0.8
SRR3960581	0.8
SRR3960580	0.8
SRR3960576	0.8
SRR3960572	0.8
SRR3960575	0.2
SRR3960577	0.2
SRR3960578	0.2
SRR3960579	0.2
SRR3961047	0.2
SRR3961906	0.2
SRR3961935	0.2
SRR3962293	0.2
SRR3962680	0.2
SRR3962773	0.2
SRR3963449	0.2
SRR3963457	0.2
SRR3963458	0.2
SRR3963622	0.2
SRR3963804	0.2
SRR3963982	0.2
SRR3965586	0.2
SRR3965592	0.2
SRR3965758	0.2
SRR3965873	0.2
SRR3965874	0.2
SRR3966130	0.2
SRR3967319	0.2
SRR3967690	0.2
SRR3967700	0.2
SRR3968061	0.2
SRR3968062	0.2
SRR3968777	0.2
