# Supplementary material for: Hiding in Plain Sight: The Globally Distributed Bacterial Candidate Phylum PAUC34f
Source: Front Microbiol. 2020 Mar 12;11:376. doi: 10.3389/fmicb.2020.00376 (PMC7081726; doi:10.3389/fmicb.2020.00376)
Supplement: Supplementary file 6 [file Table_6.XLSX]

## Sheet: Sheet1
Supporting Information Table S6:	Eukaryotic-like domains identified in PAUC34f, Latescibacteria, and Poribacteria genomes
Domain	Pfam annotation
Ankyrin	PF13637, PF00023, PF13857, PF13606, PF12796
TPR	PF14559, PF00515, PF09976, PF13428, PF13176, PF13414, PF13424, PF13174, PF13181, PF07719, PF07721, PF13429, PF13432, PF13374, PF13371, PF13431
Cadherin	PF00028
LRR	PF13306, PF12799, PF13855, PF13516, PF00560
WD40	PF12894, PF07676
FNT3	PF14310, PF00041
Caspase	PF00656
SEL1	PF08238
NHL	PF01436
PQQ	PF13360, PF03070, PF01011, PF13570
NipSnap	PF07978
ABC transporter components	PF09818, PF16326, PF00664, PF12974, PF00950, PF00005, PF01061, PF02608, PF12698, PF04069, PF09822
Sulfatase	PF00884
LDL Receptors	PF00058
