# Supplementary material for: Hiding in Plain Sight: The Globally Distributed Bacterial Candidate Phylum PAUC34f
Source: Front Microbiol. 2020 Mar 12;11:376. doi: 10.3389/fmicb.2020.00376 (PMC7081726; doi:10.3389/fmicb.2020.00376)
Supplement: Supplementary file 7 [file Table_7.XLSX]

## Sheet: ELD and SignalP annotations
Supporting Information Table S7:	Predictions for eukaryotic-like domains and signal peptides in selected PAUC34f, Latescibacteria, and Poribacteria genomes (both SAGs and MAGs). Genomes with relatively high estimated completeness were selected. Feature annotations per genome are presented, as well as each feature's summary statistics across all genomes in each candidate phylum.
	Annotations by Genome Assembly																				Summary Statistics by Candidate Phylum
	PAUC34f								Latescibacteria					Poribacteria							PAUC34f		Latescibacteria		Poribacteria
Genome	AplysinaBin	PetrosiaBin	TOBGEAC654	TOBGRS821	TOBGSAT128	AG-369-N05	RedSea_bin47	GoM_bin50	_Latescibacteria_AG-636-I09	_Latescibacteria_AAA252-E07	_Latescibacteria_AG-636-I15	_Latescibacteria_AG-636-N02	_Latescibacteria_DG63	_Poribacteria_NAT1	_Poribacteria_NP41	_Poribacteria_NP60	_Poribacteria_ARS61	_Poribacteria_RS423	_Poribacteria_WGA-3G	_Poribacteria_WGA-4E	Mean	St dev	Mean	St dev	Mean	St dev
Genome assembly size (Mbp)	5.66106	4.10047	3.57352	5.42266	5.21468	5.77275	2.01421	5.34699	2.51302	2.29028	3.06179	1.90829	3.51971	6.42189	5.34453	5.8144	5.33925	5.32606	5.44155	3.64767	4.63829	1.31429	2.65862	0.63716	5.33362	0.843582
Estimated completeness	90.38	86.54	89.5	86.81	97.74	77.96	80	84.8	65.32	73.02	63.69	61.49	95.54	83.45	90.15	98.28	83.27	95.46	98.54	58.2	86.7163	6.18971	71.812	13.9565	86.7643	14.1272
Number of Eukaryotic-like Domains	3613	2780	1134	3626	2657	4372	1797	4062	1660	1466	1887	1322	2578	2334	1527	3504	3720	2044	3608	2638	3005.12	1125.86	1782.6	492.691	2767.86	858.595
Number of Proteins with Eukaryotic-like Domains	2737	2118	919	2832	2054	3181	1329	3180	1257	1124	1420	979	1773	1870	1191	2676	2780	1617	2660	1999	2293.75	842.436	1310.6	305.546	2113.29	609.537
Number of Signal Peptides	344	142	127	205	181	266	30	187	207	152	312	93	261	205	210	185	566	180	351	153	185.25	93.7318	205	86.5188	264.286	147.641
Number of Eukaryotic-like Domains per Mbp sequenced	638.22	677.972	317.334	668.675	509.523	757.352	892.163	759.679	660.56	640.095	616.305	692.768	732.447	363.444	285.713	602.641	696.728	383.773	663.046	723.202	652.615	174.77	668.435	45.4762	531.221	181.15
Number of Proteins with Eukaryotic-like Domains, per Mbp sequenced	483.479	516.527	257.169	522.253	393.888	551.038	659.813	594.727	500.195	490.769	463.78	513.026	503.735	291.191	222.845	460.236	520.673	303.602	488.831	548.021	497.362	124.402	494.301	18.8304	405.057	129.311
Number of Signal Peptides, per Mbp sequenced	60.766	34.6302	35.5391	37.8043	34.7097	46.0786	14.8942	34.9729	82.371	66.3673	101.901	48.7348	74.1539	31.922	39.2925	31.8175	106.007	33.7961	64.5036	41.9446	37.4244	12.8298	74.7056	19.6384	49.8977	27.2233
Number of Proteins with both ELDs and Signal Peptides	177	76	33	77	52	143	18	87	104	70	147	46	114	68	42	89	291	53	183	82	82.875	53.7493	96.2	39.2581	115.429	90.1348
Percentage of Proteins with ELD's with predicted signal peptides	6.46693	3.58829	3.59086	2.71893	2.53165	4.49544	1.3544	2.73585	8.27367	6.22776	10.3521	4.69867	6.42978	3.63636	3.52645	3.32586	10.4676	3.27767	6.8797	4.10205	3.43529	1.53583	7.1964	2.17277	5.03082	2.70887
Number of Proteins with predicted Ankyrin Domains	11	8	10	8	3	19	0	12	0	0	0	1	2	4	4	6	18	7	6	4	8.875	5.76783	0.6	0.894427	7	5
Number of Proteins with Predicted Ankyrin Domains, per Mbp sequenced	1.9431	1.951	2.79836	1.47529	0.575299	3.29133	0	2.24425	0	0	0	0.52403	0.568229	0.622869	0.748429	1.03192	3.37126	1.31429	1.10263	1.09659	1.78483	1.08923	0.218452	0.299535	1.32686	0.930969
Number of ankyrin-containing proteins with predicted SP's	1	0	3	0	0	2	0	2	0	0	0	0	2	0	0	1	1	1	1	0	1	1.19523	0.4	0.894427	0.571429	0.534522
Number of Proteins with Predicted TPR Domains	82	37	15	56	32	68	16	55	16	14	18	14	62	48	42	71	56	28	89	52	45.125	24.1805	24.8	20.8614	55.1429	19.8698
Number of Proteins with Predicted TPR Domains, per Mbp Sequenced	14.4849	9.02336	4.19754	10.327	6.13652	11.7795	7.94357	10.2862	6.36684	6.11278	5.87891	7.33642	17.6151	7.47443	7.8585	12.2111	10.4884	5.25717	16.3556	14.2557	9.27232	3.22959	8.66201	5.03555	10.5573	3.97738
Number of TPR-containing proteins with predicted SP's	14	10	3	16	8	12	3	6	5	4	4	0	12	7	3	6	15	1	11	5	9	4.86973	5	4.3589	6.85714	4.77593
Number of Proteins with Predicted Cadherin Domains	0	0	0	0	0	0	0	0	0	1	0	0	0	0	0	0	0	0	2	2	0	0	0.2	0.447214	0.571429	0.9759
Number of Proteins with Predicted Cadherin Domains, per Mbp sequenced	0	0	0	0	0	0	0	0	0	0.436627	0	0	0	0	0	0	0	0	0.367542	0.548295	0	0	0.0873254	0.195265	0.130834	0.229453
Number of Cadherin-containing proteins with predicted SP's	0	0	0	0	0	0	0	0	0	0	0	0	0	0	0	0	0	0	1	0	0	0	0	0	0.142857	0.377964
Number of Proteins with Predicted LRR Domains	6	2	2	0	0	2	0	0	0	1	0	0	0	3	0	15	1	6	22	21	1.5	2.0702	0.2	0.447214	9.71429	9.44659
Number of Proteins with Predicted LRR Domains, per Mbp Sequenced	1.05987	0.487749	0.559672	0	0	0.346456	0	0	0	0.436627	0	0	0	0.467152	0	2.5798	0.187292	1.12654	4.04296	5.7571	0.306719	0.385798	0.0873254	0.195265	2.02298	2.19926
Number of LRR-containing proteins with predicted SP's	2	0	0	0	0	1	0	0	0	0	0	0	0	0	0	2	0	1	6	4	0.375	0.744024	0	0	1.85714	2.34013
Number of Proteins with Predicted WD40 Domains	14	4	0	9	8	10	2	12	4	8	11	4	8	6	5	12	85	5	34	33	7.375	4.92624	7	3	25.7143	29.073
Number of Proteins with Predicted WD40 Domains, per Mbp sequenced	2.47304	0.975499	0	1.6597	1.53413	1.73228	0.992947	2.24425	1.59171	3.49302	3.59266	2.09612	2.27292	0.934304	0.935536	2.06384	15.9199	0.93878	6.24822	9.04687	1.45148	0.787827	2.60929	0.888813	5.15534	5.70342
Number of WD40-containing proteins with predicted SP's	6	3	0	1	3	3	0	3	2	4	2	1	5	0	1	1	36	0	8	7	2.375	1.99553	2.8	1.64317	7.57143	12.9725
Number of Proteins with Predicted FNTIII Domains	2	0	0	0	0	2	0	0	0	2	4	1	4	0	0	0	0	0	1	0	0.5	0.92582	2.2	1.78885	0.142857	0.377964
Number of Proteins with Predicted FNTIII Domains, per Mbp sequenced	0.353291	0	0	0	0	0.346456	0	0	0	0.873254	1.30642	0.52403	1.13646	0	0	0	0	0	0.183771	0	0.0874683	0.16197	0.768033	0.521077	0.026253	0.0694589
Number of FNTIII-containing proteins with predicted SP's	1	0	0	0	0	1	0	0	0	0	1	0	3	0	0	0	0	0	1	0	0.25	0.46291	0.8	1.30384	0.142857	0.377964
Number of Proteins with Predicted Caspase Domains	1	0	0	0	0	0	0	1	0	2	0	0	0	3	3	3	7	2	5	2	0.25	0.46291	0.4	0.894427	3.57143	1.81265
Number of Proteins with Predicted Caspase Domains, per Mbp sequenced	0.176645	0	0	0	0	0	0	0.187021	0	0.873254	0	0	0	0.467152	0.561322	0.51596	1.31105	0.375512	0.918855	0.548295	0.0454583	0.0842181	0.174651	0.390531	0.671163	0.329414
Number of Caspase-containing proteins with predicted SP's	1	0	0	0	0	0	0	0	0	0	0	0	0	0	3	2	1	1	0	0	0.125	0.353553	0	0	1	1.1547
Number of Proteins with Predicted SEL1 Domains	0	1	0	0	0	0	0	0	1	0	0	0	0	0	0	0	0	0	1	5	0.125	0.353553	0.2	0.447214	0.857143	1.86445
Number of Proteins with Predicted SEL1 Domains, per Mbp sequenced	0	0.243875	0	0	0	0	0	0	0.397928	0	0	0	0	0	0	0	0	0	0.183771	1.37074	0.0304843	0.0862227	0.0795856	0.177959	0.222073	0.511123
Number of SEL1-containing proteins with predicted SP's	0	0	0	0	0	0	0	0	1	0	0	0	0	0	0	0	0	0	0	0	0	0	0.2	0.447214	0	0
Number of Proteins with Predicted NHL Domains	3	3	0	6	1	12	4	7	0	0	0	0	7	4	1	4	3	1	5	3	4.5	3.81725	1.4	3.1305	3	1.52753
Number of Proteins with Predicted NHL Domains, per Mbp sequenced	0.529936	0.731624	0	1.10647	0.191766	2.07873	1.98589	1.30915	0	0	0	0	1.9888	0.622869	0.187107	0.687947	0.561877	0.187756	0.918855	0.822443	0.991696	0.773511	0.39776	0.889419	0.569836	0.287204
Number of NHL-containing proteins with predicted SP's	1	1	0	2	0	5	1	1	0	0	0	0	4	0	0	0	0	0	0	0	1.375	1.59799	0.8	1.78885	0	0
Number of Proteins with Predicted PQQ Domains	13	17	3	4	3	14	1	15	2	1	16	0	3	12	6	17	11	14	14	11	8.75	6.56288	4.4	6.58027	12.1429	3.4365
Number of Proteins with Predicted PQQ Domains, per Mbp sequenced	2.29639	4.14587	0.839507	0.737645	0.575299	2.42519	0.496473	2.80531	0.795856	0.436627	5.22569	0	0.852344	1.86861	1.12264	2.92377	2.06022	2.62859	2.57279	3.01562	1.79021	1.33098	1.4621	2.13129	2.31318	0.672327
Number of PQQ-containing proteins with predicted SP's	6	4	0	1	2	8	0	4	1	0	2	0	1	6	2	4	9	6	5	1	3.125	2.90012	0.8	0.83666	4.71429	2.69037
Number of Proteins with Predicted NIPSNAP Domains	1	1	1	4	3	2	1	2	0	0	0	0	0	2	1	1	2	0	2	2	1.875	1.12599	0	0	1.42857	0.786796
Number of Proteins with Predicted NIPSNAP Domains, per Mbp sequenced	0.176645	0.243875	0.279836	0.737645	0.575299	0.346456	0.496473	0.374042	0	0	0	0	0	0.311435	0.187107	0.171987	0.374585	0	0.367542	0.548295	0.403784	0.187529	0	0	0.280136	0.177142
Number of NIPSNAP-containing proteins with predicted SP's	0	0	0	0	0	0	0	0	0	0	0	0	0	0	0	0	0	0	0	0	0	0	0	0	0	0
Number of Predicted ABC transporter components	76	45	16	61	47	83	25	80	27	23	32	30	40	49	29	75	58	40	64	44	54.125	25.2555	30.4	6.34823	51.2857	15.5533
Number of Predicted ABC transporter components, per Mbp Sequenced	13.4251	10.9744	4.47737	11.2491	9.01302	14.3779	12.4118	14.9617	10.744	10.0424	10.4514	15.7209	11.3646	7.63015	5.42611	12.899	10.863	7.51024	11.7613	12.0625	11.3613	3.39097	11.6647	2.3181	9.73604	2.85053
Number of ABC transporters with predicted SP's	0	0	1	1	0	1	1	2	0	0	0	0	0	0	0	1	1	0	1	2	0.75	0.707107	0	0	0.714286	0.755929
Number of Predicted Sulfatases	41	17	17	105	50	84	15	120	4	14	2	2	2	55	23	70	46	37	44	20	56.125	41.8584	4.8	5.21536	42.1429	17.5255
Number of Predicted Sulfatases, per Mbp sequenced	7.24247	4.14587	4.75721	19.3632	9.58831	14.5511	7.4471	22.4425	1.59171	6.11278	0.653212	1.04806	0.568229	8.56445	4.30347	12.0391	8.61545	6.94698	8.08593	5.48295	11.1922	6.84393	1.9948	2.33728	7.71976	2.50259
Number of Sulfatases with predicted SP's	0	0	0	0	0	1	0	2	0	1	0	0	0	1	2	0	0	0	0	0	0.375	0.744024	0.2	0.447214	0.428571	0.786796
Number of Predicted LDL Receptors	0	0	0	0	0	0	0	0	0	0	0	0	0	0	0	0	0	0	3	1	0	0	0	0	0.571429	1.13389
Number of Predicted LDL Receptors, per Mbp sequenced	0	0	0	0	0	0	0	0	0	0	0	0	0	0	0	0	0	0	0.551313	0.274148	0	0	0	0	0.117923	0.216703
Number of LDL Receptors with predicted SP's	0	0	0	0	0	0	0	0	0	0	0	0	0	0	0	0	0	0	1	0	0	0	0	0	0.142857	0.377964

## Sheet: Comparison statistics
Supporting Information Table S6:	Comparison statistics of ELD and signal peptide annotations between genomes of three candidate phyla. "Normalized" indicates that feature annotations per genome assembly were normalized to the assembly size (Mbp sequenced) prior to statistical analysis. Comparison between all three candidate phyla is the result of a one-way ANOVA. Pairwise comparisons between candidate phyla are the results of tw…
Feature	ANOVA F statistic	ANOVA p value	T-test PAUC34f vs. Latescibacteria	T-test PAUC34f vs. Poribacteria	T-test Latescibacteria vs. Poribacteria
Eukaryotic-Like Domains	2.88689	0.0832949	0.0223412	0.651839	0.0314535
Proteins with Eukaryotic-like Domains	3.53886	0.0518901	0.0140636	0.639956	0.0145973
Signal Peptides	0.934099	0.412199	0.707076	0.251478	0.403575
Eukaryotic-like Domains, Normalized	1.5157	0.247895	0.813668	0.211549	0.0960351
Proteins with Eukaryotic-like Domains, Normalized	1.52996	0.244916	0.947297	0.184567	0.119302
Signal Peptides, Normalized	5.10893	0.0183045	0.00880865	0.298464	0.096627
Ankyrin	4.81004	0.0221073	0.00457917	0.511876	0.0142549
Ankyrin, Normalized	4.68672	0.0239276	0.00432924	0.395918	0.0196118
TPR	2.817	0.0877696	0.140418	0.394692	0.0334979
TPR, normalized	0.367759	0.697658	0.816931	0.509436	0.505404
Cadherin	1.61239	0.228456	0.373901	0.172308	0.399338
Cadherin, normalized	1.20663	0.323579	0.373901	0.182132	0.731361
LRR	5.26489	0.0166147	0.124975	0.0617089	0.0372727
LRR, normalized	4.19182	0.0331214	0.203316	0.0853409	0.0588652
WD40	2.50443	0.111362	0.86766	0.147999	0.140455
WD40, normalized	2.19913	0.141448	0.044878	0.137662	0.286892
FNTIII	5.8561	0.0116212	0.102457	0.342055	0.0608819
FNTIII, normalized	12.4341	0.000470758	0.0411872	0.354675	0.0329108
Caspase	16.898	9.10456e-05	0.74174	0.00245443	0.00299564
Caspase, normalized	10.1227	0.00127265	0.504179	0.00202438	0.0502686
SEL1	0.855524	0.44257	0.759616	0.343542	0.399729
SEL1, normalized	0.696709	0.5119	0.588578	0.363392	0.51483
NHL	1.64304	0.222654	0.142077	0.332351	0.335896
NHL, normalized	1.36006	0.283195	0.254827	0.185039	0.695175
PQQ	2.72646	0.0939717	0.276884	0.22866	0.0559709
PQQ, normalized	0.574288	0.573659	0.768037	0.34988	0.431167
NIPSNAP	7.53546	0.00453804	0.00218314	0.385992	0.00298897
NIPSNAP, normalized	9.90438	0.0014068	0.000495886	0.212305	0.00578747
ABC transporter components	2.6737	0.0978107	0.0340321	0.79514	0.0117811
ABC transporter components, normalized	0.794489	0.46789	0.85175	0.331726	0.226878
Sulfatases	4.93639	0.0204014	0.0102622	0.409446	0.000916897
Sulfatases, normalized	5.71278	0.0126558	0.00651328	0.213963	0.00274468
LDL receptor repeats	1.63704	0.223778	nan	0.230809	0.230809
LDL receptor repeats	1.90873	0.178723	nan	0.200006	0.200006
