# Supplementary material for: Hiding in Plain Sight: The Globally Distributed Bacterial Candidate Phylum PAUC34f
Source: Front Microbiol. 2020 Mar 12;11:376. doi: 10.3389/fmicb.2020.00376 (PMC7081726; doi:10.3389/fmicb.2020.00376)
Supplement: Supplementary file 9 [file Data_Sheet_2.FASTA]

>AAA001_I23_Cp_00_bact_AIW_800m_SA_all_seq	Cellular organisms;Bacteria;PAUC34f
GCCGCGGTAATACGGGGGGAGCGAGCGTTGTTCGGATTTATTGGGCGTAAAGGGCGTACAGGCGGTAGTGTAAGTCAGATGTGAAATGCCTCGGCTCAACCGGGGATCTGCATTTGATACTGCATTACTTGAGTACAGGAGAGGAGAGCGGAATTCTAGGTGTAGCGGTGGAATGTGTAGATATCTGGAAGAACACCAGTGGCGAAGGCGGCTCTCTGGCCTGATACTGACGCTGACGCGCGAAAGCTAGGGGAGCAAACAGGATTAGATACCCTGGTAGTCCTAGCTGTAAACGTTGGGCACTAGGTGTTGGGGGTATCGACCCCCTCAGTGCCGAAGCTAACGCATTAAGTGCCCCGCCTGGGGAGTACGGCCGCAAGGCTGAAACTCAAAGGAATTGGCGGGGGAGCACGGTCATAGCT
>AAA007_E17_Cp_13.2_bact_AIW_800m_SA_HNA	Cellular organisms;Bacteria;PAUC34f
ACGCTGGTGGCGTGTCTTAGTCATGCAAGTCGAACGCGAAAGTACCCTTCGGGGTGCGAGTAGAGTGGCGAACGGGTGAGTAACACGTGGGTAACCTGCCTCTGAGTGGGGGACAACCCCTCTAACGAGGGGCTAATACCGCATAAGGCAGCGCCTCTTATGGAGGTGCTATGAAAGGTAGCCTCTGCTTGCAAGCTGCCGCTTGGAGAGGGGCCCGCGGTCCATTAGCTTGTTGGTGAGGTAATGGCTCACCAAGGCAACGATGGATAGCCGGCCTGAGAGGGTGATCGGCCACACTGGAACTGAGACAAGGTCCAGTCCCCTACGGGGGCCAGCAGTCTAGAAATTTGGGCAATGGGCGAAAGCCTGACCCAGCGACGCCACGTGGAGGATGAAGCCCCTAGGGGTGTAAACTCCTGTCAGGGGGGAAGAAAGCGATGGGGGTAATACCCTGGTCGTCTGACGGTACCTCCAGAGGAAGCTCCGGCTAACTCTGTGCCAGCAGCCGCGGTAATACAGAGGGAGCAAGCGTTGTTCGGATTTACTGGGCGTAAAGGGCGCGTAGGCGGGTAGATTAGTCGAGCGTGAAAACTGTCGGCTCAACCAACAGATTGCGTTCGAAACTGTCTGTCTTGAGTCCAGGAGAGGAGAGCGGAATCGACAGTGTAGCGGTGAAATGCGTAGATATTGTCGAGAACACCGGTGGCGAAGGCGGCTCTCTGGCCTGGTACTGACGCTGAGGCGCGAAAGCTAGGGGAGCAAACAGGATTAGATACCCTGGTAGTCCTAGCCGTAAACGATGGGCACTAGGTGTTGGAGGTATTGACCCCTTCAGTGCCGCAGCTAACGCATTAAGTGCCCCGCCTGGGGAGTACGGTCGCAAG
>AAA007_I18_Cp_14.1_bact_AIW_800m_SA_HNA	Cellular organisms;Bacteria;PAUC34f
TTAGTCATGCGAGTCGAGCGAGAAAGTCCTCTTCGGAGGGTGAGTACAGCGGCAAACGGGTGAGTAACGCGTGGGTAATCTACCTTTGAGTTGGGGATAACACTCCTAACGGAGTGCTAATACCGAATGTGAGGCCGAGATCTTGGTTTCGGCCTGAAAGATGGCCTCTGCTTGCATGCTGTCGCTTAAAGATGAGCCCGCGTCCTATTAGCTTGTTGGTGGGGTAATGGCCTACCAAGGCAACGATGGGTAGCCGGCCTGAGAGGGTGAACGGCCACACTGGCACTGAGACAAGGGCCAGTCCCCTACGGGGGCCAGCAGTCTAGAAATTTGCACAATCGCCGAAAGGCGGATGCAGCGACGCCACGTGGAGGATGAAGCCTTTCGGGGTGTAAACTCCTGTCAGATGGGAAGAAGGCGCGGGTGTTAATACCATCCGTTGCTTGACGGTACCATCAGAGGAAGCTCCGGCTAACTGCGTGCCAGCAGCCGCGGTAATACGTGGGGAGCAAGCGTTGTTCGGATTTACTGGGCGTAAAGAGCTCGTAGGCGGATGTGTAAGTCGGATGTGAAATCCTCTGGCTCAACCAGAGAACTGCACCCGAAACTGCATATCTTGAGTTCAGCAGAGGGAATCGGAATCTAGGGTGTAGCGGTGAAATGCGTAGAGATCCTAGAGAACACCAGTGGCGAAGGCGGATTCCTGGGCTGGCACTGACGCTGAGGAGCGAAAGCTGGGGGAGCAAACAGGATTAGATACCCTGGTAGTCCCAGCCGTAAACGATGGGTACTAGGTGTTGGGGGATGTTGACCCCTTCAGTGCCGAAGCTAACGCATTAAGTACCCCGCCTGGGGAGTACGGTCGCAGCAAGGCCTGAAACCTTCAAA
>AAA007_K08_Cp_7.3_bact_AIW_800m_SA_HNA_seq	Cellular organisms;Bacteria;PAUC34f
GTCTTAGTCATGCAAGTCGAACGAGAAAGTCACCTTCGGGTGGCGAGTAAAGTGGCAAACGGGTGAGTAACACGTGGGCAATTTGCCCTCGGGTTGGGGATAACATTTCTAACGAAGTGCTAATACCGAATGACAAGGCGAGTTTATGACTCGTTTTTAAAGGTGGCCTCTACTTGTAAGCTGCCGCCTGGGGATGAGCCCGCGTCGTATTAGCTTGTTGGTGGGGTAACGGCCTACCAAGGCGACGATGCGCAGCCGGCCTGAGAGGGTGAACGGCCACACTGGAACTGAGACAAGGTCCAGTCTCCTACGGGAGCCAGCAGTCTAGAAATTTGCACAATCGCCGAAAGGCGGATGCAGCGACACCACGTGGAGGATGAAGCCGTTCGCGGTGTAAACTCCTGTCAGGAGGGAAGAAGGTGCGGATGTTAATACCACCCGCTACTTGACGGTACCTCCAGAGGAAGCTCCGGCTAACTACGTGCCAGCAGCCGCGGTAATACGTAGGGAGCGAGCGTTGTTCGGATTTACTGGGCGTAAAGAGCACGTAGGCGGGTATGCAAGTCGGTTGTGAAATCCTCTGGCTCAACCAGAGAACTGCAATCGAAACTGCATACCTTGAGTCCAACAGAGGGAATCGGAATCCAAGGTGTAGCGGTGAAATGCGTAGATATCTTGGAGAACATCAGTGGCGAAGGCGGATTCCTGGGTTGGTACTGACGCTGAGGTGCGAAAGCTAAGGTAGCGAACAGGATTAGATACCCTGGTAGTCTTAGCCGTAAACGATGGGTACTAGGTGTTGGGGGACATTGACCCCCTCAGTGCCGTAGCTAACGCATTAAGTACCCCGCCTGGGGAGTACGGCCGCAAGCTAAAACTCTAA
>AAA240_O11_Cp_13.4_bact_AAIW_770m_HOT_HNA	Cellular organisms;Bacteria;PAUC34f
CGCTAGTGGCGTGTCTTAGTCATGCAAGTCGAACGAGAAAGCTCTCTTCGGAGGGTGAGTAAAGTGGCGAACGGGTGAGTAACGCGTGGGTAACCTACCTCAGAGTTGGGGATAACACTCCTAACGGAGTGCTAATACCGAATGATAAGATGGGGCTTCGGTCTCCATCTTTAAAGATGGCCTCTACTTGTAAGCTGTCGCTTTGAGATGGGCCCGCGTCCTATTAGCTTGTTGGTGGGGTAACGGCCTACCAAGGCGAAGATGGGTAGCCGGCCTGAGAGGGTGATCGGCCACACTGGAACTGAGACAAGGTCCAGTCCCCTACGGGGGCCAGCAGTCTAGAAATTTGCACAATCGACGAAAGTCGGATGCAGCGACGCCACGTGGAGGATGAAGCCCCTCGGGGTGTAAACTCCTGTCAGAAGGGAAGAAGGCGCAGGTGCTAATAACATCTGTGGCTTGACGGTACCTTCAAAGGAAGCTCCGGCTAACTGCGTGCCAGCAGCCGCGGTAATACGTGGGGAGCGAGCGTTGTTCGGATTTACTGGGCGTAAAGAGCACGTAGGCGGGTGAGGTAAGTCGGTCGTGAAATCCTCTGGCTCAACCAGAGAACTGCTGCCGAAACTAGTCATCTTGAGTCCAGCAGAGGGAATCGGAATCCTGGGTGTAGCGGTGAAATGCGTAGATATCTAGGAGAACACCAGTGGCGAAGGCGGGTTCCTGGGCTGGCACTGACGCTGAGGTGCGAAAGTTAGGGGAGCAAACAGGATTAGATACCCTGGTAGTCCTAACCGTAAACGATGGGCACTAGGTGTTGGAGGATGTTGACCCCTTCAGTACCGTAGCTAACGCATTAAGTGCCCCGCCTGGGGAGTACGGTCGCAAGCTGA
>AAA007_L10_Cp_10.5_bact_AIW_800m_SA_HNA	Cellular organisms;Bacteria;Gemmatimonadetes;Gemmatimonadetes (class);PAUC43f marine benthic group
GGCGGCGTGCCTAACACATGCAAGTCGTGCGAGAACGGTTCCTTCGGGGACCTAGTAAAGCGGCGAACGGGTGAGTAACACGTGAGCGATCTACCTAAAGGTGGGGGATAGCCCAGGGAAACTTGGAGTAATACCGCGTATAGCGCTGGGACTGGATGCCCAGCGTGAAAGCTGGCCTCTTCTAAGCTAGCGCCTTTGGATGAGCTCGCGGCCTATCAGCTTGTTGGTGGGGTAACGGCCTACCAAGGCTATGACGGGTAGCTGACGTGAGAGCGTGACCAGCCACATTGGGACTGAGACACGGCCCAGACTCCTACGGGAGGCAGCAGTGGGGAATATTGCGCAATGGGCGAAAGCTTGACGCAGCGACGCCGCGTGGGGGAGGAAGGCCTTCGGGTTGTAAACCCCTGTCAGGTGGGACGAACCGCTTACTAGCTAATACCTGGTAAGCCTGACGGTACCACCAGAGGAAGCTCCGGCTAACTCCGTGCCAGCAGCCGCGGTAATACGGAGGGAGCAAGCGTTGTTCGGAATTACTGGGCGTAAAGGGCGCGTAGGCGGCCTTGTAAGTCGGATGTGAAATGCCAGAGCTCAACTCTGTGCACTGCATTCGATACTGCTTGGCTAGAGAAAGGTAGAGGCGAGCGGAATTCCCGGTGTAGCGGTGGAATGCGTAGATATCGGGAAGAACACCTGCGGCGAAGGCGGCTCGCTGGGCCTTATCTGACGCTGAAGCGCGAAAGCGTGGGGAGCAAACAGGATTAGATACCCTGGTAGTCCACGCCGTAAACGCTGGGCACTAGGTGTCGGGAGGCTTGGCCCTTTCGGTGCCGCAGCTAACGCATTAAGTGCCCCGCCTGGGGATTACGGCCGCAAGGCCTGA
>AAA001_G18_Cp_00_bact_AIW_800m_SA_all	Cellular organisms;Bacteria;Gemmatimonadetes;Gemmatimonadetes (class);BD2-11 terrestrial group
TGCAGTCGAACGAGGGCCCGGAGCTTGCTTCGGTGACCCGAGTGGCGGACGGGTGAGTAACACGTGACCAACCTACCTTCGGGAGGGGGACAACCTGGGGAAACCCGGGCTAATACCGCATATCGTCCACGGGCCGCATGGCCTATGGATAAAAGGGAGCCTCTGCTTGCAAGCTCTCACCCGAAGAGGGGGTCGCGGCGTATCAGCTAGTTGGTGGGGTAATGGCCTACCAAGGCATCGACGCGTAGCGGGTCTGAGAGGACGACCCGTCACATTGGGACTGAGATACGGCCCAGACTCCTACGGGAGGCAGCAGTGGGGAATATTGCGCAATGGCCGAAAGGTTGACGCAGCGACGCCGTGTGTGGGAGGACGCCCTTCGGGGTGTAAACCACTGTCAGGGGGGAAGAACTTCGTAGGTGTGAATAGCACTTGCGGTTGACGGTACCCCCAGAGGAAGCGCCGGCTAACTCAGTGCCAGCAGCCGCGGTAATACTGAGGGCGCAAGCGTTGTTCGGAATTACTGGGCGTAAAGGGCAGGTAGGTGGTCTGTTAAGTCTTCTGTGAAAATCCGGGGCTCAACCCCGCGAAATGCAGGTGAAACTGGCAGACTTGAGATCGGTAGAGGCTAGCGGAATTCCTGGTGTAGCGGTGGAATGCGTAGATATCAGGAAGAACACCTGTGGCGAAGGCGGCTAGCTGGGCCGATTCTGACACTGAACTGCGAAAGCGTGGGGAGCAAACAGGATTAGATACCCTGGTAGTCCACGCCGTAAACGATGGGCACTAGATGCCGGGCATATAGACGTGTTCGGTGTCGTCGCTAACGCATTAAGTGCCCCG
>AAA003_K10_Cp_00_bact_AIW_800m_SA_all_seq	Cellular organisms;Bacteria;Gemmatimonadetes;Gemmatimonadetes (class);BD2-11 terrestrial group
TGCTTACCTGCAGTCGAACGAGGAACAGGGTGCTTGCACTCTGTAGCCGAGTGGCGAACGGGTGAGTAACACGTGACCAACCTAGCCTCAAGTGGGGGACAACCTGGGGAAACCTGGACTAATACCGCATATCGCTCCGTGGTTGCATGACCATGGAATGAAAGGAAGCCTCTGCTTGCAAGCTTTCGCTAGAGGGGGGGGTCGCGACGTATCAGCTAGTTGGTGGGGTAACGGCCTACCAAGGCGACGACGCGTAGCGGGTCTGAGAGGACGACCCGTCACATTGGGACTGAGATACGGCCCAGACTCCTACGGGAGGCAGCAGTGGGGAATATTGCGCAATGGCCGAAAGGCTGACGCAGCGACGCCCCGTGTGGGAGGAAGCCTTTCGGGGTGTAAACCACTGTCAGAAGGGAAGAACCTCGGGTTCCTGAATAGGGAATCCGGTTGACGGTACCTTCAGAGGAAGCGCCGGCTAACTCCGTGCCAGCAGCCGCGGTAAGACGGAGGGCGCAAGCGTTGTTCGGAATTACTGGGCGTAAAGCGCACGCAGGCGGTCCCTTAAGTCCTTTGTGAAATTCCGGGGCTCAACCCCGGAGGTGCACGGGATACTGAGGGACTAGAGACCGGTAGAGGCTAGCGGAATTCCTGGTGTAGCGGTGGAATGCGTAGATATCAGGAGGAACACCGGTGGCGAAGGCGGTTAGCTGGGCCGGTTCTGACGCTCATGTGCGAAAGCGTGGGGAGCAAACAGGATTAGATACCCTGGTAGTCCCCGCCGTAACGATGGGCACTAGATGCGGCTTTCGACAGTTCGTGTCGCAGCTACGCATAGTGCCCGCTGGGAGTACGTCGCAGCTGA
>AAA007_G08_Cp_10.8_bact_AIW_800m_SA_HNA	Cellular organisms;Bacteria;Gemmatimonadetes;Gemmatimonadetes (class);BD2-11 terrestrial group
CGCTGGCGGCGTGCTTAATACATGCAAGTCGAACGAGGACCAGGGAGCTTGCTCCCTGTAACCGAGTGGCGAACGGGTGAGTAACACGTGATCAACCTGTCCTAGGGCGGGGGACAACCTGGGGAAACCTGGGCTAATACCGCATGATGTCTCATTCTCGCATGGGGATGAGATCAAAGAGGGCCTCTGCTTGCAAGCTCTCGCCCAAGGAGGGGATCGCGACGTATCAGCTTGTTGGTAGGGTAACGGCCTACCAAGGCTATGACGCGTAGCGGGTCTGAGAGGATGGCCCGTCACATTGGGACTGAGATACGGCCCAGACTCCTACGGGAGGCAGCAGTAGGGAATATTGCGCAATGGACGAAAGTCTGACGCAGCGACGCCGCGTGTGGGAGGAAGCCTTTCGGGGTGTAAACCACTGTCAGAGGGGAAGAATCTCGTCGGTCTGAATATGGCCGACGGCTGACGGTACCCTCAGAGGAAGCGCCGGCTAACTCCGTGCCAGCAGCCGCGGTAAGACGGAGGGCGCAAGCGTTGTTCGGAATTACTGGGCGTAAAGGGCGGGCAGGCGGTCCGTTAAGTCTTCTGTGAAAATCCGGGGCTCAACCCCGTGAAATGCAGGAGAAACTGGCGGACTAGAGACCGGTAGAGGCTAGCGGAATTCCTGGTGTAGCGGTGGAATGCGTAGATATCAGGAAGAACACCTGTGGCGAAGGCGGCTAGCTGGGCCGGATCTGACGCTCATCCGCGAAAGCGTGGGGAGCAAACAGGATTAGATACCCTGGTAGTCCACGCCGTAAACGATGGGCACTAGGTACTGGGTCTATAGACGGATTCAGTGCCGCAGCTAACGCATTAAGTGCCCCGCCTGGGGAGTACGGTCGCAAG
>AAA007_L19_Cp_10.7_bact_AIW_800m_SA_HNA_seq	Cellular organisms;Bacteria;Gemmatimonadetes;Gemmatimonadetes (class);BD2-11 terrestrial group
GGCGGCGTGCTTATACATGCAAGTCGAACGAGGACCAGGGAGCTTGCTCCCTGTAACCGAGTGGCGAACGGGTGAGTAACACGTGATCAACCTGTCCTAGGGTGGGGGACAACCTGGGGAAACCTGGGCTAATACCACATGATGTCTCATTCTCGCATGGGGATGAGATCAAAGAGGGCCTCTGCTTGCAAGCTCTCGCCCAAGGAGGGGATCGCGACGTATCAGCTTGTTGGTAGGGTAACGGCCTACCAAGGCTATGACGCGTAGCGGGTCTGAGAGGATGGCCCGTCACATTGGGACTGAGATACGGCCCAGACTCCTACGGGAGGCAGCAGTAGGGAATATTGCGCAATGGACGAAAGTCTGACGCAGCGACGCCGCGTGTGGGAGGAAGCCTTTCGGGGTGTAAACCACTGTCAGAGGGGAAGAATCTCGTCGGTCTGAATATGGCCGACGGCTGACGGTACCCTCAGAGGAAGCGCCGGCTAACTCCGTGCCAGCAGCCGCGGTAAGACGGAGGGCGCAAGCGTTGTTCGGAATTACTGGGCGTAAAGGGCGGGCAGGCGGTCCGTTAAGTCTTCTGTGAAAATCCGGGGCTCAACCCCGTGAAATGCAGGAGAAACTGGCGGACTAGAGACCGGTAGAGGCTAGCGGAATTCCTGGTGTAGCGGTGGAATGCGTAGATATCAGGAAGAACACCTGTGGCGAAGGCGGCTAGCTGGGCCGGATCTGACGCTCATCCGCGAAAGCGTGGGGAGCAAACAGGATTAGATACCCTGGTAGTCCACGCCGTAAACGATGGGCACTAGGTACTGGGTCTATAGACGGATTCAGTGCCGCAGCTAACGCATTAAGTGCCCCGCCTGGGGAGTACGGTCGCAGT
>AAA007_O06_Cp_12.2_bact_AIW_800m_SA_HNA	Cellular organisms;Bacteria;Gemmatimonadetes;Gemmatimonadetes (class);BD2-11 terrestrial group
GCAAGTCGCACGAGGGCCCGGAGCTTGCTCCGGAGACCCGAGTGGCGAACGGGTGAGTAACACGTGACCAACCTGTCCCAGGGTGGGGGACAACCTGGGGAAACCCGGGCTAATACCGCATGATGTCTTTTTGTCGCATGACAGTTAGATCAAAGAGGGCCTCTGCTTGCATGCTCTCGCCCAGGGAGGGGGTCGCGACGTATCAGCTTGTTGGTGGGGTAATGGCCTACCAAGGCTACGACGCGTAGCGGGTCTGAGAGGACGACCCGTCACATTGGGACTGAGATACGGCCCAGACTTCTACGGAAGGCAGCAGTAAGGAATATTGCGCAATGGGCGAAAGCCTGACGCAGCGACGCCGCGTGTGGGAGGAAGCCTTTCGGGGTGTAAACCACTGTCAGGAGGGAAGAAAACCGTCGGGTCGAATAGGCCCGGCGACTGACGGTACCTCCACAGGAAGCGCCGGCTAACTCCGTGCCAGCAGCCGCGGTAAGACGGAGGGCGCAAGCGTTGTTCGGAATTACTGGGCGTAAAGCGCGGGCAGGCGGTTTGTTAAGTCGGTTGTGAAAATCCGGGGCTCAACCCCGTGAAATGCATCCGATACTGGCAGACTGGAGATCGGTAGAGGCTAGCGGAATTCCTGGGTGTAGCGGTGGAATGCGTAGATATCAGGAAGAACACCTGTGGCGAAGGCGGCTAGCTGGGCCGAGTCTGACGCTCATCCGCGAAAGCGTGGGGAGCAAACAGGATTAGATACCCTGGTAGTCCACGCCGTAAACGATGGGCACTAGGTGCCGGGTCTCTAGACGGATTCGGTGCCGCAGTTAACGCATTAAGTGCCCCGCCTGGGGAGTACGGTCGCAAAGGCTGTCA
>AAA007_O21_Cp_10.9_bact_AIW_800m_SA_HNA_seq	Cellular organisms;Bacteria;Gemmatimonadetes;Gemmatimonadetes (class);BD2-11 terrestrial group
GCCGCGGTAAGACGGAGGGCGCAAGCGTTGTTCGGAATTACTGGGCGTAAAGGGCGGGCAGGCGGTCCGTTAAGTCTTCTGTGAAAATCCGGGGCTCAACCCCGTGAAATGCAGGAGAAACTGGCGGACTAGAGACCGGTAGAGGCTAGCGGAATTCCTGGTGTAGCGGTGGAATGCGTAGATATCAGGAAGAACACCTGTGGCGAAGGCGGCTAGCTGGGCCGGATCTGACGCTCATCCGCGAAAGCGTGGGGAGCAAACAGGATTAGATACCCTGGTAGTCCACGCCGTAAACGATGGGCACTAGGTACTGGGTCTATAGACGGATTCAGTGCCGCAGCTAACGCATTAAGTGCCCCGCCTGGGGAGTACGGTCGCAAGGCTGAAACTCAAAGGAATTGGCGGGGGAGCACGGTCATACTGGTTTCCTGA
>AAA240_A23_Cp_14.1_bact_AAIW_770m_HOT_HNA	Cellular organisms;Bacteria;Gemmatimonadetes;Gemmatimonadetes (class);BD2-11 terrestrial group
GAACGCTGGGCGGCGTGCTTAATACATGCAAGTCGAACGAGGACCAGGGAGCTTGCTCCCTGTAACCGAGTGGCGAACGGGTGAGTAACACGTGATCAACCTGTCCTAGGGCGGGGGACAACCTGGGGAAACCTGGGCTAATACCGCATGATGTCTCATTCTCGCATGGGGATGAGATCAAAGAGGGCCTCTGCTTGCAAGCTCTCGCCCAAGGAGGGGATCGCGACGTATCAGCTTGTTGGTAGGGTAACGGCCTACCAAGGCTATGACGCGTAGCGGGTCTGAGAGGATGGCCCGTCACATTGGGACTGAGATACGGCCCAGACTCCTACGGGAGGCAGCAGTAGGGAATATTGCGCAATGGACGAAAGTCTGACGCAGCGACGCCGCGTGTGGGAGGAAGCCTTTCGGGGTGTAAACCACTGTCAGAGGGGAAGAATCTCGTCGGTCTGAATATGGCCGACGGCTGACGGTACCCTCAGAGGAAGCGCCGGCTAACTCCGTGCCAGCAGCCGCGGTAAGACGGAGGGCGCAAGCGTTGTTCGGAATTACTGGGCGTAAAGGGCGGGCAGGCGGTCCGTTAAGTCTTCTGTGAAAATCCGGGGCTCAACCCCGTGAAATGCAGGAGAAACTGGCGGACTAGAGACCGGTAGAGGCTAGCGGAATTCCTGGTGTAGCGGTGGAATGCGTAGATATCAGGAAGAACACCTGTGGCGAAGGCGGCTAGCTGGGCCGGATCTGACGCTCATCCGCGAAAGCGTGGGGAGCAAACAGGATTAGATACCCTGGTAGTCCACGCCGTAAACGATGGGCACTAGGTACTGGGTCTATAGACGGATTCAGTGCCGCAGCTAACGCATTAAGTGCCCCGCCTGGGGAGTACGGTCGCAAG
>AAA240_G19_Cp_11.5_bact_AAIW_770m_HOT_HNA	Cellular organisms;Bacteria;Gemmatimonadetes;Gemmatimonadetes (class);BD2-11 terrestrial group
GCCGCGGTAAGACGGAGGGCGCAAGCGTTGTTCGGAATTACTGGGCGTAAAGCGCACGCAGGCGGTCCCTTAAGTCCTTTGTGAAATTCCGGGGCTCAACCCCGGAGGTGCACGGGAAACTGAGAGACTAGAGACCGGTAGAGGCTGGCGGAATTCCTGGTGTAGCGGTGGAATGCGTAGATATCAGGAGGAACACCGGTGGCGAAGGCGGCTAGCTGGGCCGGTTCTGACGCTCATGTGCGAAAGCGTGGGGAGCAAACAGGATTAGATACCCTGGTAGTCCACGCCGTAAACGATGGGCACTAGATGCCGGGCCTTTCGACAGGGTCGGTGTCGCAGCTAACGCATTAAGTGCCCCGCCTGGGGAGTACGGTCGCAAGGCTGAAACTCAAAGGAATTGGCGGGGGAGCACGGTCATACTTTTTTTCCGGA
>AAA240_J22_Cp_9.3_bact_AAIW_770m_HOT_HNA_seq	Cellular organisms;Bacteria;Gemmatimonadetes;Gemmatimonadetes (class);BD2-11 terrestrial group
CGCTGGCGGCGTGCTTAATACATGCAAGTCGAACGAGGAGCAGGGAGCTTGCTCCCTGTAACCGAGTGGCGAACGGGTGAGTAACACGTGATCAACCTGTCCTAGGGCGGGGGACAACCTGGGGAAACCCGGGCTAATACCGCATGATGTCTCATTCTCGCATGGGGATGAGATCAAAGAGGGCCTCTGCTTGCAAGCTCTCGCCCAAGGAGGGGATCGCGACGTATCAGCTTGTTGGTAGGGTAACGGCCTACCAAGGCTATGACGCGTAGCGGGTCTGAGAGGATGGCCCGTCACATTGGGACTGAGATACGGCCCAGACTCCTACGGGAGGCAGCAGTAGGGAATATTGCGCAATGGACGAAAGTCTGACGCAGCGACGCCGCGTGTGGGAGGAAGCCTTTCGGGGTGTAAACCACTGTCAGAGGGGAAGAATCTCGTCGGTCTGAATATGGCCGACGGCTGACGGTACCCTCAGAGGAAGCGCCGGCTAACTCCGTGCCAGCAGCCGCGGTAAGACGGAGGGCGCAAGCGTTGTTCGGAATTACTGGGCGTAAAGGGCGGGCAGGCGGTCCGTTAAGTCTTCTGTGAAAATCCGGGGCTCAACCCCGTGAAATGCAGGAGAAACTGGCGGACTAGAGACCGGTAGAGGCTAGCGGAATTCCTGGTGTAGCGGTGGAATGCGTAGATATCAGGAAGAACACCTGTGGCGAAGGCGGCTAGCTGGGCCGGATCTGACGCTCATCCGCGAAAGCGTGGGGAGCAAACAGGATTAGATACCCTGGTAGTCCACGCCGTAAACGATGGGCACTAGGTACTGGGTCTATAGACGGATTCAGTGCCGCAGCTAACGCATTAAGTGCCCCGCCTGGGGAGTACGGTCGCA
>AAA240_K19_Cp_10.1_bact_AAIW_770m_HOT_HNA	Cellular organisms;Bacteria;Gemmatimonadetes;Gemmatimonadetes (class);BD2-11 terrestrial group
GACGACGCTGGCGGCGTGCTTAATACATGCAAGTCGAACGAGGAGCAGGGAGCTTGCTCCCTGTAACCGAGTGGCGAACGGGTGAGTAACACGTGATCAACCTGTCCTAGGGCGGGGGACAACCTGGGGAAACCCGGGCTAATACCGCATTATGTCTCATTCTCGCATGGGGATGAGATCAAAGAGGGCCTCTGCTTGCAAGCTCTCGCCCAAGGAGGGGATCGCGACGTATCAGCTTGTTGGTAGGGTAACGGCCTACCAAGGCTATGACGCGTAGCGGGTCTGAGAGGATGACCCGTCACATTGGGACTGAGATACGGCCCAGACTCCTACGGGAGGCAGCAGTAGGGAATATTGCGCAATGGACGAAAGTCTGACGCAGCGACGCCGCGTGTGGGAGGAAGCCTTTCGGGGTGTAAACCACTGTCAGAGGGGAAGAATCTCGTCGGTCTGAATATGGCCGACGGCTGACGGTACCCTCAGAGGAAGCGCCGGCTAACTCCGTGCCAGCAGCCGCGGTAAGACGGAGGGCGCAAGCGTTGTTCGGAATTACTGGGCGTAAAGGGCGGGCAGGCGGTCCGTTAAGTCTTCTGTGAAAATCCGGGGCTCAACCCCGTGAAATGCAGGAGATACTGGCGGACTAGAGACCGGTAGAGGCTAGCGGAATTCCTGGTGTAGCGGTGGAATGCGTAGATATCAGGAAGAACACCTGTGGCGAAGGCGGCTAGCTGGGCCGGATCTGACGCTCATCCGCGAAAGCGTGGGGAGCAAACAGGATTAGATACCCTGGTAGTCCACGCCGTAAACGATGGGCACTAGGTACTGGGTCTATAGACGGATTCAGTGCCGCAGCTAACGCATTAAGTGCCCCGCCTGGGGAGTACGGTC
>AAA240_L08_Cp_14.1_bact_AAIW_770m_HOT_HNA	Cellular organisms;Bacteria;Gemmatimonadetes;Gemmatimonadetes (class);BD2-11 terrestrial group
CGACGCTGGCGGCGTGCTTAACACATGCAAGTCGAACGAGGACCTGGTGCTTGCACCAGAGAGCCGAGTGGCGGACGGGTGAGTAACACGTGACCAACCTACCTTTGGGAGGGGGATAACCTGGGGAAACCCGGACTAATACCGCATATCGTCCACGAGCCGCATGGCTTGTGGATAAAAGGGAGCCTCTGCTTGCAAGCTCTCACCCAAAGAGGGGGTCGCGGCGTATCAGCTAGTTGGTGGGGTAACGGCCTACCAAGGCAGCGACGCGTAGCGGGTCTGAGAGGACGACCCGTCACATTGGGACTGAGATACGGCCCAGACTCCTACGGGAGGCAGCAGTGGGGAATATTGCGCAATGGCCGAAAGGTTGACGCAGCGACGCCGCGTGTGGGAGGACGCCCTTCGGGGTGTAAACCACTGTCAGGGGGGAAGAACTTCGTAGGTGTGAATAGCGCCTGCGGTTGACGGTACCCCCAGAGGAAGCGCCGGCTAACTCCGTGCCAGCAGCCGCGGTAAGACGGAGGGCGCAAGCGTTGTTCGGAATTACTGGGCGTAAAGGGCAGGTAGGTGGTCTGCTAAGTCTTCTGTGAAAATCCGGGGCTCAACCCCGCGAAATGCAGGAGAAACTGACAGACTTGAGACCGGTAGAGGCTAGCGGAATTCCTGGTGTAGCGGTGGAATGCGTAGATATCAGGAAGAACACCTGTGGCGAAGGCGGCTAGCTGGGCCGGTTCTGACACTGAACTGCGAAAGCGTGGGGAGCAAACAGGATTAGATACCCTGGTAGTCCACGCCGTAAACGATGGGCACTAGATGCCGGGCATATAGACGTGTTCGGTGTCGTAGCTAACGCATTAAGTGCCCCGCCTGGGGAGTACGGTCGCAG
>AAA240_M10_Cp_10.5_bact_AAIW_770m_HOT_HNA	Cellular organisms;Bacteria;Gemmatimonadetes;Gemmatimonadetes (class);BD2-11 terrestrial group
GACGACGCTGGCGGCGTGCTTATACATGCAAGTCGAACGAGGACCAGGGAGCTTGCTCCCTGTAACCGAGTGGCGAACGGGTGAGTAACACGTGATCAACCTGTCCTAGGGCGGGGGACAACCTGGGGAAACCTGGGCTAATACCGCATGATGTCTCATTCTCGCATGGGGATGAGATCAAAGAGGGCCTCTGCTTGCAAGCTCTCGCCCAAGGAGGGGATCGCGACGTATCAGCTTGTTGGTAGGGTAACGGCCTACCAAGGCTATGACGCGTAGCGGGTCTGAGAGGATGACCCGTCACATTGGGACTGAGATACGGCCCAGACTCCTACGGGAGGCAGCAGTAGGGAATATTGCGCAATGGACGAAAGTCTGACGCAGCGACGCCGCGTGTGGGAGGAAGCCTTTCGGGGTGTAAACCACTGTCAGAGGGGAAGAATCTCGTCGGTCTGAATATGGCCGACGGCTGACGGTACCCTCAGAGGAAGCGCCGGCTAACTCCGTGCCAGCAGCCGCGGTAAGACGGAGGGCGCAAGCGTTGTTCGGAATTACTGGGCGTAAAGGGCGGGCAGGCGGTCCGTTAAGTCTTCTGTGAAAATCCGGGGCTCAACCCCGTGAAATGCAGGAGAAACTGGCGGACTAGAGACCGGTAGAGGCTAGCGGAATTCCTGGTGTAGCGGTGGAATGCGTAGATATCAGGAAGAACACCTGTGGCGAAGGCGGCTAGCTGGGCCGGATCTGACGCTCATCCGCGAAAGCGTGGGGAGCAAACAGGATTAGATACCCTGGTAGTCCACGCCGTAAACGATGGGCACTAGGTACTGGGTCTATAGACGGATTCAGTGCCGCAGCTAACGCATTAAGTGCCCCGCCTGGGGAGTACGGT
>AAA240_N07_Cp_11.6_bact_AAIW_770m_HOT_HNA	Cellular organisms;Bacteria;Gemmatimonadetes;Gemmatimonadetes (class);BD2-11 terrestrial group
GCGCGGTAAGACGGAGGGCGCAAGCGTTGTTCGGAATTACTGGGCGTAAAGGGCGGGCAGGCGGTCCGTTAAGTCTTCTGTGAAAATCCGGGGCTCAACCCCGTGAAATGCAGGAGATACTGGCGGACTAGAGACCGGTAGAGGCTAGCGGAATTCCTGGTGTAGCGGTGGAATGCGTAGATATCAGGAAGAACACCTGTGGCGAAGGCGGCTAGCTGGGCCGGATCTGACGCTCATCCGCGAAAGCGTGGGGAGCAAACAGGATTAGATACCCTGGTAGTCCACGCCGTAAACGATGGGCACTAGGTACTGGGTCTATAGACGGATTCAGTGCCGCAGCTAACGCATTAAGTGCCCCGCCTGGGGAGTACGGTCGCAAGGCTGAAACTCAAAGGAATTGGCGGGGGAGCACGGTCATACCTTGTTTCCGGA
>AAA240_N17_Cp_11.7_bact_AAIW_770m_HOT_HNA	Cellular organisms;Bacteria;Gemmatimonadetes;Gemmatimonadetes (class);BD2-11 terrestrial group
GCGACGCTGGCGGCGTGCTTAATACATGCAAGTCGAACGAGGAGCAGGGAGCTTGCTCCCTGTAACCGAGTGGCGAACGGGTGAGTAACACGTGATCAACCTGTCCTAGGGCGGGGGACAACCTGGGGAAACCCGGGCTAATACCGCATTATGTCTCATTCTCGCATGGGGATGAGATCAAAGAGGGCCTCTGCTTGCAAGCTCTCGCCCAAGGAGGGGATCGCGACGTATCAGCTTGTTGGTAGGGTAACGGCCTACCAAGGCTATGACGCGTAGCGGGTCTGAGAGGATGACCCGTCACATTGGGACTGAGATACGGCCCAGACTCCTACGGGAGGCAGCAGTAGGGAATATTGCGCAATGGACGAAAGTCTGACGCAGCGACGCCGCGTGTGGGAGGAAGCCTTTCGGGGTGTAAACCACTGTCAGAGGGGAAGAATCTCGTCGGTCTGAATATGGCCGACGGCTGACGGTACCCTCAGAGGAAGCGCCGGCTAACTCCGTGCCAGCAGCCGCGGTAAGACGGAGGGCGCAAGCGTTGTTCGGAATTACTGGGCGTAAAGGGCGGGCAGGCGGTCCGTTAAGTCTTCTGTGAAAATCCGGGGCTCAACCCCGTGAAATGCAGGAGATACTGGCGGACTAGAGACCGGTAGAGGCTAGCGGAATTCCTGGTGTAGCGGTGGAATGCGTAGATATCAGGAAGAACACCTGTGGCGAAGGCGGCTAGCTGGGCCGGATCTGACGCTCATCCGCGAAAGCGTGGGGAGCAAACAGGATTAGATACCCTGGTAGTCCACGCCGTAAACGATGGGCACTAGGTACTGGGTCTATAGACGGATTCAGTGCCGCAGCTAACGCATTAAGTGCCCCGCCTGGGGAGTACGGTCGCAAG
>AAA242_K13_Cp_11.8_bact_NPBW_4800m_HOT_HNA	Cellular organisms;Bacteria;Gemmatimonadetes;Gemmatimonadetes (class);BD2-11 terrestrial group
GGCGTGCCTAACACATGCAAGTCGAACGAGGACCAGGGAGCTTGCTCCTTGTAACCGAGTGGCGAACGGGTGAGTAACACGTGACCAACCTGTCCTAGGGTGGGGGACAACCTGGGGAAACCCGGGCTAATACCGCATGATGTCTCGTCCTCGAATGGGGATGGGATCAAGGAGGGCCTCTGCTTGCAAGCTCTCGCCCAAGGAGGGGGTCGCGACGTATCAGCTTGTTGGTGGGGTAACGGCCCACCAAGGCTATGACGCGTAGCGGGTCTGAGAGGATGACCCGTCACATTGGGACTGAGATACGGCCCAGACTCCTACGGGAGGCAGCAGTGGGGAATATTGCGCAATGGACGAAAGTCTGACGCAGCGACGCCGCGTGTGGGAGGAAGCCTTTCGGGGTGTAAACCACTGTCAGAGGGGAAGAACTTCGTCGGTCTGAATACGGCCGGCGGTTGACGGTACCCTCAGAGGAAGCGCCGGCTAACTCCGTGCCAGCAGCCGCGGTAAGACGGAGGGCGCAAGCGTTGTTCGGAATTACTGGGCGTAAAGGGCGGGCAGGCGGTCCGTTAAGTCTCCTGTGAAAATCCGGGGCTCAACCCCGTGAAATGCAGGAGATACTGGCAGACTAGAGACCGGTAGAGGCTAGCGGAATTCCTGGTGTAGCGGTGGAATGCGTAGATATCAGGAAGAACACCTGTGGCGAAGGCGGCTAGCTGGGCCGGATCTGACGCTCATCCGCGAAAGCGTGGGGAGCAAACAGGATTAGATACCCTGGTAGTCCACGCCGTAAACGATGGGCACTAGGTACCGGGTCTATAGACGGATTCGGTGCCGCAGCTAACGCATTAAGTGCCCCGCCTG
>AAA286_F19_Cp_9.8_bact_NPDW_3000m_HOT_LNA	Cellular organisms;Bacteria;Lentisphaerae;Lentisphaeria;Lentisphaerales;Lentisphaeraceae;Lentisphaera
AGGCATGCAAGTTGAACGAGAATCTAACTTCGGTTAGAGGACAGTAGCGAAAGGGTGAGTAACGCGTGAATGATCTACCTCTAAGTTTGGAATAACAGTTGGAAACGACTGCTAATACCGGATGTGAATATAAAGCCGCATGGTTTAATATTTAAAGATTTATCGCTTAGAGATGAGTTCGCGTGCCATTATGTTAGTTGGTAAGGTAACGGCTTACCAAGACTATGACGGCTAGGTGGTCTGAGAGGACGATCACCCACACTGGGACTGAGACACTGCCCAGACTCCTGCGGGAGGCTGCAGTCGAGAATCTTCCGCAATGCGCGCAAGCGTGACGGAGCAATGCCGCGTGATCGAAGAAGGCCTTCGGGTTGTAAAGATCTGTCAGGGGGGAAAAACAATGATGGTACCCCCAGAGGAAGCCACGGCTAACTACGTGCCAGCAGCCGCGGTAATACGTAGGTGGCGAGCATTATTCGGAATTACTGGGCGTAAAGGGTCCGCAGGGGGTTTACTTAGTCAGATGTGAAATTTCAGGGCTCAACTCTGAACGTGCATTTGAAACTGGTAGACTAGAGTATGTGAGAGGTGAGCGGAATTTGTGGTGTAGCGGTGGAATGCGTAGATATCACAAGGAAGGCCAAAGGCGAAAGCAGCTCACTGGCACAATACTGACCCTCAGGGACGAAGGCTAAGGTAGCGAAAAGGATTAGATACCCTTGTAGTCTTAGCAGTAAACGTTGTACACTCGATGTTGGTCTGGTTAGTCGGATCAGTGTCTAAGCTAACGCGATAAGTGTACCGCC
>AAA283_D08_Cp_10.2_bact_NPBW_4800m_HOT_LNA_seq	Cellular organisms;Bacteria;Lentisphaerae;Lentisphaeria;Lentisphaerales;Lentisphaeraceae;Unknown Lentisphaeraceae genus
GCTTGAGGATGAGTTCGCGTCCCATTATGCTAGTTGGCGAGGTAACAGCTCCCCAAGGCTATGACGGGTAGGTGGTCTGAGAGGATGGTCACCCACACTGGGACTGAGATACTGCCCAGACTCCTGCGGGAGGCTGCAGTCGAGAATCTTCCGCAATGCGCGAAAGCGTGACGGAGCAATGCCGCGTGAAGGATGAAGGCTTTCGGGTCGTAAACTTCTGTCAGGGGGGAAAAATATTGATTGTACCCCCAGAGGAAGCCACGGCTAACTACGTGCCAGCAGCCGCGGTAATACGTAGGTGGCGAGCGTTATTCGGATTTATTGGGCGTAAAGGGTCCGTAGGGGGATTGCTAAGTCAGGTGTGAAATTTCGGGGCTCAACCCCGAACCTGCACTTGAAACTGGCAATCTAGAATCCGGTAGAGGTAAGTGGAATTTGTGGTG
>AAA003_E22_Cp_00_bact_AIW_800m_SA_all_seq	Cellular organisms;Bacteria;SAR406 clade(Marine group A)
TGCAGTCTAAGGAGAAAGTTCCTTCGGGAGCGAGTAAACTGGCGAACGGGTGAGTAACGCGTAGGTAACCTACCCTTAAGCTCGGGATAACCCACCGAAAGGTGAGCTAATACCGGATAATATCTTTCCTCATAGGGGGTAAAGATCAAAGGTGGCTTCGGCTATCACTTATGGATGGGCCTGCGTCTGATTAGCTAGTTGGTAGGGTAACGGCCTACCAAAGCAATGATCAGTAGCTGGTCTGAGAGGGCGATCAGCCACATTGGGACTGAGATACGGCCCAGACTCCTACGGGAGGCAGCAGTGGGGAATTTTGCGCAATGAGCGAAAGCTTGACGCAGCAACGCCGCGTGATCGAAGAAGCTCTGCGGAGTGTAAAGATCTGTCATAGGGGAAGATAAGTTCCGTTATTAACACCATCGGGATGTGACGGTACCCTATAAGAAAGCCCCGGCTAACTTCGTGCCAGCAGCCGCGGTAATACGAGGGGGGCAAGCGTTGTCCGGATTTATTGGGCGTAAAGAGTTCGTAGGCTGGTTGGTCAGTCGAAATTGAAATCCCACGGCTTAACCGTGGACCCGGTTTCGATACTGCCAATCTTGAGTGAGGTAGAGGTAAGCGGAATTCCTGGTGTAGCGGTGAAATGCGTAGATATCAGGAGGAACACCAAAGGCGAAGGCAGCTTACTGGACCTATACTGACGCTGAGGAACGAAAGCGTGGGGAGCAAACAGGATTAGAGACCCTGGTAGTCCACGCCGTAAACGATGAGTACTTGGTGGTGGGGGAATCGACCCCTTCACTGTCGGAGCTAACGCGTTAAGTACTCC
>AAA003_L08_Cp_00_bact_AIW_800m_SA_all_seq	Cellular organisms;Bacteria;SAR406 clade(Marine group A)
TAAGGAGAAGTTTTCTTCGGAAACGAGTAAACTGGCGAACGGGTGAGTAACGCGTAGGCAACCTACCCTTTAGACCGGGATAACATCGTGAAAATGGTGCTAATACTGGATAAAATCATATATCATCAGATATTATGATTAAAGGTGGCTTCGGCTATTACTATTGGATGGGCCTGCGTCTGATTAGCTTGTTGGTAAGGTAATGGCTTACCAAGGCTACGATCAGTAGCTGGTTCGAGAGGATGATCAGCCACACTGGGACTGAGATACGGCCCAGACTCCTACGGGAGGCAGCAGTGGGGAATTTTGCGCAATGGGGGAAACCTTGACGCAGCAACGCCGCGTGATCGAAGAAGCTTCTAGGAGTGTAAAGATCTGTCATAGGGGAAGAATGATTTTTGGTTTAACATACTGAAGATTTGACGGTACCCTATAAGAAAGCCCCGGCTAACTTAGTGCCAGCAGCCGCGGTAATACTAGGGGGGCAAGCGTTGTCCGGATTCATTGGGCGTAAAGAGTTCGTAGGCGGTCTAAACAGTCAAAATTGAAATACCACGGCTTAACCGTGGAACCGGTTTTGATACTTTTAGACTTGAGTTAGGTAGAGGTAAGCGGAATTCCTGGTGTAGCGGTGAAATGCGTAGATATCAGGAGGAACACCAAAGGCGAAGGCAGCTTGCTGGGCCTTAACTGACGCTGAGGAACGAAAGCGTGGGGAGCGAACAGGATTAGAGACCCTGGTAGTCCACGCCGTAAACGATGAGTACTTGATGGGTGGGGGATTTCGACCCCTTCACTGTCGGAGCTAACGCGTTAAGTACTCCG
>AAA007_A19_Cp_6.4_bact_AIW_800m_SA_HNA_seq	Cellular organisms;Bacteria;SAR406 clade(Marine group A)
CAGCCGCGGTAATACGAGGGGGGCAAGCGTTGTCCGGATTTATTGGGCGTAAAGAGTTCGTAGGCTGGTTGGTCAGTCGAAATTGAAATCCCACGGCTTAACCGTGGTTCCGGTTTCGATACTGCCAATCTTGAGTGAGGTAGAGGTAAGCGGAATTCCTGGTGTAGCGGTGAAATGCGTAGATATCAGGAGGAACACCAAAGGCGAAGGCAGCTTACTGGACCTATACTGACGCTGAGGAACGAAAGCGTGGGGAGCGAACAGGATTAGAGACCCTGGTAGTCCACGCCGTAAACGATGAGTACTTGGTGGTGGGGGATTCGACCCCTTCACTGTCGGAGCTAACGCGTTAAGTACTCCGCCTGGGAACTACGACCGCAAGGTTGAAACTCAAAGGAATTGGCGGGGGAGCACGGTCATAGCTGGTTTCCTGA
>AAA007_B04_Cp_10.1_bact_AIW_800m_SA_HNA	Cellular organisms;Bacteria;SAR406 clade(Marine group A)
ACGCTGGCGGCGTGCTTACACATGCAAGTCAAGGAGAACATTTTCTTCGGAAAATAAGTAAACTGGCGAACGGGTTAGTAACGCGTAAGCAACCTACCCTTTAGATTGGGACAACCCCGTGAAAATGGGGCTAATACCGAATAATATTTATTGTCTCTGGACAATAAATCAAAGTAGGCTTCGGCTTATACTATTGGATGGGCTTGCGTCTGATTAGCTAGTTGGTAGTGTAATGGACTACCAAGGCAACGATCAGTAGGTGGTTTGAGAGGATGATCACCAACACTGGGACTGAGATACGGCCCAGACTCCTACGGGAGGCAGCAGTGAGGAATTTTGCGCAATGAGCGAAAGCTTGACGCAGCAACGCCGCGTGATTGAAGAAGGTCTGAGGATTGTAAAAATCTGTTATAAGGGAAGAATAGCATATATTCTAACAAAGTATTTGTTTGACGGTACCTTATGAGAAAGCCCCGGCTAACTTCGTGCCAGCAGCCGCGGTAATACGAGGGGGGCAAGCGTTGTCCGGATTTATTGGGCGTAAAGAGTTCGTAGGCGGGTTAGTAAGTCTATATTGAAATACAATGGCTTAACCATTGAAACAGTATGGATACTGCTAATCTTGAATTATGTAGAGGTAAGTGGAATTTCTGGTGTAGCGGTGAAATGCGTAGATATCAGAAGGAACACCAAAGGCGAAGGCAACTTACTGGGCATTAATTGACGCTGAGGAACGAAAGCGTGGGTAGCAAACAGGATTAGAGACCCTGGTAGTCCACGCCGTAAACGATGAGTACTTGGTGGTGGGAGATTCGACCCTCTTACTGCTGGAGTTAACGCATTAAGTACTCCGCCTGGGGATTACGACCGCAAG
>AAA007_D16_Cp_7.4_bact_AIW_800m_SA_HNA_seq	Cellular organisms;Bacteria;SAR406 clade(Marine group A)
GCTGGCGGCGTGCTTAACACATGCAAGTCAAGGAGAACGTTTTCTTCGGAGAACTATTAAACTGGCGGACGGGTTAGTAACGCGTAGGCAACCTACCTTTAAGATTGGGACAACCCCGTGAAAATGGGGCTAATACCGAATAATATATATTTTCTTTGGATTTTATATCAAAGCAGGCTTCGGCTTGCACTTTTAGATGGGCCTGCGTCTGATTAGTTTGTTGGTAAGGTAATGGCTTACCAAGACTACGATCAGTAGGTGGCTCGAGAGGGTGATCACCAACACTGGGACTGAGATACGGCCCAGACTCCTACGGGAGGCAGCAGTGGGGAATTTTGCGCAATGAGCGAAAGCTTGACGCAGCAACGCCGCGTGATTGAAGAAGGTCTGAGGATTGTAAAGATCTGTTATAAAGGAAGAATAGCATCTAATCTAACAAATTATTTGTTTGACGGTACTTTATGAGAAAGCTCCGGCTAACTTAGTGCCAGCAGCCGCGGTAATACTAGGGGAGCAAGCGTTGTCCGGATTTATTGGGCGTAAAGAGCTCGTAGGTGGGTTTATAAGTGAAAATTGAAATACAATGGCTTAACCATTGACATGGTTTTCATACTGTAAATCTTGAGTTATGTAGAGGTAAGTGGAATTTCTGGTGTAGCGGTGAAATGCGTAGATATCAGAAGGAACACCAAAGGCGAAGGCAACTTACTGGACATGAACTGACACTGAGGAGCGAAAGCGTGGGTAGCAAACAGGATTAGAGACCCTGGTAGTCCACGCCGTAAACTATGAGTACTTGGTGATGGGGGATTCGACCCTTTCATTGCCGGAGTTAACGCATTAAGTACTCCGCCTGGGGACTACGACCGCAG
>AAA240_B05_Cp_7.4_bact_AAIW_770m_HOT_HNA	Cellular organisms;Bacteria;SAR406 clade(Marine group A)
CGTGCTTAACACATGCAAGTCAAGGAGAACGTCCCGCTTGCGGGATTATTAAACTGGCGAACGGGTGAGTAACGCGTAGGTAACTTGCCTTAAAGTTTGGGATAACTTTGGGAAACTGGAGCTAATACCGGATAATGCAGTTAATTCTCAGGTGTATACTGTTAAAGCGGGCTTCGGCTCGCGCTTTAAGATAGGCCTGCGTCCGATTAGTTTGTTGGTGAGGTAACGGCTCACCAAGGCGATGATCGGTAGCTGGTTTGAGAGGATGGTCAGCCACACTGGGATTGAGATACGGCCCAGACTCCTACGGGAGGCAGCAGTGGGGAATTTTGCACAATGGGCGAAAGCCTGATGCAGCAACGCCGCGTGACCGATGAAGCTTTTCGGAGTGTAAAGGTCTGTCGTGAGGGAAGAACAACTTGGATGCAAATAGTGTTTGAGTCTGACGGTACCTCACAAGAAAGCACCGGCTAACTTCGTGCCAGCAGCCGCGGTAATACGAGGGGTGCTAGCGTTGTCCGGAATTACTGGGCGTAAAGGGTGTCTAGGCGATTAGGTAAGTTGTTTGTAAAATACCCCGGCTTAACCGGGGACCTGCATACAAAACTATCTGGATAGAGTTTGGGAGAGGAAAGTGGAATTCCTGGTGTAGCGGTGACATGCGTAGATATCAGGAGGAACACCAAAAGCGAAGGCAGCTTTCTGGCCCAAAACTGACGCTGAAGCACGAAAGCGTGGGGAGCAAACAGGATTAGATACCCTGGTAGTCCACGCTGTAAACGATGAGCACTTGGTGTTGGGAGATTCGACCCTCTCAGTGCCGGAGTTAACGCATTAAGTGCTCCGCCTGGGGACTACGACCGCAAG
>AAA240_E11_Cp_7.8_bact_AAIW_770m_HOT_HNA_seq	Cellular organisms;Bacteria;SAR406 clade(Marine group A)
GACGACGCTGGCGGCGTGCTTAACACATGCAAGTCTAAGGAGAAAGTTCCTTCGGGAGCGAGTAAACTGGCGAACGGGTGAGTAACGCGTAGGTAACCTGCCCTTAAGCTCGGGATAACCCACCGAAAGGTGAGCTAATACCGGATAATATCTTTCCTCATAAGGGGTAAAGATCAAAGGTGGCTTCGGCTATCACTTATGGATGGGCCTGCGTCTGATTAGCTAGTTGGTAAGGTAATGGCTTACCAAAGCAATGATCAGTAGCTGGTCTGAGAGGGCGATCAGCCACATTGGGACTGAGATACGGCCCAGACTCCTACGGGAGGCAGCAGTGGGGAATTTTGCGCAATGAGCGAAAGCTTGACGCAGCAACGCCGCGTGATCGAAGAAGCTCTGCGGAGTGTAAAGATCTGTCATAGGGGAAGATAAGTTCCGTTATTAACACCATCGGGATGTGACGGTACCCTATAAGAAAGCCCCGGCTAACTTCGTGCCAGCAGCCGCGGTAATACGAGGGGGGCAAGCGTTGTCCGGATTTATTGGGCGTAAAGAGTTCGTAGGCTGGTTGGTCAGTCAAAATTGAAATCCCACGGCTTAACCGTGGTTCCGGTTTCGATACTGCCAATCTTGAGTGAGGTAGAGGTAAGCGGAATTCCTGGTGTAGCGGTGAAATGCGTAGATATCAGGAGGAACACCAAAGGCGAAGGCAGCTTACTGGACCTATACTGACGCTGAGGAACGAAAGCGTGGGGAGCGAACAGGATTAGAGACCCTGGTAGTCCACGCCGTAAACGATGAGTACTTGGTGGTGGGGGATTCGACCCCTTCACTGTCGGAGCTAACGCGTTAAGTACTCCGCCTGGGAACTACGACCGCAAG
>AAA240_I10_Cp_7.3_bact_AAIW_770m_HOT_HNA_seq	Cellular organisms;Bacteria;SAR406 clade(Marine group A)
GACGCTGGCGGCGTGCTTAACACATGCAAGTCAAGGAGAACGGATCCTTCGGGATACTATTAAACTGGCGAACGGGTGAGTAACGCGTAGGCAACCTGCCTTGGAGATTGGGATAACCCCGGGAAACCGGAGCTAATACCAAATAATGCAGCGGATCCTTCGGGATATGTTGTTAAAGTGGGCTTCGGCTCACACTTCAAGATGGGCCTGCGTCCGATTAGCTTGTTGGTGAGGTAATGGCTCACCAAGGCGATGATCGGTAGCTGGTCTGAGAGGATGATCAGCCACACTGGGATTGAGATACGGCCCAGACTCCTACGGGAGGCAGCAGTGGGGAATTTTGCGCAATGGACGAAAGTCTGACGCAGCAACGCCGCGTGATCGATGAAGCTTCTAGGAGTGTAAAGATCTGTCGTGAGGGAAGAAAAATCTGGATGTAAATAATGTTCAGACGTGACGGTACCTCACAAGAAAGCACCGGCTAACTTCGTGCCAGCAGCCGCGGTAATACGAGGGGTGCTAGCGTTGTCCGGAATTACTGGGCGTAAAGGGTTCGTAGGCGTCTTGCCAAGTTGATCGTTAAAGCCACCGGCTTAACCGGTGATCTGCGAATCAAAACTGGCGAGATAGAATATGTGAGGGGAATGTGGAATTCCTGGTGTAGCGGTGACATGCGTAGATATCAGGAGGAACACCAATGGCGAAGGCAGCATTCTGGCACAATATTGACGCTGAGGAACGAAAGCGTGGGGAGCAAACAGGATTAGATACCCTGGTAGTCCACGCCGTAAACGATGAGTACTTGGTGGTGGGGGATTCGACCCCTTCACTATCGGAGCTAACGCGTTAAGTACTCCGCCTGGGGACTACGGCCGCCAAGCTGAACT
>AAA240_L11_Cp_5.5_bact_AAIW_770m_HOT_HNA	Cellular organisms;Bacteria;SAR406 clade(Marine group A)
GCTGGGCGGCGTGCTTAACACATGCAAGTCTAGGGAGAAAGTTCCTTCGGGAACAAGTACACTGGCGAACGGGTGAGTAACGCGTAGGTAACCTACCCTTAAGCTTGGGATAACCCACCGAAAGGTGGACTAATACCGGATAATATCTCTCTTCATAGGAAGTTGAGATCAAAGATGGCTTCGGCTATCACTTATGGATGGGCCTGCGTCTGATTAGTTTGTTGGTGAGGTAACGGCTCACCAAGGCAATGATCAGTAGCTGGTCTGAGAGGGCGATCAGCCACATTGGGACTGAGATACGGCCCAGACTCCTACGGGAGGCAGCAGTGGGGAATTTTGCGCAATGAGCGAAAGCTTGACGCAGCAACGCCGCGTGATCGAAGAAGCTCTGCGGAGTGTAAAGATCTGTCATAGGGGAAGAAAAATTCCGTTATTAACACCATCGGGATGTGACGGTACCCTATAAGAAAGCCCCGGCTAACTTCGTGCCAGCAGCCGCGGTAATACGAGGGGGGCAAGCGTTGTCCGGATTTATTGGGCGTAAAGAGTTCGTAGGCGGGTTAGTCAGTCGAAATTGAAATCCCACGGCTTAACCGTGGACCCGGTTTCGATACTGCTAATCTTGAGTGAGACAGAGGTAAGCGGAATTCCTGGTGTAGCGGTGAAATGCGTAGATATCAGGAGGAACACCGAAGGCGAAGGCAGCTTACTGGGTCTATACTGACGCTGAGGAACGAAAGCGTGGGGAGCAAACAGGATTAGAGACCCTGGTAGTCCACGCCGTAAACGATGAGTACTTGGTGGTGGAGGATTCGACCCCTTCACTGTCGGAGCTAACGCGCTAAGTACTCCGCCTGGAACTACGACGCGCAGTTGAACCTCAAAA
>AAA240_O14_Cp_6.4_bact_AAIW_770m_HOT_HNA_seq	Cellular organisms;Bacteria;SAR406 clade(Marine group A)
GAACGCTGGCGGCGTGCTTAACACATGCAAGTCAAGGAGAACGGATTCTTCGGGATACTAGTAAACTGGCGAACGGGTGAGTAACACGTAGGTAATCTACCCTGGAGATTGGGATAACCCCGGGAAACCGGAGCTAATACCGAATAATGCAGCGGATCCTTCGGGATATGTTGTTAAAGCGGGCTTTTGCTCGCACTTTGGGATGAGCCTGCGTCCGATTAGCTTGTTGGTGGGGTAATGGCCTACCAAGGCGATGATCGGTAGCTGGTCTGAGAGGATGATCAGCCACATTGGGATTGAGATACGGCCCAAACTCCTACGGGAGGCAGCAGTGGGGAATATTGCGCAATGGGCGAAAGCCTGACGCAGCAACGCCGCGTGATCGATGAAGCTTTTCGGAGTGTAAAGATCTGTCGTGAGGGAAGAATAACTTGGATGCAAATAGTTTTCAAGTCTGACGGTACCTTACAAGAAAGCACCGGCTAACTTCGTGCCAGCAGCCGCGGTAATACGAGGGGTGCTAGCGTTGTCCGGAATCATTGGGCGTAAAGGGTCCGTAGGTGTCTTTGCAAGTCGTTTGTTACATCCACCGGCTTAACCGGTGGCCTGCAATCGAAACTGCAAGGATAGAGTTCGAGAGAGGAAAGTGGAATTCCTGGTGTAGCGGTGACATGCGTAGATATCAGGAGGAACACCAATGGCGAAGGCAGCTTTCTGGCTCGATACTGACACTGAGGGACGAAAGCGTGGGGAGCAAACAGGATTAGATACCCTGGTAGTCCACGCCGTAAACGATGAGTACTTGATGTCGGAGGATTCGACCCCTTCGGTATCGTAGCTAACGCGTTAAGTACTCCGCCTGGGGACTACGGCCGCAGGT
>AAA240_P10_Cp_6.2_bact_AAIW_770m_HOT_HNA_seq	Cellular organisms;Bacteria;SAR406 clade(Marine group A)
ACGCTGGCGGCGTGCCTAACACATGCAAGTCTAAGGAGAAAGGCCCTTCGGGGACGAGTACACTGGCGAACGGGTTAGTAACGCGTAGGCAACCTACCCTAAAGTTTGGGATAACTCCGCGAAAGTGGGGCTAATACCAAATAATATTCCAACTCATAAGAGCCTGGAATTAAAGAAGGCTTAGGCTTTCGCTTTTGGATGGGCCTGCGTCTGATTAGTTTGTTGGTGAGGTAATGGCTCACCAAGACGATGATCAGTAGCTGGTTTGAGAGGACGATCAGCAACATTGGGACTGAGATACGGCCCAGACTCCTACGGGAGGCAGCAGTGGGGAATTTTGCGCAATGGGCGAAAGCTTGACGCAGCAACGCCGCGTGATCGAAGAAGCTCTGCGGAGTGTAAAGATCTGTCATAGGGGAAGAAAAATTTCGTTGTTAACACCATCGGAACGTGACGGTACCCTATAAGAAAGCCCCGGCTAACTTCGTGCCAGCAGCCGCGGTAATACGAGGGGGGCAAGCGTTGTCCGGATTTATTGGGCGTAAAGAGTTCGTAGGCGGGTCAGTCAGTCGAAATTGAAATCCCACGGCTTAACCGTGGTTCCGGTTTCGATACTGCTGATCTTGAGTGAGGTAGAGGTAAGCGGAATTCCTGGTGTAGCGGTGAAATGCGTAGATATCAGGAGGAACACCAAAGGCGAAGGCAGCTTACTGGGCCTATACTGACGCTGAGGAACGAAAGCGTGGGGAGCAAACAGGATTAGAGACCCTGGTAGTCCACGCCGTAAACGATGAGTACTTGATGGTGGGGGATTCGACCCCTTCACTGTCGGAGCTAACGCGTTAAGTACTCCGCCTGGGGACTACGACCGCCAGTTGAACT
>AAA242_G02_Cp_13.2_bact_NPBW_4800m_HOT_HNA	Cellular organisms;Bacteria;SAR406 clade(Marine group A)
CGGCGTGCCTAACACATGCAAGTCAAGGATAACGTCCCCTTCGGGGGATTATTAAACTGGCGGACGGGTGAGTAACGCGTAGGTAACCTGCCCCAGAGACCGGGACAACCCATCGAAAGGCGGGCTAATACCGGATAATGCAGCGGATCCTCAGGGATATGTTGTTAAAGGGGGCCTTCGGGTCCTGCTTTGGGATGGGCCTGCGTCCGATTAGTTAGTTGGTAAGATAAAAGCTTACCAAGGCGATGATCGGTAGCTGGTCTGAGAGGATGATCAGCCACACTGGGATTGAGATACGGCCCAGACTCCTACGGGAGGCAGCAGTGGGGAATCTTGCGCAATGGGCGAAAGCCTGACGCAGCAACGCCGCGTGACTGATGAAGCTTCTAGGAGTGTAAAGGTCTGTCGTGAGGGAAGAACAGTATCCATGTAAATAGCATGGGCATTTGACGGTACCTCACAAGAAAGCACCGGCTAACTTCGTGCCAGCAGCCGCGGTAATACGAGGGGTGCTAGCGTTGTCCGGAATCACTGGGCGTAAAGGGCGCGTAGGCGTCTTAGCAAGCCTTGATTGAAATCCCCCGGCTCAACCGGGGAACTGGTCAGGGAACTGCTAGGATAGAGTTTGGTAGGGGAGAGCGGAATTCCTGGTGTAGCGGTGATATGCGTAGATATCAGGAGGAACACCGAAAGCGAAGGCAGCTCTCTGGGCCAATACTGACGCTGAGGCGCGAAAGCGTGGGGAGCAAACAGGATTAGATACCCTGGTAGTCCACGCCGTAAACGATGAGCACTTGGTGTCGGGGGATTCGACCCCCTCGGTGCCGTAGCTAACGTGTTAAGTGCTCCGCCTGGGGACTAC
>AAA286_K15_Cp_12.6_bact_NPDW_3000m_HOT_LNA	Cellular organisms;Bacteria;SAR406 clade(Marine group A)
CATGCAAGTCTAAGGAGAAAGTTCCTTCGGGAGCGAGTAAACTGGCGAACGGGTGAGTAACGCGTAGGTAACCTACCCTTAAGCTCGGGATAACCCACCGAAAGGTGAGCTAATACCGGATAATATCTTTCCTCATAAGGGGTAAAGATCAAAGGTGGCTTCGGCTATCACTTATGGATGGGCCTGCGTCTGATTAGCTAGTTGGTAGGGTAACGGCCTACCAAGGCAATGATCAGTAGCTGGTCTGAGAGGGCGATCAGCCACATTGGAACTGAGATACGGTCCAGACTCCTACGGGAGGCAGCAGTGGGGAATTTTGCGCAATGAGCGAAAGCTTGACGCAGCAACGCCGCGTGATCGAAGAAGCTCTGCGGAGTGTAAAGATCTGTCATAGGGGAAGATAAGTTCCGTTATTAACACCATCGGGATGTGACGGTACCCTATAAGAAAGCCCCGGCTAACTTCGTGCCAGCAGCCGCGGTAATACGAGGGGGGCAAGCGTTGTCCGGATTTATTGGGCGTAAAGAGTTCGTAGGCTGGTTGGTCAGTCGAAATTGAAATCCCACGGCTTAACCGTGGACCCGGTTTCGATACTGCCAATCTTGAGTGAGGTAGAGGTAAGCGGAATTCCTGGTGTAGCGGTGAAATGCGTAGATATCAGGAGGAACACCAAAGGCGAAGGCAGCTTACTGGACCTATACTGACGCTGAGGAACGAAAGCGTGGGGAGCAAACAGGATTAGAGACCCTGGTAGTCCACGCCGTAAACGATGAGTACTTGGTGGTGGGGGATTCGACCCCTTCACTGTCGGAGCTAACGCGTTAAGTACTCCGCC
>AAA003_F02_Cp_00_bact_AIW_800m_SA_all	Cellular organisms;Bacteria;Verrucomicrobia;Arctic97B-4 marine group
TGCAGTCGTGCGACAGACCAGGAATTGATTACTTCGGTTTGATTTTCCTGACGATGAGCGGCGAACGGGTGCGTAACACGTGAGAAATCTGCCCTTAAGTTCGGGATAGCCCTACGAAAGTAGAATTAATACCGGATGTGGCCCAGGGAGGGCATCTTCCCCTGGCTAAAGCTCGGTTATAGAGCGCTTTTGGATGATCTCGCGGTCTATCAGCTTGTTGGTGAGGTAATGGCTCACCAAGGCTATGACGGATAGCTGGTCTGAGAGGATGATCAGCCTCACTGGAACTGAGACACGGTCCAGACACCTACGGGTGGCAGCAGTCGAGAATCATTCACAATGGGCGCAAGCCTGATGGTGCGACGCCGCGTGGGGGATGAAGGGCTTCGGTTCGTAAACCCCTGTCATCTGTGAGTAAGACTCCCAATAAAAGCTTGGGAGGTTGATATTAGCAGAAGAGGAAGGGACGGCTAACTCTGTGCCAGCAGCCGCGGTAATACAGAGGTCCCAAGCGTTGTTCGGATTTACTGGGCGTAAAGGGTGCGTAGGCGGCTAGAAAAGTTTGGTGTGAAATCTTCGGGCTCAACCCGGAAACTGCACTGAAAACTATCTGGCTAGAGGATCGGAGAGGAGATTGGAATTCTCGGTGTAGCAGTGAAATGCGTAGATATCGAGAGGAACACCAGTTGCGAAGGCGGATCTCTGGACGGTTTCTGACGCTGAGGCACGAAAGCTGGGGTAGCGAAGAGGATTAGATACCCTCGTAGTCCCAGCCGTAAACGGTGCACACTTGCTGTGGGCGGATTCGACCCCGTCCGTGGCGAAGCTAACGCGATAAGTGTGCCGCCC
>AAA007_A11_Cp_11.3_bact_AIW_800m_SA_HNA	Cellular organisms;Bacteria;Verrucomicrobia;Arctic97B-4 marine group
TGGATGCTCGCGACGCTGGCGGCGTGGATTCGACATGCAAGTCGAGCGATGATCCAACGATCGCAATATTGGAGGGGATTAGCGGCGAACGGGTGAGTAACACGTAGGAATCTGCCCTGAAGTTCGGAATAGCCCGGTGAGAGCCGGGATAATACCGGATGTGATCTTCGGATTAAAGGCTTCGGCCGCTTCAGGATGAGCCTGCGCTCCATCAGCTTGTTGGTAGGGTAAAAGCCTACCAAGGCGAGGACGGATAGCTGGTCTGAGAGGACGGCCAGCCACAATGGAACTGAGACACGGTCCATACACCTACGGGTGGCAGCAGTCGAGAATCATTCACAATGGGCGAAAGCCTGATGGTGCGACGCCGCGTGGGGGATGAAGGCCTTCGGGTCGTAAACCCCTGTCGGTTGCGAGTAAGGCTCTACTTACGTAGGGATTGATATTAGCAACAAAGGAAGGGGCGGCTAACTCCGTGCCAGCAGCCGCGGTAATACGGAGGCCCCAAGCGTTGTTCGGATTTACTGGGCGTAAAGCGTGCGTAGGCGGCGAGGTAAGTTTGGCGTGAAAGCCCCGGGCCCAACCCGGGAAATGCGCTGAAAACTACTTCACTAGAGGTGTGGGAGGGGGAGTCTGGAATTCCTGGTGTAGCAGTGAAATGCGTAGATATCAGGAGGAACATCAGTGGCGAAGGCGAGACTCTGGAAACATTCTGACGCTGAGGTACGAAGGCTAGGGTAGCGAAGAGGATTAGATACCCTCGTAGTCCTAGCAGTAAACGGTGTGCACT
>AAA007_C02_Cp_8.7_bact_AIW_800m_SA_HNA	Cellular organisms;Bacteria;Verrucomicrobia;Arctic97B-4 marine group
CGCTGGCGGCGTGGATAAGACATGCAAGTTGAGCGATGAACTGATGATAGCAATATTTGACGGGATTAGCAGCGAACGGGTGAGTAACACGTAGGAATCTGCCCCAAAGCTCAGGATAGCCTGGTGAAAGCCAGGGTAATACGGAATGTGATCTTCGGATTAAAGGCCTTCGGGTCACTTTGGGATGAGCCTGCGTTCCATCAGCTTGTTGGTAGGGTAAAAGCCTACCAAGGCAATGACGGATAGCTGGTCTGAGAGGACGGTCAGCCACACTGGAACTGAGACACGGTCCAGACACCTACGGGTGGCAGCAGTCGAGAATCATTCGCAATGGACGAAAGTCTGACGGTGCGACGCCGCGTGGGGGATGAAGGCCTTAGGGTCGTAAACCCCTGTCGGTTGCAAGTAAGGCTCTACTTACGTAGGGATTGATATTAGCAACAAAGGAAGGGACGGCTAACTCCGTGCCAGCAGCCGCGGTAATACGGAGGTCCCAAGCGTTGTTCGGATTTACTGGGCGTAAAGCGTGCGTAGGCTGAGAGATAAGTTTGGCGTGAAATCCCCGGGCCCAACCCGGAAAATGCGCTGAAAACTATCTCACTAGAGGATTGGAGGGGAGACTGGAATTCCTGGTGTAGCAGTGAAATGCGTAGATATCAGGAGGAACACCGGTGGCGAAGGCGAGTCTCTGGACAATTCCTGACGCTGAGGTACGAAGGCCAGGGTAGCGAAAAGGATTAGATACCCTTGTAGTCCTGGCAGTAAACGGTGTGCACTTGCTGTAGGAGGATTCGACCCCTTCTGTGGCGAAGCTAACGCGTTAAGTGCACCGCCTGGGGAGTACGGCCGCCAAGGTTTAAACCTCTAAAAGAAATTAC
>AAA007_C05_Cp_11.0_bact_AIW_800m_SA_HNA	Cellular organisms;Bacteria;Verrucomicrobia;Arctic97B-4 marine group
CTGGCGGCGTGGATAAGACATGCAAGTCGTGCGACAGACCAGGAATTGATTACTTCGGTTTGATTTTCCTGACGATGAGCGGCGAACGGGTGCGTAACACGTGAGAAATCTGCCCTTAAGTTCGGGATAGCCCTACGAAAGTAGAATTAATACCGGATGTGGCCCAGGGAGGGCATCTTCCCCTGGCTAAAGCTCGGTTATAGAGCGCTTTTGGATGATCTCGCGGTCTATCAGCTTGTTGGTGAGGTAATGGCTCACCAAGGCTATGACGGATAGCTGGTCTGAGAGGATGATCAGCCTCACTGGAACTGAGACACGGTCCAGACACCTACGGGTGGCAGCAGTCGAGAATCATTCACAATGGGCGCAAGCCTGATGGTGCGACGCCGCGTGGGGGATGAAGGGCTTCGGTTCGTAAACCCCTGTCATCTGTGAGTAAGACTCCCAATAAAAGCTTGGGAGGTTGATATTAGCAGAAGAGGAAGGGACGGCTAACTCTGTGCCAGCAGCCGCGGTAATACAGAGGTCCCAAGCGTTGTTCGGATTTACTGGGCGTAAAGGGTGCGTAGGCGGCTAGAAAAGTTTGGTGTGAAATCTTCGGGCTTAACCCGGAAACTGCACTGAAAACTATCTGGCTAGAGGATCGGAGAGGAGATTGGAATTCTCGGTGTAGCAGTGAAATGCGTAGATATCGAGAGGAACACCAGTTGCGAAGGCGGATCTCTGGACGGTTTCTGACGCTGAGGCACGAAAGCTGGGGTAGCGAAGAGGATTAGATACCCTCGTAGTCCCAGCCGTAAACGGTGCACACTTGCTGTGGGCGGATTCGACCCCGTCCGTGGCGAAGCTAACGCGATAAGTGTGCCGCCTGGGGAGTACGGTCGCA
>AAA007_C23_Cp_9.9_bact_AIW_800m_SA_HNA	Cellular organisms;Bacteria;Verrucomicrobia;Arctic97B-4 marine group
ACGCTGGCGGCGTGGATAAGACATGCAAGTCGTGCGACAGACCAGGAATTGATTACTTCGGTTTGATTTTCCTGACGATGAGCGGCGAACGGGTGCGTAACACGTGAGAAACCTGCCCTTAAGTTCGGGATAGCCCTACGAAAGTAGGATTAATACCGAATGTGGCCAAGGAAGGGCATCTTCCCTTGGCTAAAGCTCGGTTATAGAGCGCTTTTGGATGGTCTCGCGGTCTATCAGCTTGTTGGTGAGGTAACGGCTCACCAAGGCTCTGACGGATAGCTGGTCTGAGAGGATGATCAGTCACACTGGAACTGAGACACGGTCCAGACACCTACGGGTGGCAGCAGTCGAGAATCATTCACAATGGGCGCAAGCCTGATGGTGCGACGCCGCGTGGGGGATGAAGGGCTTCGGTTCGTAAACCCCTGTCATCTGTGAGTAAGGCTCCCAATAAAAGCTTGGGAGATTGATATTAGCAGAAGAGGAAGGGACGGCTAACTCAGTGCCAGCAGCCGCGGTAATACTGAGGTCCCAAGCGTTGTTCGGATTTACTGGGCGTAAAGGGTGCGTAGGCGGCTAGAAAAGTTTGGTGTGAAATCTCCGGGCTCAACCCGGAAACTGCATTGAAAACTAGATAGCTAGAGGATCGGAGAGGAGATTGGAATTCTCGGTGTAGCAGTGAAATGCGTAGATATCGAGAGGAACACCAGTTGCGAAGGCGGATCTCTGGACGGTTCCTGACGCTGAGGCACGAAAGCTGGGGTAGCGAAGAGGATTAGATACCCTCGTAGTCCCAGCCGTAAACGGTGCGCACTTGCTGTGGGCGGATTCGACCCCGTCCGTGGCGAAGCTAACGCGTTAAGTGCGCCGCCTGGGGAGTACGGTCGC
>AAA007_L17_Cp_10.8_bact_AIW_800m_SA_HNA	Cellular organisms;Bacteria;Verrucomicrobia;Arctic97B-4 marine group
GCAAGTCGTGCGACAGACCAGGAATTGATTACTTCGGTTTGATTTTCCTGACGATGAGCGGCGAACGGGTGCGTAACACGTGAGAAACCTGCCCTTAAGTTCGGGATAGCCCTACGAAAGTAGGATTAATACCGAATGTGGCCAAGGAAGGGCATCTTCCCTTGGCTAAAGCTCGGTTATAGAGCGCTTTTGGATGGTCTCGCGGTCTATCAGCTTGTTGGTGAGGTAACGGCTCACCAAGGCTCTGACGGATAGCTGGTCTGAGAGGATGATCAGTCACACTGGAACTGAGACACGGTCCAGACACCTACGGGTGGCAGCAGTCGAGAATCATTCACAATGGGCGCAAGCCTGATGGTGCGACGCCGCGTGGGGGATGAAGGGCTTCGGTTCGTAAACCCCTGTCATCTGTGAGTAAGGCTCCCAATAAAAGCTTGGGAGATTGATATTAGCAGAAGAGGAAGGGACGGCTAACTCAGTGCCAGCAGCCGCGGTAATACTGAGGTCCCAAGCGTTGTTCGGATTTACTGGGCGTAAAGGGTGCGTAGGCGGCTAGAAAAGTTTGGTGTGAAATCTCCGGGCTCAACCCGGAAACTGCATTGAAAACTAGATAGCTAGAGGATCGGAGAGGAGATTGGAATTCTCGGTGTAGCAGTGAAATGCGTAGATATCGAGAGGAACACCAGTTGCGAAGGCGGATCTCTGGACGGTTCCTGACGCTGAGGCACGAAAGCTGGGGTAGCGAAGAGGATTAGATACCCTCGTAGTCCCAGCCGTAAACGGTGCGCACTTGCTGTGGGCGGATTCGACCCCGTCCGTGGCGAAGCTAACGCGTTAAGTGCGCCGCCTGGGGAGTACGGTCGCA
>AAA240_D03_Cp_10.1_bact_AAIW_770m_HOT_HNA	Cellular organisms;Bacteria;Verrucomicrobia;Arctic97B-4 marine group
ACGACGCTGGCGGCGTGGATAAGACATGCAAGTCGAGCGAAACGAGCTTGATGGTAACTGAAGGCGAGTTTAGCGGCGAACGGGTGAGTAACACGTAAGAATCTGCCCAGAAGACGGGGATAGCCCGAGGAAACTCGGATTAATACCCGATGTGGAGGAAACTCTAAATGATGCAAATCGCTTCTGGATGAGCTTGCGGTCCATCAGTTTGTTGGTGGGGTAACGGCCTACCAAGGCATCGACGGATAGCTGGTCTGAGAGGACGGTCAGCCACACTGGAACTGAGACACGGTCCAGACACCTACGGGTGGCAGCAGTCGAGAATCATTCACAATGGGCGAAAGCCTGATGGTGCGACGCCGCGTGGGGGATGAAGGCCTTAGGGTCGTAAACCCCTGTCAGCTGTGAGTAAGGCCCGGCCTACGTCGGGATTGATATTAACAGCAAAGGAAGGGGCGGCTAACTCCGTGCCAGCAGCCGCGGTAACACGGAGGCCCCAAGCGTTGTTCGGATTCACTGGGCGTAAAGCGTGAGTAGGTGGCAAGGCAAGTTTGGCGTGAAATCCCCGGGCCTAACCCGGGAAGGCCGTCGAAAACTGTCTAGCTAGAGGGCCGGAGGGGAGTCTGGAATTCCCGGTGTAGCAGTGAAATGCGTAGATATCGGGAGGAACATCAGTGGCGAAGGCGAGACTCTGGACGGTTCCTGACACTGACGACACGAAGGCCAGGGGAGCGAACGGGATTAGATACCCCGGTAGTCCTGGCAGTAAACGGTGTGCACTTGCTGTGGGAGGATTCGACCCCTTCCGTGGCGGAGCTAACGCGTTAAGTGCACCGCCTGGGGAGTACGGCCGCAAGCTATCCGGCAGCAAGCTAACTAAA
>AAA240_D15_Cp_10.1_bact_AAIW_770m_HOT_HNA	Cellular organisms;Bacteria;Verrucomicrobia;Arctic97B-4 marine group
ACGACGCTGGCGGCGTGGATAAGACATGCAAGTCGGGCTAGATGCGACTGATGGTAACTGAAGTCAAATCGAGCGGCGAACGGGTGAGTAACACGTAAGAATCTGCCCAGAAGACGGTGATAACCCAAGGAAACTCGGGATAATAACCGATGTGGAGGCAACTCTAAAGGTGGCCCGCAAGGGACACACGCTTCTGGATGAGCTTGCGGTCCATCAGCTTGTTGGTGAGGTAACGGCTCACCAAGGCAATGACGGATAGCTGGTCTGAGAGGATGGTCAGCCACACTGGAACTGAGACACGGTCCAGACACCTACGGGTGGCAGCAGTCGAGAATCTTGGTCAATGGGGGAAACCCTGAACCAGCGACGCCGCGTGGGGGATGAAGGCCTTCGGGTCGTAAACCCCTGTCAGCTGTGAGTAAGGCCCAGCTTCGGTTGGGATTGATATTAGCAGCAAAGGAAGGGGCGGCTAACTCCGTGCCAGCAGCCGCGGTAATACGGAGGCCCCAAGCGTTGTTCGGATTTACTGGGCGTAAAGCGTGAGTAGGCGGCAAGGCAAGTTTGACGTGAAAGCCCCGGGCCCAACCCGGGAACGGCGTTGAAAACTGCCTGGCTAGAGGACCGGAGAGGAGTCTGGAATTCCCGGTGTAGCAGTGAAATGCGTAGATATCGGGAGGAACATCAGTGGCGAAGGCGAGACTCTGGACGGTTCCTGACGCTGAGGACACGAAGGCCAGGGGAGCGAACGGGATTAGATACCCCGGTAGTCCTGGCAGTAAACGGTGCGCACTTGCTGTGGGCGGCTCGACCCCGTCCGTAGCGGAGCTAACGCGTTAAGTGCGCCGCCTGGGGAGTACGGCCGCAAGTTACT
>AAA240_D21_Cp_9.7_bact_AAIW_770m_HOT_HNA	Cellular organisms;Bacteria;Verrucomicrobia;Arctic97B-4 marine group
ACGACGCTGGCGGCGTGGATAAGACATGCAAGTCGTGCGACAGACCAGGAATTGATTACTTCGGTTTGATTTTTCTGACGATGAGCGGCGAACGGGTGCGTAACACGTGAGAAATCTGCCCTTAAGTTCGGGATAGCCCTACGAAAGTAGAATTAATACCGGATGTGGCCCAGGGAGGGCATCTTCCCTTGGCTAAAGCTCGGTCACAGAGCGCTTTTGGATGATCTCGCGGTCTATCAGCTTGTTGGTGAGGTAACGGCTCACCAAGGCTCTGACGGATAGCTGGTCTGAGAGGATGATCAGTCACACTGGAACTGAGACACGGTCCAGACACCTACGGGTGGCAGCAGTCGAGAATCATTCACAATGGGCGCAAGCCTGATGGTGCGACGCCGCGTGGGGGATGAAGGGCTTCGGTTCGTAAACCCCTGTCATCTGTGAGTAAGGCTCCCAATAAAAGCTTGGGAGATTGATATCAGCAGAAGAGGAAGGGACGGCTAACTCAGTGCCAGCAGCCGCGGTAATACTGAGGTCCCAAGCGTTGTTCGGATTTACTGGGCGTAAAGGGTGCGTAGGCGGCTATAAAAGTTTGGTGTGAAATCTCCGGGCTCAACCCGGAAACTGCATTGAAAACTAGATAGCTAGAGGATCGGAGAGGAGATTGGAATTCTCAGTGTAGCAGTGAAATGCGTAGATATTGAGAGGAACACCAGTTGCGAAGGCGGATCTCTGGACGGTTTCTGACGCTGAGGCACGAAAGCTGGGGTAGCGAGAGGATTAGATACCCTCGTAGTCCCAGCCGTAAACGGTGCGCACTTGCTGTGGGCGGATTCGACCCCGTCTGTGGCGAAGCTAACGCGATAAGTGCGCCGCCTGGGGAGTACGGTCG
>AAA240_E08_Cp_9.4_bact_AAIW_770m_HOT_HNA	Cellular organisms;Bacteria;Verrucomicrobia;Arctic97B-4 marine group
ACGACGCTGGCGGCGTGGATAAGACATGCAAGTCGAGCGATGATCCAACGATAGCAATATTGGAGGGGATTAGCGGCGAACGGGTGAGTAACACGTAGGAATCTGCCCTGAAGTTCGGAATAGCCCAGTGAGAGCCGGGATAATACCGGATGTGATCTTCGGATTAAAGGCTTCGGCCGCTTCAGGATGAGCCTGCGCTCCATCAGCTTGTTGGTAGGGTAAAAGCCTACCAAGGCGAGGACGGATAGCTGGTCTGAGAGGACGGCCAGCCACAATGGAACTGAGACACGGTCCATACACCTACGGGTGGCAGCAGTCGAGAATCATTCACAATGGGCGAAAGCCTGATGGTGCGACGCCGCGTGGGGGATGAAGGCCTTCGGGTCGTAAACCCCTGTCGGTTGCGAGTAAGGCCCGGCTTACGTCGGGATTGATATTAGCAACAAAGGAAGGGGCGGCTAACTCCGTGCCAGCAGCCGCGGTAATACGGAGGCCCCAAGCGTTGTTCGGATTTACTGGGCGTAAAGCGTGCGTAGGCGGCGAGGTAAGTTTGGCGTGAAAGCCCCGGGCCCAACCCGGGAAATGCGCTGAAAACTACTTCACTAGAGGTGTGGAGGGGAGTCTGGAATTCCTGGTGTAGCAGTGAAATGCGTAGATATCAGGAGGAACATCAGTGGCGAAGGCGAGACTCTGGAAACATTCTGACGCTGAGGTACGAAGGCTAGGGTAGCGAAGAGGATTAGATACCCTCGTAGTCCTAGCAGTAAACGGTGTGCACTTGCTGTGGGGGGATTCGACCCCTTCCGTGGCGAAGCTAACGCATTAAGTGCACCGCCTGGGGAGTACGGCCGCAAGTAA
>AAA240_E17_Cp_12.1_bact_AAIW_770m_HOT_HNA	Cellular organisms;Bacteria;Verrucomicrobia;Arctic97B-4 marine group
ACGACGCTGGCGGCGTGGATAAGACATGCAAGTCGAGCGAAACGAGCTTGATGGTAACTGAAGGCGAGTTTAGCGGCGAACGGGTGAGTAACACGTAAGAATCTGCCCGGAAGACGGGGATAGCCCGAGGAAACTCGGATTAATACCCGATGTGGAGGAAACTCTAAATGATGCAAATCGCTTCTGGATGAGCTTGCGGTCCATCAGTTTGTTGGTGGGGTAACGGCCTACCAAGACATCGACGGATAGCTGGTCTGAGAGGACGGTCAGCCACACTGGAACTGAGACACGGTCCAGACACCTACGGGTGGCAGCAGTCGAGAATCATTCACAATGGGCGAAAGCCTGATGGTGCGACGCCGCGTGGGGGATGAAGGCCTTCGGGTCGTAAACCCCTGTCAGCTGTGAGTAAGGCCCGGCCTACGTCGGGATTGATATTAACAGCAAAGGAAGGGGCGGCTAACTCCGTGCCAGCAGCCGCGGTAACACGGAGGCCCCAAGCGTTGTTCGGATTCACTGGGCGTAAAGCGTGAGTAGGTGGCAAGGCAAGTTTGGCGTGAAAGCCCCGGGCCCAACCCGGGAAGGTCGTCGAAAACTGTCTGGCTAGAGGACCGGAGGGGAGTCTGGAATTCCCGGTGTAGCAGTGAAATGCGTAGATATCGGGAGGAACATCAGTGGCGAAGGCGAGACTCTGGACGGTTCCTGACACTGACAACACGAAGGCCAGGGGAGCGAACGGGATTAGATACCCCGGTAGTCCTGGCAGTAAACGGTGTGCACTTGCTGTGGGAGGATTCGACCCCTTCCGTGGCGGAGCTAACGCGTTAAGTGCACCGCCTGGGGAGTACGGCCGCTAACTAGATG
>AAA240_F09_Cp_9.7_bact_AAIW_770m_HOT_HNA	Cellular organisms;Bacteria;Verrucomicrobia;Arctic97B-4 marine group
GACGCTGGCGGCGTGGATAAGACATGCAAGTCGAGCGATGATCCAACGATAGCAATATTGGAGGGGATTAGCGGCGAACGGGTGAGTAACACGTAGGAATCTGCCCTGAAGTTCGGAATAGCCCGGTGAGAGTCGGGATAATACCGGATGTGATCTTCGGATTAAAGGCTTCGGCCGCTTCAGGATGAGCCTGCGCTCCATCAGCTTGTTGGTAGGGTAAAAGCCTACCAAGGCGAGGACGGATAGCTGGTCTGAGAGGACGGCCAGCCACAATGGAACTGAGACACGGTCCATACACCTACGGGTGGCAGCAGTCGAGAATCATTCACAATGGGCGAAAGCCTGATGGTGCGACGCCGCGTGGGGGATGAAGGCCTTCGGGTCGTAAACCCCTGTCGGTTGCGAGTAAGGCTCTACTTACGTAGGGATTGATATTAGCAACAAAGGAAGGGGCGGCTAACTCCGTGCCAGCAGCCGCGGTAATACGGAGGCCCCAAGCGTTGTTCGGATTTACTGGGCGTAAAGCGTGCGTAGGCGGCGAGGTAAGTTTGGCGTGAAAGCCCCGGGCCCAACCCGGGAAATGCGCTGAAAACTGCTTCACTAGAGGTGTGGAGGGGAGTCTGGAATTCCTGGTGTAGCAGTGAAATGCGTAGATATCAGGAGGAACATCAGTGGCGAAGGCGAGACTCTGGAAACATTCTGACGCTGAGGTACGAAGGCTAGGGTAGCGAAGAGGATTAGATACCCTCGTAGTCCTAGCAGTAAACGGTGTGCACTTGCTGTGGGGGGATTCGACCCCTTCCGTGGCGAAGCTAACGCATTAAGTGCACCGCCTGGGGAGTACGGCCGCAGGTAACTAATGATACG
>AAA240_L02_Cp_9.3_bact_AAIW_770m_HOT_HNA	Cellular organisms;Bacteria;Verrucomicrobia;Arctic97B-4 marine group
CGACGCTGGCGGCGTGGATAAGACATGCAAGTCGAGCGAAATGAGCTTGATGGTAACTGAAGGCGAGTTTAGCGGCGAACGGGTGAGTAACACGTAAGAATCTGCCCAGAAGACGGGGATAGCCCGAGGAAACTCGGAATAATACCCGATGTGGAGGAAACTCTAAATGATGAAAATCGCTTCTGGATGAGCTTGCGGTCCATCAGTTTGTTGGTGGGGTAACGGCCTACCAAGGCACCGACGGATAGCTGGTCTGAGAGGACGGTCAGCCACACTGGAACTGAGACACGGTCCAGACACCTACGGGTGGCAGCAGTCGAGAATCATTCACAATGGGCGAAAGCCTGATGGTGCGACGCCGCGTGGGGGATGAAGGCCTTCGGGTCGTAAACCCCTGTCAGTTGTGAGTAAGGCCCGGCCTACGTCGGGATTGATATTAACAGCAAAGGAAGGGGCGGCTAACTCCGTGCCAGCAGCCGCGGTAATACGGAGGCCCCAAGCGTTGTTCGGATTCACTGGGCGTAAAGCGTGAGTAGGTGGCAAGGCAAGTTTGGCGTGAAAGCCCCGGGCCCAACCCGGGAAGGTCGTTGAAAACTGCCTAGCTAGAGGATCGGAGGGGAGTCTGGAATTCCCGGTGTAGCAGTGAAATGCGTAGATATCGGGAGGAACACCAGTGGCGAAGGCGAGACTCTGGACGGTTCCTGACACTGACGACACGAAGGCCAGGGGAGCGAACGGGATTAGATACCCCGGTAGTCCTGGCAGTAAACGGTGTGCACTTGCTGTGGGAGGATTCGACCCCTTCCGTGGCGGAGCTAACGCGTTAAGTGCACCGCCTGGGGAGTACGGCCGCAAGCTAACTTCTAAAATGAATGCG
>AAA240_N22_Cp_9.0_bact_AAIW_770m_HOT_HNA	Cellular organisms;Bacteria;Verrucomicrobia;Arctic97B-4 marine group
ACGACGCTGGCGGCGTGGATAAGACATGCAAGTCGTGCGACAGACCAGGAATTGATTACTTCGGTTTGATTTTCCTGACGATGAGCGGCGAACGGGTGCGTAACACGTGAGAAATCTGCCCTTAAGTTCGGGATAGCCCTACGAAAGTAGAATTAATACCGGATGTGGCCCAGGGAGGGCATCTTCCCTTGGCTAAAGCTCGGTTATAGAGCGCTTTTGGATGGTCTCGCGGTCTATCAGCTTGTTGGTGAGGTAACGGCTCACCAAGGCTCTGACGGATAGCTGGTCTGAGAGGATGATCAGTCACACTGGAACTGAGATACGGTCCAGACACCTACGGGTGGCAGCAGTCGAGAATCATTCACAATGGGCGCAAGCCTGATGGTGCGACGCCGCGTGGGGGATGAAGGGCTTCGGTTCGTAAACCCCTGTCATCTGTGAGTAAGGCTCCCAATAAAAGCTTGGGAGATTGATATTAGCAGAAGAGGAAGGGACGGCTAACTCAGTGCCAGCAGCCGCGGTAATACTGAGGTCCCAAGCGTTGTTCGGATTTACTGGGCGTAAAGGGTGCGTAGGCGGCTAGAAAAGTTTGGTGTGAAATCTCCGGGCTCAACCCGGAAACTGCATTGAAAACTAGATAGCTAGAGGATCGGAGAGGAGATTGGAATTCTCAGTGTAGCAGTGAAATGCGTAGATATTGAGAGGAACACCAGTTGCGAAGGCGGATCTCTGGACGGTTTCTGACGCTGAGGCACGAAAGCTGGGGTAGCGAAGAGGATTAGATACCCTCGTAGTCCCAGCCGTAAACGGTGCGCACTTGCTGTGGGCGGATTCGACCCCGTCCGTGGCGAAGCTAACGCGTTAAGTGCGCCGCCTGGGGAGTACGGTCGCAAGAT
>AAA240_O04_Cp_13.2_bact_AAIW_770m_HOT_HNA	Cellular organisms;Bacteria;Verrucomicrobia;Arctic97B-4 marine group
CGACGACGCTGGCGGCGTGGATAAGACATGCAAGTCGTGCGACAGACCAGGAATTGATTACTTCGGTTTGATTTTCCTGACGATGAGCGGCGAACGGGTGCGTAACACGTGAGAAATCTGCCCTTAAGTTCGGGATAGCCCTACGAAAGTAGAATTAATACCGGATGTGGCCCAGGGAGGGCATCTTCCCCTGGCTAAAGCTCGGTCACAGAGCGCTTTTGGATGATCTCGCGGTCTATCAGCTTGTTGGTGAGGTAACGGCTCACCAAGGCTCTGACGGATAGCTGGTCTGAGAGGATGATCAGTCACACTGGAACTGAGACACGGTCCAGACACCTACGGGTGGCAGCAGTCGAGAATCATTCACAATGGGCGCAAGCCTGATGGTGCGACGCCGCGTGGGGGATGAAGGGCTTCGGTTCGTAAACCCCTGTCATCTGTGAGTAAGGCTCCCAATAAAAGCTTGGGAGATTGATATCAGCAGAAGAGGAAGGGACGGCTAACTCAGTGCCAGCAGCCGCGGTAATACTGAGGTCCCAAGCGTTGTTCGGATTTACTGGGCGTAAAGGGTGCGTAGGCGGCTATAAAAGTTTGGTGTGAAATCTCCGGGCTCAACCCGGAAACTGCATTGAAAACTAGATGGCTAGAGGATCGGAGAGGAGATTGGAATTCTCAGTGTAGCAGTGAAATGCGTAGATATTGAGAGGAACACCAGTTGCGAAGGCGGATCTCTGGACGGTTTCTGACGCTGAGGCACGAAAGCTGGGGTAGCGAAGAGGATTAGATACCCTCGTAGTCCCAGCCGTAAACGGTGCGCACTTGCTGTGGGCGGATTCGACCCCGTCTGTGGCGAAGCTAACGCGATAAGTGCGCCGCCTGGGGAGTACGGTCG
>AAA242_A13_Cp_7.1_bact_NPBW_4800m_HOT_HNA	Cellular organisms;Bacteria;Verrucomicrobia;Arctic97B-4 marine group
GCGTGGATAAGACATGCAAGTCGTGCGACAGACCAGGAATTGATTACTTCGGTTTGATTTTCCTGACGATGAGCGGCGAACGGGTGCGTAACACGTGAGAAATCTGCCCTTAAGTTCGGAATAGCCCTACGAAAGTAGAATTAATACCGGATGTGGCCCAGGAAAGGCATCTTCCCCTGGCTAAAGCTTGACCAGCAATGGTTAGAGCGCTTTTGGATGATCTCGCGGTCTATCAGCTTGTTGGTGAGGTAACGGCTCACCAAGGCTTTGACGGATAGCTGGTCTGAGAGGATGATCAGCCTCACTGGAACTGAGACACGGTCCAGACACCTACGGGTGGCAGCAGTCGAGAATCATTCACAATGGGCGCAAGCCTGATGGTGCGACGCCGCGTGGGGGATGAAGGGCTTCGGTTCGTAAACCCCTGTCATCTGTGAGTAAGACTCCCAATAAAAGCTTGGGAGGTTGATATTAGCAGAAGAGGAAGGGACGGCTAACTCTGTGCCAGCAGCCGCGGTAATACAGAGGTCCCAAGCGTTGTTCGGATTTACTGGGCGTAAAGGGTGCGTAGGCGGCTAGAAAAGTTTGGTGTGAAATCTTCGGGCTCAACCCGGAAACTGCACTGAAAACTATCTGGCTAGAGGATCGGAGAGGAGATTGGAATTCTCGGTGTAGCAGTGAAATGCGTAGATATCGAGAGGAACACCAGTTGCGAAGGCGGATCTCTGGACGGTTCCTGACGCTGAGGCACGAAAGCTGGGGTAGCGAAGAGGATTAGATACCCTCGTAGTCCCAGCCGTAAACGGTGCACACTTGCTGTGGGCGGATTCGACCCCGTCCGTGGCGAAGCTAACGCGATAAGTGTGCCGCCTGGGGAGTACGGTCG
>AAA242_J03_Cp_9.9_bact_NPBW_4800m_HOT_HNA	Cellular organisms;Bacteria;Verrucomicrobia;Arctic97B-4 marine group
GCTGGCGGCGTGGATAAGACATGCAAGTCGTGCGACAGACCAGGAATTGATTACTTCGGTTTGATTTTCCTGACGATGAGCGGCGAACGGGTGCGTAACACGTGAGAAATCTGCCCTTAAGTTCGGAATAGCCCTACGAAAGTAGAATTAATACCGGATGTGGCCCAGGGAGGGCATCTTCCCCTGGCTAAAGCTTGACCAGCAATGGTTAGAGCGCTTTTGGATGATCTCGCGGTCTATCAGCTTGTTGGTGAGGTAATGGCTCACCAAGGCTTTGACGGATAGCTGGTCTGAGAGGATGATCAGCCTCACTGGAACTGAGACACGGTCCAGACACCTACGGGTGGCAGCAGTCGAGAATCATTCACAATGGGCGCAAGCCTGATGGTGCGACGCCGCGTGGGGGATGAAGGGCTTCGGTTCGTAAACCCCTGTCATCTGTGAGTAAGACTCCCAATAAAAGCTTGGGAGGTTGATATTAGCAGAAGAGGAAGGGACGGCTAACTCTGTGCCAGCAGCCGCGGTAATACAGAGGTCCCAAGCGTTGTTCGGATTTACTGGGCGTAAAGGGTGCGTAGGCGGCTAGAAAAGTTTGGTGTGAAATCTTCGGGCTCAACCCGGAAACTGCACTGAAAACTATCTGGCTAGAGGATCGGAGAGGAGATTGGAATTCTCGGTGTAGCAGTGAAATGCGTAGATATCGAGAGGAACACCAGTTGCGAAGGCGGATCTCTGGACGGTTCCTGACGCTGAGGCACGAAAGCTGGGGTAGCGAAGAGGATTAGATACCCTCGTAGTCCCAGCCGTAAACGGTGCACACTTGCTGTGGGCGGATTCGACCCCGTCCGTGGCGAAGCTAACGCGATAAGTGTGCCGCCTGGGGAGTACGGT
>AAA282_P22_Cp_8.5_bact_NPBW_4800m_HOT_LNA	Cellular organisms;Bacteria;Verrucomicrobia;Arctic97B-4 marine group
GGCGTGGATAAGACATGCAAGTCGTGCGACAGACCAGGAATTGATTACTTCGGTTTGATTTTCCTGACGATGAGCGGCGAACGGGTGCGTAACACGTGAGAAATCTGCCCTTAAGTTCGGAATAGCCCTACGAAAGTAGAATTAATACCGGATGTGGCCCAGGAAAGGCATCTTCCCTTGGCTAAAGCTTGACCAGCAATGGTTAGAGCGCTTTTGGATGATCTCGCGGTCTATCAGCTTGTTGGTGAGGTAACGGCTCACCAAGGCTTTGACGGATAGCTGGTCTGAGAGGATGATCAGCCTCACTGGAACTGAGACACGGTCCAGACACCTACGGGTGGCAGCAGTCGAGAATCATTCACAATGGGCGCAAGCCTGATGGTGCGACGCCGCGTGGGGGATGAAGGGCTTCGGTTCGTAAACCCCTGTCATCTGTGAGTAAGACTCCCAATAAAAGCTTGGGAGGTTGATATTAGCAGAAGAGGAAGGGACGGCTAACTCTGTGCCAGCAGCCGCGGTAATACAGAGGTCCCAAGCGTTGTTCGGATTTACTGGGCGTAAAGGGTGCGTAGGCGGCTAGAAAAGTTTGGTGTGAAATCTTCGGGCTCAACCCGGAAACTGCACTGAAAACTATCTGGCTAGAGGATCGGAGAGGAGATTGGAATTCTCGGTGTAGCAGTGAAATGCGTAGATATCGAGAGGAACACCAGTTGCGAAGGCGGATCTCTGGACGGTTCCTGACGCTGAGGCACGAAAGCTAGGGTAGCGAAGAGGATTAGATACCCTCGTAGTCCTAGCCGTAAACGGTGCACACTTGCTGTGGGCGGATTCGACCCCGTCCGTGGCGAAGCTAACGCGATAAGTGTGCCGCCTGGGGAGTACGGT
>AAA283_J04_Cp_12.8_bact_NPBW_4800m_HOT_LNA	Cellular organisms;Bacteria;Verrucomicrobia;Arctic97B-4 marine group
GGCGTGGATAAGACATGCAAGTCGTGCGACAGACCAGGAATTGATTACTTCGGTTTGATTTTCCTGACGATGAGCGGCGAACGGGTGCGTAACACGTGAGAAATCTGCCCTTAAGTTCGGAATAGCCCTACGAAAGTAGAATTAATACCGGATGTGGCCCAGGAAAGGCATCTTCCCCTGGCTAAAGCTTGACCAGCAATGGTTAGAGCGCTTTTGGATGATCTCGCGGTCTATCAGCTTGTTGGTGAGGTAACGGCTCACCAAGGCTTTGACGGATAGCTGGTCTGAGAGGATGATCAGCCTCACTGGAACTGAGACACGGTCCAGACACCTACGGGTGGCAGCAGTCGAGAATCATTCACAATGGGCGCAAGCCTGATGGTGCGACGCCGCGTGGGGGATGAAGGGCTTCGGTTCGTAAACCCCTGTCATCTGTGAGTAAGACTCCCAATAAAAGCTTGGGAGGTTGATATTAGCAGAAGAGGAAGGGACGGCTAACTCTGTGCCAGCAGCCGCGGTAATACAGAGGTCCCAAGCGTTGTTCGGATTTACTGGGCGTAAAGGGTGCGTAGGCGGCTAGAAAAGTTTGGTGTGAAATCTTCGGGCTCAACCCGGAAACTGCACTGAAAACTATCTGGCTAGAGGATCGGAGAGGAGATTGGAATTCTCGGTGTAGCAGTGAAATGCGTAGATATCGAGAGGAACACCAGTTGCGAAGGCGGATCTCTGGACGGTTCCTGACGCTGAGGCACGAAAGCTGGGGTAGCGAAGAGGATTAGATACCCTCGTAGTCCCAGCCGTAAACGGTGCACACTTGCTGTGGGCGGATTCGACCCCGTCCGTGGCGAAGCTAACGCGATAAGTGTGCCGCCTGGGGAGTACGGT
>AAA283_M17_Cp_9.9_bact_NPBW_4800m_HOT_LNA	Cellular organisms;Bacteria;Verrucomicrobia;Arctic97B-4 marine group
GGCGTGGATAAGACATGCAAGTCGAGCGATGATCCAACGATAGCAATATTGGAGGGGATTAGCGGCGAACGGGTGAGTAACACGTAGGAATCTGCCCTGAAGTTCGGAATAGCCCGTCGAGAGTCGGGATAATACCGGATGTGATCTTCGGATTAAAGGCCTTCGGGCCGCTTCAGGATGAGCCTGCGCTCCATCAGCTTGTTGGTAGGGTAAAAGCCTACCAAGGCGAGGACGGATAGCTGGTCTGAGAGGACGGCCAGCCACAATGGAACTGAGACACGGTCCATACACCTACGGGTGGCAGCAGTCGAGAATCATTCACAATGGGCGAAAGCCTGATGGTGCGACGCCGCGTGGGGGATGAAGGCCTTCGGGTCGTAAACCCCTGTCGGTTGCGAGTAAGGCCCGGCTTACGTCGGGATTGATATTAGCGACAAAGGAAGGGGCGGCTAACTCCGTGCCAGCAGCCGCGGTAATACGGAGGCCCCAAGCGTTGTTCGGATTTACTGGGCGTAAAGCGTGCGTAGGCGGCGAGGTAAGTTTGGCGTGAAAGCCCCGGGCCCAACCCGGGAAATGCGCTGAAAACTACTTCACTAGAGGTGTGGAGGGGAGTCTGGAATTCCTGGTGTAGCAGTGAAATGCGTAGATATCAGGAGGAACATCAGTGGCGAAGGCGAGACTCTGGAAACATTCTGACGCTGAGGTACGAAGGCTAGGGTAGCGAAGAGGATTAGATACCCTCGTAGTCCTAGCAGTAAACGGTGTGCACTTGCTGTGGGGGGATTCGACCCCTTCCGTGGCGAAGCTAACGCATTAAGTGCACCGCCTGGGGAGTAC
>AAA284_F06_Cp_15.2_bact_NPDW_3000m_HOT_HNA	Cellular organisms;Bacteria;Verrucomicrobia;Arctic97B-4 marine group
ATGCAAGTCGAGCGATGATCCAACGATAGCAATATTGGAGGGGATTAGCGGCGAACGGGTGAGTAACACGTAGGAATCTGCCCTGAAGTTCGGAATAGCCCGGTGAGAGCCGGGATAATACCGGATGTGATCTTCGGATTAAAGGCTTCGGCCGCTTCAGGATGAGCCTGCGCTCCATCAGCTTGTTGGTAGGGTAAAAGCCTACCAAGGCGAGGACGGATAGCTGGTCTGAGAGGACGGCCAGCCACAATGGAACTGAGACACGGTCCATACACCTACGGGTGGCAGCAGTCGAGAATCATTCACAATGGGCGAAAGCCTGATGGTGCGACGCCGCGTGGGGGATGAAGGCCTTCGGGTCGTAAACCCCTGTCGGTTGCGAGTAAGGCCCGGCTTACGTCGGGATTGATATTAGCAACAAAGGAAGGGGCGGCTAACTCCGTGCCAGCAGCCGCGGTAATACGGAGGCCCCAAGCGTTGTTCGGATTTACTGGGCGTAAAGCGTGCGTAGGCGGCGAGGTAAGTTTGGCGTGAAAGCCCCGGGCCCAACCCGGGAAATGCGCTGAAAACTACTTCACTAGAGGTGTGGAGGGGAGTCTGGAATTCCTGGTGTAGCAGTGAAATGCGTAGATATCAGGAGGAACATCAGTGGCGAAGGCGAGACTCTGGAAACATTCTGACGCTGAGGTACGAAGGCTAGGGGAGCGAAGAGGATTAGATACCCTCGTAGTCCTAGCAGTAAACGGTGTGCACTTGCTGTGGGGGGATTCGACCCCTTCCGTGGCGAAGCTAACGCATTAAGTGCACCGCCTGGGGAGTACGGCC
>AAA001_J14_Cp_00_bact_AIW_800m_SA_all	Cellular organisms;Bacteria;Verrucomicrobia;Verrucomicrobiae;Verrucomicrobiales;DEV007
TGCAGTCGAACGAGATTTAGCAAAGCTTGCTTTGCGAGATCTAGTGGCGAACGGGTGAGTAACACGTGAGCAACCTGCCCAGAAGCAGGGGATAGCCCACCGAAAGGTGGATTAATACCGTATGTGATCCCAAGAGGCATCTCTTGGTGATTAAAGCCGGGGATCTTCGGACCTGGCACTTCTGGATGGGCTCGCGTCCTATCAGCTTGTTGGTGAGGTAACGGCTCACCAAGGCGACGACGGGTAGCTGGTCTGAGAGGATGATCAGTCACACTGGAACTGAGACACGGTCCAGACACTTACGGGTGGCAGCAGTCGAGAATCATTCACAATGGGCGCAAGCCTGATGGTGCGACGCCGCGTGGAGGATGACAGCTCTAGGGTTGTAAACTCCTGTCATGAGAGAGTAAAAACCTGCCGTTAATAGCGGTCGGGTCTTGATAGTATCTCAAGAGGAAGGGACGGCTAACTTCGTGCCAGCAGCCGCGGTAATACGAAGGTCCCAAGCGTTGTTCGGAATTACTGGGCGTAAAGCGTGCGTAGGCGGCATGGTAAGTCAGATGTGAAAGCCCGGGGCTCAACCCCGGAACTGCATCCGATACTGCCAAGCTAGAGTAGTGGAGGGGAGTCTGGAATTCACGGTGTAGCAGTGAAATGCGTGGAGATCGTGAGGAACACTAGTGGCGAAGGCGAGACTCTGGACACTAACTGACGCTGAGGCACGAAGGCTAGGGTAGCGAAAGGGATTAGATACCCCTGTAGTCCTAGCAGTAAACGGTGCGCGTTTGGTGTGGGCAGGTTCGACCCTGTCCGTGCCGGAGCTAACGCGTTAAACGCGCCGCC
>AAA007_E20_Cp_12.8_bact_AIW_800m_SA_HNA	Cellular organisms;Bacteria;Verrucomicrobia;Verrucomicrobiae;Verrucomicrobiales;Rubritaleaceae;Roseibacillus
CGACGCTGGCGGCGTGGATAAGACATGCAAGTCGAACGAGATCTCTGAATAGCTTGCTAATCGGAGTGACAGTGGCGGACGGGTGCGTAACACGTGAGCAACCTGCCCTGAAGTGGGGGATAGCCTTCCGAAAGGAAGATTAATACCGCATGTGGTCTTCGGATCAAAGGTGGCTTCGGCTACCGCTTTGGGATGGGCTCGCGGCCTATCAGCTTGTTGGTGAGGTAACGGCTCACCAAGGCGACGACGGGTAGCTGGTCTGAGAGGACGATCAGCCTCACTGGAACTGAGACACGGTCCAGACACCTACGGGTGGCAGCAGTCGAGAATCATTCACAATGGGGGAAACCCTGATGGTGCAACGCCGCGTGGAGGATGACGGTCTTCGGATTGTAAACTCCTGTCATCTGGGAGTAAGCCTTGTTCGTTAATAGCGTGCAAGGTTGATAGTACCAGAAGAGGAAGGGACGGCTAACTTCGTGCCAGCAGCCGCGGTAATACGAAGGTCCCAAGCGTTGTTCGGAATCACTGGGCGTAAAGCGTGCGTAGGCGGCGCGGAAAGTCAGATGTGAAATCTCTGGGCTCAACCCGGAAACTGCATCCGATACTCCCGTGCTAGAGTAATGGAGGGGTAGCTGGAATTCTCGGTGTAGCAGTGAAATGCGTAGATATCGAGAGGAACACTCGTGGCGAAGGCGAGCTACTGGACATTTACTGACGCTGAGGCACGAAGGCCAGGGTAGCGAAAGGGATTAGATACCCCTGTAGTCCTGGCAGTAAACGGTGTGCGCTTGGTGTGGGAGGATTCGACCCCTTCCGTGCCGGAGCTAACGCGTTAAGCGCACCGCCTGGGAAGTACGGCCGCAAGGCTAAAACTATAAAGAGAATTTC
>AAA240_M19_Cp_7.7_bact_AAIW_770m_HOT_HNA	Cellular organisms;Bacteria;Verrucomicrobia;Opitutae
GACGCTGGCGGCGTGGTTCAGACATGCAAGTCGAGCGAGATTTTTCAGTTTCAAGGCTTCGGCCAAGAAACTGGAATTGAGAGCGGCGAACGGGTGCGTAACACGTGAGCAACTTACCCTTAAGTGGGGGATAGCCCACCGAAAGGTGGATTAATACCCCAGTCGGCGGTCTCACGCATGTGAGATTGGCCCAAGCTAGGGATCCTTCGGGACCTGGCGCTTATGGATGGGCTCGCGCCCTATCAGCTTGTTGGTGAGGTAACGGCTCACCAAGGCTAAGACGGGTAGCTGATCTGAGAGGATGATCAGCCACATTGGAACTGAGATACGGTCCAGACACCTACGGGTGGCAGCAGTTTCGAATCATTCACAATGGGGGCAACCCTGATGATGCGACGCCGCGTGGGGGATGAAGGTCCTCGGATTGTAAACCCCTGTCACCAGGGAATAAAACCTGCTTGTTAATAGCTTGCAGGCTTGAATTAACCTGGAGAGGAAGCAGTGGCTAACTCCGTGCCAGCAGCCGCGGTAATACGGAGACTGCAAGCGTTACTCGGATTTACTGGGCGTAAAGGGTGCGTAGGCGGCTAGGTATGTCAGGTGTGAAATCTCGGGGCTTAACCCCGAAACTGCACCTGAAACTACTTGGCTTGAGTCTCGGAGAGGGTAGCGGAATTCCCGGTGTAGCGGTGAAATGCGTAGATATCGGGAGGAACACCTAAGGCGAAGGCAGCTACCTGGAAGAGTACTGACGCTGAGGCACGAAAGCGTGGGGAGCGAAAGGGATTAGATACCCCTGTAGTCCACGCCCTAAACTTTGCACACTAGGTTTTGGGGGATTCGACCCCTTCAGAGCCTAAGCTAACGCGATAAGTGTGCCGCCTGAGGACTACAG
>AAA007_F06_Cp_14.1_bact_AIW_800m_SA_HNA	Cellular organisms;Bacteria;Verrucomicrobia;Opitutae;A714019
GCGTGGTTAGACATGCAAGTCGAGCGAGAATTTTCCAGCTTGCTGGAAAAGGACAGCGGCAAACGGGTGCGTAACACGTGAACAACCTGCCCTTTAGTTCGGGATAGCCCACCGAAAGGTGGATTAATACCGGATGTGGTCCCCCCCTCGCATGGGGGGGCAACTAAAGCTGGGGCCTTCGGGCCTGGCGCTAGAGGAGGGGTTCGCGTCCTATCAGCTTGTTGGTGAGGTAACGGCTCACCAAGGCTAAGACGGGTAGCTGGTCTGAGAGGATGATCAGCCACACTGGAACTGAGACACGGTCCAGACACCTACGGGTGGCAGCAGTTTCGAATCATTCACAATGGGCGCAAGCCTGATGGTGCAACGCCGCGTGGGGGATGACGGCCTTCGGGTTGTAAACCCCTGTCATTAGGGAGTAACATCCAGTTGTTAATACCAACTGGCTTGAATTAACCTAAAGAGGAAGCAGTGGCTAACTCCGTGCCAGCAGCCGCGGTAATACGGAGACTGCAAGCGTTACTCGGATTCACTGGGCGTAAAGGGTGTGTAGGCGGCTAGTCGTGTCAGGTGTGAAATCTTGGGGCTCAACCCCGAAACTGCGCCTGAAACTGGCTAGCTTGAGTCTCGGAGAGGTAAGCGGAATTTCCGGTGTAGCGGTGAAATGCGTAGATATCGGAAGGAACATCAATGGCGAAGGCAGCTTACTGGACGAGTACTGACGCTGAGGCACGAAAGCGTGGGTAGCGAAAGGGATTAGATACCCCTGTAGTCCACGCCGTAAACGTTGTACACTAGGTTTTGGAGGATTCGACCCCTTCGGGACCCCAGCTAACGCGATAAGTGTACCGCCTGAGGACTACGGCCGCAGGCTAACCTC
>AAA007_J17_Cp_11.7_bact_AIW_800m_SA_HNA	Cellular organisms;Bacteria;Verrucomicrobia;Opitutae;Puniceicoccales;Puniceicoccaceae;marine group (Puniceicoccaceae)
ACGCTGGCGGCGTGGTTAGACATGCAAGTCGAACGAGATTGTTTAATTTGACGCTTCGGTTGATTTTTAAACATGAAAGTGGCAAACGGGTGCGTAACACGTGAACAACCTACCGTAAAGTTTGGGATAGCTCGAGGAAACTCGAATTAATACCGGATGTGGTTAAGAAACTCATGTTTCTGATACTAAAGCTTGTAATGGCGCTTTATGAGGGGTTCGCGGCCTATCAGCTTGTTGGTGAGGTAAAGGCTCACCAAGGCTAAGACGGGTAGCTGGTCTGAGAGGATGATCAGCCACACTGGAACTGAGACACGGTCCAGACACCTACGGGTGGCAGCAGTTTCGAATCATTCACAATGGGGGAAACCCTGATGGTGCAACGCCGCGTGAGGGATGAAGGCCTTCGGGTCGTAAACCTCTGTCATCAAGGAGCAACAAGGAGGTTCATAGCCTCCCCTGAGTTAACTTGAAGAGGAAGCAGTGGCTAACTCCGTGCCAGCAGCCGCGGTAATACGGAGACTGCAAGCGTTACTCGGATTCACTGGGCGTAAAGGGTGCGTAGGCGGATAGATGTGTGAGGTGTGAAATCTCGGGGCTCAACCTCGAAACTGCGCCTCAAACTGTCTATCTAGAGTATTGGAGAGGTAAGCGGAATTTCTGGTGTAGCGGTGAAATGCGTAGATATCAGAAGGAACACCAATGGCGAAGGCAGCTTACTGGACAATAACTGACGCTGAGGCACGAAAGCATGGGTAGCGAAAGGGATTAGATACCCCTGTAGTCCATGCCGTAAACGTTGTACACTAGGTCTTGGGGGTTTCGACCCTTTCAGGACCCCAGCTAACGCGATAAGTGTACCGCCTGAGGACTACGGCCGCAGCTAA
>AAA283_A03_Cp_8.2_bact_NPBW_4800m_HOT_LNA	Cellular organisms;Bacteria;Verrucomicrobia;Opitutae;Puniceicoccales;Puniceicoccaceae;marine group (Puniceicoccaceae)
GCTGGCGGCGTGGTTAAGACATGCAAGTCGAACGAGATTTTTTAAACTGACGCTTCGGTTGACGTTTAAAAATGAAAGTGGCAAACGGGTGCGTAACACGTGAACAACCTACCCTAAAGTTTGGGATAGCTCGAAGAAATTCGAATTAATACCGAATGTGGTTAAAAAACTCATGTTTCTAATACTAAAGCTTGTAATGGCGCTTTAGGAGGGGTTCGCGGCCTATCAGCTTGTTGGTGAGGTAAAGGCTCACCAAGGCTAAGACGGGTAGCTGGTCTGAGAGGATGATCAGCCACACTGGAACTGAGACACGGTCCAGACACCTACGGGTGGCAGCAGTTTCGAATCATTCACAATGGGGGAAACCCTGATGGTGCAACGCCGCGTGAGGGATGAAGGCCTTCGGGTCGTAAACCTCTGTCACCAAGGAGCAACAAGCCGGTTCATAGCCGGCCCTGAGTTAACTTGGAGAGGAAGCAGTGGCTAACTCCGTGCCAGCAGCCGCGGTAATACGGAGACTGCAAGCGTTACTCGGATTCACTGGGCGTAAAGGGTGCGTAGGCGGCTAGGTCTGTTAGGTGTGAAATCTCGGGGCTCAACCTCGAAACTGCGCCTAAAACTGCCTAGCTAGAGTATTGGAGAGGTAAGCGGAATTTCTGGTGTAGCGGTGAAATGCGTAGATATCAGAAGGAACACCAATGGCGAAGGCAGCTTACTGGACAATAACTGACGCTGAGGCACGAAAGCGTGGGTAGCAAAAGGGATTAGATACCCCTGTAGTCCACGCCGTAAACGTTGTACACTAGGTCTTGGGGGTTTCGACCCTTTCAGGACCCCAGCTAACGCAATAAGTGTACCGCCTGAGGACTACGG
>AAA240_C14_Cp_9.4_bact_AAIW_770m_HOT_HNA	Cellular organisms;Bacteria;Verrucomicrobia;Opitutae;Puniceicoccales;Puniceicoccaceae;Cerasicoccus
GACGCTGGCGGCATGGCTAAGACATGCAAGTCGAACGAGAACTACTGAAGGGTAACCGGATGTAGGGAGAGTGGCGAACGGGTGCGTAACACGTGAACAATCTACCTTTAAGTTGGGGATAGCTCGAGGAAACTCGAATTAATACCGAATGTGGTTCCTCCTCGCATGTGGAGGATACTAAAGCTTGTAATGGCGCTTTTAGAGGGGTTCGCGGCCTATCAGCTTGTTGGTGAGGTAACGGCTCACCAAGGCTAAGACGGGTAGCTGGTCTGAGAGGATGATCAGCCACACTGGAACTGAGACACGGTCCAGACACCTACGGGTGGCAGCAGTTTCGAATCATTCACAATGGGCGCAAGCCTGATGGTGCAATGCCGCGTGGGGGATGAAGGTCTTCGGATCGTAAACCCCTGTCACCAAGGACTAAAAAACGGTGAAGAGCCGTCTTGAATTAACTTGGAGAGGAAGCAGTGGCTAACTCCGTGCCAGCAGCCGCGGTAATACGGAGACTGCAAGCGTTACTCGGATTTACTGGGCGTAAAGGGTGCGCAGGCGGCCAGGTATGTCAGATGTGAAATCCTACGGCTCAACCGTGGAACTGCATTTGAAACTACCTGGCTAGAGTATTGGAGAGGTAAGCGGAATTCCTAGTGTAGCGGTGAAATGCGTAGATATTAGGAGGAACACCGAAGGCGAAGGCAGCTTACTGGGACAATTACTGACGCTCAGGCACGAAAGCGTGGGGAGCGAAAGGGATTAGATACCCCTGTAGTCCACGCCGTAAACGTTGTATACTCGGTCTTGGGGGATTCGACCCCTTCAGGGCCTAAGCTAACGCGATAAGTATACCGCCTGAGGACTACGGCCGCAAGGCTAAAC
>AAA240_J08_Cp_14.1_bact_AAIW_770m_HOT_HNA	Cellular organisms;Bacteria;Verrucomicrobia;Opitutae;MB11C04 marine group
GTGACGCTGGCGGCATGGTTAAGACATGCAAGTCGAACGAGAAGCAGGTCTTCGGACCTGTGGAAAGTGGCGAACGGGTGCGTAACACGTGAGCAACCTGCCCTCGAGTGCGGGATAGCCCACCGAAAGGTGGATTAATACCGCATGTGGCCTCTTGCTGCATGGCAAGATGGCTAAAGCTCGAAATGGTGCTAGAGGAGGGGCTCGCGGCCTATCAGCTTGTTGGTGAGGTAAAGGCTCACCAAGGCTATGACGGGTAGCTGGTCTGAGAGGATGGCCAGTCACACCGGGACTGAGACACGGCCCGGACACCTACGGGTGGCAGCAGTTTCGAATCATTCACAATGGGCGAAAGCCTGATGGTGCAATGCCGCGTGGAGGAAGACGGCCCTAGGGTTGTAAACTCCTGTCATTGGGGAACAACAAGCGGGTTCGTAGCCCGCCCTGAGTTAACCCAAAGAGGAAGAGGTGGCTAACTCCGTGCCAGCAGCCGCGGTAATACGGAGACCTCGAGCGTTACTCGGATTCACTGGGCGTAAAGGGTGAGTAGGCGGCCAAGTGTGTCAGGTGTGAAATCCCGGGGCTCAACCCCGGAACTGCGCCTGAAACTACTTGGCTAGAGTCTCGGAGAGGATAGTGGAATTCCGGGTGTAGCGGTGAAATGCGTAGATATCCGGAGGAACACCAGAGGCGAAGGCGACTATCTGGACGAGAACTGACGCTGAGTCACGAAAGCGTGGGTAGCGAAAGGGATTAGATACCCCTGTAGTCCACGCCGTAAACGTTGCGCACTAGGTTTCGGGGGAATCAACCCCTTCGGAGCCCAAGCTAACGCGTTAAGTGCGCCGCCTGAGGACTACGGCCGCAAGGCTAAAAC
>AAA242_O13_Cp_9.7_bact_NPBW_4800m_HOT_HNA	Cellular organisms;Bacteria;Verrucomicrobia;Opitutae;Unknown Opitutae order
GGCGGCGTGGTTAAGACATGCAAGTCGAACGGGATCTCTTGAAGGGTAACCGGATAGAGTGAGAGTGGCGAACGGGTGCGTAACACGTGAAGAACCTTCCCTTATGTGGGGGATAGCTCGAGGAAACTCGAATTAATACCGCATACGGTTTTCAGTCACCTGACTGAGATATCAAAGCTGGGGATCCGTAAGGACCTGGCGCGTGAGGAGGGCTTTGCGGCCTATCAGCTTGTTGGTGAGGTAACGGCTCACCAAGGCTAAGACGGGTAGCTGGTCTGAGAGGACGATCAGCCACACTGGAACTGAGACACGGTCCAGACACCTACGGGTGGCAGCAGTTTCGAATCATTCACAATGGGCGAAAGCCTGATGGTGCAACGCCGCGTGGGGGACGACGGTCTTCGGATTGTAAACCCCTGTCACCAAGGACTAATTGGTATTCATTAATACTGGATGCCTTGAATTAACTTGGAGAGGAAGCAGTGGCTAACTCTGTGCCAGCAGCCGCGGTAATACAGAGACTGCAAGCGTTATTCGGATTCACTGGGCGTAAAGGGTGCGCAGGCGGCCAGATGTGTCAGGTGTGAAAGCTCGAGGCTCAACCTCGAAACGGCGCCTGAAACTATCTGGCTAGAGTATCGGAGAGGGAAGCGGAATTCATGGTGTAGCAGTGAAATGCGTAGATATCATGAGGAACCCCAGAGGCGAAGGCGGCTTCCTGGAAGATTACTGACGCTCAGGCACGAAAGCGTGGGTAGCGAAAGGGATTAGATACCCCTGTAGTCCACGCCCTAAACGGTGCATACTAGGTGTTGGCGGATTCGATCCCGTCAGCGCTCAAGCTAACGCAT
>AAA001_B19_Cp_00_bact_AIW_800m_SA_all	Cellular organisms;Bacteria;Actinobacteria;Acidimicrobiia;Acidimicrobiales;Sva0996 marine group
CATGCAGTCGACGCACTCGACCTTCGGGTCACATGAGTGAGTGGCGAACGGGTGAGTAACACGTGAGAAACCTGTCCCGAAGACTGGAATAACCCGAGGAAACTCGGACTAATACCGGATGCCCCCACCGGATCACATGATCTGGTGAGGAAATGCTCCGGCGCTTCGGGAGGGTCTCGCGGCCTATCAGTTAGTTGGTGAGGTAACGGCTCACCAAGGCATCGACGGGTAGCTGGTCTGAGAGGACGATCAGCCACACTGGGACTGAGACACGGCCCAGACTCCTACGGGAGGCAGCAGTGGGGAATCTTGCGCAATGGGCGAAAGCCTGACGCAGCCACGCCGCGTGAGGGATGAAGGCTTTCGGGTTGTAAACCTCTTTCAGCAGGGACGAAAATGACGGTACCTGCAGAAGAAGCTCCGGCCAACTACGTGCCAGCAGCCGCGGTAACACGTAGGGAGCAAGCGTTGTCCGGATTTATTGGGCGTAAAGAGCTCGTAGGCGGTTCGGTAAGTCGGGTGTGAAAACTTGAGGCTCAACCTCAAGAGGCCACTCGATACTGCTGTGACTGGAGTCCGGTAGAGGAGTGTGGAATTCCTGGTGTAGCGGTGAAATGCGCAGATATCAGGAGGAACACCGACAGCGAAGGCAGCACTCTGGGCCGGTACTGACGCTGAGGAGCGAAAGCATGGGGAGCGAACAGGATTAGATACCCTGGTAGTCCATGCCGTAACGTTGGGCACTAGGTGTGGGGTCTAGCTAACAGATTCCGTGCCGCAGCTAACGCATTAAGTGCCCC
>AAA001_F21_Cp_00_bact_AIW_800m_SA_all	Cellular organisms;Bacteria;Actinobacteria;Acidimicrobiia;Acidimicrobiales;Sva0996 marine group
CTACACATGCAGTCGACGCACTCGACCTTCGGGTCACATGAGTGAGTGGCGAACGGGTGAGTAACACGTGAGGAACCTGCCCCGAAGACTGGAATAACCCGGGGAAACTCGGGCTAATACCGGATGCCCCCATCGGATCGCATGATCCGGTGAGGAAATGCTCCGGCGCTTCGGGAGGGTCTCACGGCCTATCAGCTAGTTGGTGAGGTAACGGCTCACCAAGGCAACGACGGGTAGCTGGTCTGAGAGGACGATCAGCCACACTGGGACTGAGACACGGCCCAGACTCCTACGGGAGGCAGCAGTGGGGAATCTTGCGCAATGGGCGAAAGCCTGACGCAGCCACGCCGCGTGAGGGATGAAGGCTCTCGGGTTGTAAACCTCTTTCAGCAGGGACGAAAATGACGGTACCTGCAGAAGAAGCTCCGGCCAACTACGTGCCAGCAGCCGCGGTAACACGTAGGGAGCGAGCGTTGTCCGGATTTATTGGGCGTAAAGAGCTCGTAGGCGGTTCGGTAAGTCAGGTGTGAAAGCTCGAGGCTCAACCTCGAGAAGCCATCTGATACTGCTGTGACTTGAGTCCGGTAGGGGAGTGTGGAATTCCTGGTGTAGCGGTGAAATGCGCAGATATCAGGAGGAACACCTACAGCGAAGGCAGCACTCTGGGCCGGTACTGACGCTGAGGAGCGAAAGCGTGGGGAGCGAACAGGATTAGATACCCTGGTAGTCCACGCCGTAAACGTTGGGCACTAGGTGTGGGGTCGAACTAACCGATTCCGTGCCGTAGCTAACGCATTAAGTGCCCCGCC
>AAA001_I13_Cp_00_bact_AIW_800m_SA_all	Cellular organisms;Bacteria;Actinobacteria;Acidimicrobiia;Acidimicrobiales;Sva0996 marine group
GCCGCGGTAACACGTAGGGAGCGAGCGTTGTCCGGATTTATTGGGCGTAAAGAGCTCGTAGGCGGTTCGGTAAGTCAGGTGTGAAAGCTCGAGGCTCAACCTCGAGAAGCCATCTGATACTGCTGTGACTTGAGTCCGGTAGGGGAGTGTGGAATTCCTGGTGTAGCGGTGAAATGCGCAGATATCAGGAGGAACACCTACAGCGAAGGCAGCACTCTGGGCCGGTACTGACGCTGAGGAGCGAAAGCGTGGGGAGCGAACAGGATTAGATACCCTGGTAGTCCACGCCGTAAACGTTGGGCACTAGGTGTGGGGTCGAACTAACCGATTCCGTGCCGTAGCTAACGCATTAAGTGCCCCGCCTGGGGAGTACGGCCGCAAGGCTAAAACTCAAAGGAATTGGCGGGGGAGCACGGTCATACTTGTTTTCCTG
>AAA001_I21_Cp_00_bact_AIW_800m_SA_all	Cellular organisms;Bacteria;Actinobacteria;Acidimicrobiia;Acidimicrobiales;Sva0996 marine group
GCCGCGGTAACACGTAGGGAGCAAGCGTTGTCCGGATTTATTGGGCGTAAAGAGCTCGTAGGCGGTTCGGTAAGTCGGGTGTGAAAACTTGAGGCTCAACCTCAAGAGGCCACTCGATACTGCTGTGACTGGAGTCCGGTAGAGGAGTGTGGAATTCCTGGTGTAGCGGTGAAATGCGCAGATATCAGGAGGAACACCGACAGCGAAGGCAGCACTCTGGGCCGGTACTGACGCTGAGGAGCGAAAGCATGGGGAGCGAACAGGATTAGATACCCTGGTAGTCCATGCCGTAAACGTTGGGCACTAGGTGTGGGGTCTAGCTAACAGATTCCGTGCCGCAGCTAACGCATTAAGTGCCCCGCCTGGGGAGTACGGCCGCAAGGCTAAAACTCAAAGGAATTGGCGGGGGAGCACGGTCATACCTGTTTTCCTGA
>AAA003_F21_Cp_00_bact_AIW_800m_SA_all	Cellular organisms;Bacteria;Actinobacteria;Acidimicrobiia;Acidimicrobiales;Sva0996 marine group
TGCAGTCGAACGCACTCGACCTTCGGGTCACATGAGTGAGTGGCGAACGGGTGAGTAACACGTGAGGAACCTGCCCTGAAGACTGGAATAACCCGGGGAAACTCGGGCTAATACCGGATGCCCCCATCGGATCGCATGGTCCGGTGAGGAAATGCTCCGGCGCTTCGGGAGGGTCTCACGGCCTATCAGCTAGTTGGTGAGGTAACGGCTCACCAAGGCAACGACGGGTAGCTGGTCTGAGAGGACGATCAGCCACACTGGGACTGAGACACGGCCCAGACTCCTACGGGAGGCAGCAGTGGGGAATCTTGCGCAATGGGCGAAAGCCTGACGCAGCCACGCCGCGTGAGGGATGAAGGCTCTCGGGTTGTAAACCTCTTTCAGCAGGGACGAAAATGACGGTACCTGCAGAAGAAGCTCCGGCCAACTACGTGCCAGCAGCCGCGGTAACACGTAGGGAGCGAGCGTTGTCCGGATTTATTGGGCGTAAAGAGCTCGTAGGCGGTTCGGTAAGTTAGGTGTGAAAGCTCGAGGCTCAACCTCGAGAAGCCACCTAATACTGCTGTGACTTGAGTCCGGTAGAGGAGTGTGGAATTCCTGGTGTAGCGGTGAAATGCGCAGATATCAGGAGGAACACCTACAGCGAAGGCAGCACTCTGGGCCGGTACTGACGCTGAGGAGCGAAAGCGTGGGGAGCGAACAGGATTAGATACCCTGGTAGTCCACGCCGTAAACGTTGGGCACTAGGTGTGGGGTCGAATTAACCGATTCCGTGCCGTAGCTAACGCATTAAGT
>AAA003_L19_Cp_00_bact_AIW_800m_SA_all	Cellular organisms;Bacteria;Actinobacteria;Acidimicrobiia;Acidimicrobiales;Sva0996 marine group
TGCAGTCGACGCACTCGACCTTCGGGTCACATGAGTGAGTGGCGAACGGGTGAGTAACACGTGAGAAACCTGCCCCGAAGACTGGAATAACCCGAGGAAACTCGGGCTAATACCGGATATCCCCACCGGGTCGCATGGCCAGGTGAGGAAATGCTCAGGCGCTTCGGGAGGGTCTCGCGGCCTATCAGCTAGTTGGTGAGGTAACGGCTCACCAAGGCAACGACGGGTAGCTGGTCTGAGAGGACGATCAGCCACACTGGGACTGAGACACGGCCCAGACTCCTACGGGAGGCAGCAGTGGGGAATCTTGCGCAATGGGCGAAAGCCTGACGCAGCCACGCCGCGTGAGGGATGAAGGCTTTCGGGTTGTAAACCTCTTTCAGCAGGGACGAAAATGACGGTACCTGCAGAAGAAGCTCCGGCCAACTACGTGCCAGCAGCCGCGGTAACACGTAGGGAGCAAGCGTTGTCCGGATTTATTGGGCGTAAAGAGCTCGTAGGCGGTTCGGTAAGTCGGGTGTGAAAACTTGAGGCTCAACCTCAAGAGGCCACTCGATACTGCTGTGACTGGAGTCCGGTAGAGGAGTGTGGAATTCCTGGTGTAGCGGTGAAATGCGCAGATATCAGGAGGAACACCGACAGCGAAGGCAGCACTCTGGGCCGGTACTGACGCTGAGGAGCGAAAGCATGGGGAGCAAACAGGATTAGATACCCTGGTAGTCCATGCCGTAACGTTGGGCACTAGGTGTGGGGTCTAGCTAACAGATTCCGTGCCGCAGCTAACGCATTAAGTGCCCCCGCCTGGGGAGTACGGCCGCAGGT
>AAA003_N08_Cp_00_bact_AIW_800m_SA_all	Cellular organisms;Bacteria;Actinobacteria;Acidimicrobiia;Acidimicrobiales;Sva0996 marine group
TAACCATGCAGTCGACGCACTCGACCTTCGGGTCACATGAGTGAGTGGCGAACGGGTGAGTAACACGTGAGAAACCTGCCCCGAAGACTGGAATAACCCGAGGAAACTCGGGCTAATACCGGATATCCCCACCAGGTCGCATGGCCAGGTGAGGAAATGCTCAGGCGCTTCGGGAGGGTCTCGCGGCCTATCAGCTAGTTGGTGAGGTAACGGCTCACCAAGGCAACGACGGGTAGCTGGTCTGAGAGGACGATCAGCCACACTGGGACTGAGACACGGCCCAGACTCCTACGGGAGGCAGCAGTGGGGAATCTTGCGCAATGGGCGAAAGCCTGACGCAGCCACGCCGCGTGAGGGATGAAGGCTTTCGGGTTGTAAACCTCTTTCAGCAGGGACGAAAATGACGGTACCTGCAGAAGAAGCTCCGGCCAACTACGTGCCAGCAGCCGCGGTAACACGTAGGGAGCAAGCGTTGTCCGGATTTATTGGGCGTAAAGAGCTCGTAGGCGGTTCGGTAAGTCGGGTGTGAAAACTTGAGGCTCAACCTCAAGAGGCCACTCGATACTGCTGTGACTGGAGTCCGGTAGAGGAGTGTGGAATTCCTGGTGTAGCGGTGAAATGCGCAGATATCAGGAGGAACACCGACAGCGAAGGCAGCACTCTGGGCCGGTACTGACGCTGAGGAGCGAAAGCATGGGGAGCGAACAGGATTAGATACCCTGGTAGTCCATGCCGTAAACGTTGGGCACTAGGTGTGGGGTCTAGCTAACAGATTCCGTGCCGCAGCTAACGCATTAAGTGCCCCGCCTGGGGAGTACGGCCGCAGGCT
>AAA007_J07_Cp_12.4_bact_AIW_800m_SA_HNA_seq	Cellular organisms;Bacteria;Actinobacteria;Acidimicrobiia;Acidimicrobiales;Sva0996 marine group
GCCAGTCAGCAGCCGCGGTAATACGTAGGGCGCAAGCGTTGTCCGGATTTATTGGGCGTAAAGGGCTCGTAGGCGGTTCGGTAAGTCGGGTGTGAAAACTCAGGGCTCAACCCTGAGACGCCACTCGATACTGCCATGACTAGAGTCCGGTAGAGGAGTGCGGAATTCCTGGTGTAGCGGTGAAATGCGCAGATATCAGGAGGAACACCGACAGCGAAGGCAGCACTCTGGGCCGGTACTGACGCTGAGGAGCGAAAGCGTGGGGAGCAAACAGGATTAGATACCCTGGTAGTCCACGCCGTAAACGTTGTGCACTAGGTGTGGGTCCCATCCAACGGGATCCGTGCCGCAGCTAACGCATTAAGTGCACCGCCTGGGGAGTACGGCCGCAAGGCTAAAACTCAAAGGAATTGGCGGGGGAGCACGGTCATACTTGTTTCCTGA
>AAA240_A06_Cp_12.3_bact_AAIW_770m_HOT_HNA	Cellular organisms;Bacteria;Bacteroidetes;Sphingobacteria;Sphingobacteriales;Chitinophagaceae;Segetibacter
GCCAGTCAGCAGCCGCGGTAATACGGAGGGTGCAAGCGTTATCCGGATTCACTGGGTTTAAAGGGTGCGTAGGTGGGTTGGTAAGTCAGTGGTGAAATCTCCGTGCTTAACATGGAAACTGCCATTGATACTACTGGTCTTGAATTTTCTGGAGGTAAGCGGAATATGTCATGTAGCGGTGAAATGCTTAGATATGACATAGAACACCAATTGCGAAGGCAGCTTACTACAGGGACATTGACACTGAGGCACGAAAGCGTGGGGATCAAACAGGATTAGATACCCTGGTAGTCCACGCCCTAAACGATGGATACTCGACATTTGCGATACACAGTAAGTGTCTGAGCGAAAGCATTAAGTATCCCACCTGGGAAGTACGACCGCAAGGTTGAAACTCAAAGGAATTGGCGGGGGAGCACGGTCATACTTGTTTCCTGA
>AAA240_K15_Cp_7.4_bact_AAIW_770m_HOT_HNA	Cellular organisms;Bacteria;Bacteroidetes;Flavobacteria;Flavobacteriales;NS9 marine group
TGACGCTAGCGGCAGGCCTAACACATGCAAGTCGAACGGTAACAGATCTCGCTTGCGAGATGCTGACGAGTGGCGCACGGGTGCGTAACGCGTATGCAATCTACCTTTAACTGAGGAATAGCCCAGAGAAATTTGGATTAATACCTCATAGTATTATTTATAGGCATCTATTTATAATTAAAACTTCGGTGGTTAAAGATGAGCATGCGTCCTATTAGCTAGTTGGTAAGGTAAAAGCTTACCAAGGCTACGATAGGTAGGGGGCCTGAGAGGGTGACCCCCCACACTGGTACTGAGACACGGACCAGACTCCTACGGGAGGCAGCAGTGAGGAATATTGCGCAATGGAGGAAACTCTGACGCAGCCATGCCGCGTGCAGGATGAATGCCCTATGGGTTGTAAACTGCTTTTCTGCAAGAAGAAACCTTAGTACGTGTACTAAGTTGACGGTACTGCAGGAATAAGCACCGGCTAACTCCGTGCCAGCAGCCGCGGTAATACGGAGGGTGCAAGCGTTATCCGGATTTATTGGGTTTAAAGGGTCCGCAGGCGGAACTTTAAGTCAGTGGTGAAAGCCTACAGCTCAACTGTAGAACTGCCATTGAAACTTAAGTTCTTGAGTGTGGTTGAAGTGGGCGGAATATGTCATGTAGCGGTGAAATGCATAGATATGACATGGAACACCTATTGCGAAAGCAGCTCACTAAACCATTACTGACGCTCATGGACGAAAGTGTGGGTAGCGAACAGGATTAGATACCCTGGTAGTCCACACCGTAAACTATGATCACTAGATGTGGCGATATAATGTCAGTGTCAAAGAGAAATCGTTAAGTGATCCACCTGGGGAGTACGTCGCAGAATAACTAATGATAG
>AAA242_P21_Cp_8.2_bact_NPBW_4800m_HOT_HNA	Cellular organisms;Bacteria;Bacteroidetes;Flavobacteria;Flavobacteriales;Flavobacteriaceae;Kordia
AGGCCTAACACATGCAAGTCGAGGGGCAGCATAGATTGCTTGCAATCTGATGGCGACCGGCGCACGGGTGCGTAACGCGTATGAAACCTACCTAATACAGGGGGATAGCCCAGAGAAATTTGGATTAATACCCTATGGTACTGTGATCTCGCATGGGATTATAGTTAAAGATTTATCGGTATTAGATGGTCATGCGTTCTATTAGTTAGTTGGTAAGGTAACGGCTTACCAAGACATCGATAGATAGGGGCCCTGAGAGGGGGATCCCCCACACTGGTACTGAGACACGGACCAGACTCCTACGGGAGGCAGCAGTGAGGAATATTGGACAATGGAGGCAACTCTGATCCAGCCATGCCGCGTGAAGGAAGACTGCCCTATGGGTTGTAAACTTCTTTTATAGAGGAAGAAACACAGATACGTGTATTTGTTTGACGGTACTCTACGAATAAGGATCGGCTAACTCCGTGCCAGCAGCCGCGGTAATACGGAGGATCCAAGCGTTATCCGGAATCATTGGGTTTAAAGGGTCCGCAGGCTGTTGTTTAAGTCAGAGGTGAAAGTTTGCAGCTCAACTGTAAAATTGCCTTTGATACTGGATAACTTGAGTAATAATGAAGTGGTTAGAATATGTAGTGTAGCGGTGAAATGCATAGATATTACATAGAATACCGATTGCGAAGGCAGATCACTAATTATATACTGACGCTGAGGGACGAAAGCGTGGGGAGCGAACAGGATTAGATACCCTGGTAGTCCACGCCGTAAACGATGGTTACTAGCTGTTTG
>AAA285_E07_Cp_11.4_bact_NPDW_3000m_HOT_HNA	Cellular organisms;Bacteria;Bacteroidetes;Flavobacteria;Flavobacteriales;Flavobacteriaceae;Kordia
AGGCCTAACACATGCAAGTCGAGGGGCAGCATAGATTGCTTGCAATCTGATGGCGACCGGCGCACGGGTGCGTAACGCGTATGAAACCTACCTAATACAGGGGGATAGCCCAGAGAAATTTGGATTAATACCCTATGGTACTGTGATCTCGCATGGGATTATAGTTAAAGATTTATCGGTATTAGATGGTCATGCGTTCTATTAGTTAGTTGGTAAGGTAACGGCTTACCAAGACATCGATAGATAGGGGCCCTGAGAGGGGGATCCCCCACACTGGTACTGAGACACGGACCAGACTCCTACGGGAGGCAGCAGTGAGGAATATTGGACAATGGAGGCAACTCTGATCCAGCCATGCCGCGTGAAGGAAGACTGCCCTATGGGTTGTAAACTTCTTTTATAGAGGAAGAAACACAGATACGTGTATTTGTTTGACGGTACTCTACGAATAAGGATCGGCTAACTCCGTGCCAGCAGCCGCGGTAATACGGAGGATCCAAGCGTTATCCGGAATCATTGGGTTTAAAGGGTCCGCAGGCTGTTGTTTAAGTCAGAGGTGAAAGTTTGCAGCTCAACTGTAAAATTGCCTTTGATACTGGATAACTTGAGTAATAATGAAGTGGTTAGAATATGTAGTGTAGCGGTGAAATGCATAGATATTACATAGAATACCGATTGCGAAGGCAGATCACTAATTATATACTGACGCTGAGGGACGAAAGCGTGGGGAGCGAACAGGATTAGATACCCTGGTAGTCCACGCCGTAAACGATGGTTACTAGCTGTTTG
>AAA285_F05_Cp_8.2_bact_NPDW_3000m_HOT_HNA	Cellular organisms;Bacteria;Bacteroidetes;Flavobacteria;Flavobacteriales;Flavobacteriaceae;Kordia
GGCCTAACACATGCAAGTCGAGGGGCAGCATAGATTGCTTGCAATCTGATGGCGACCGGCGCACGGGTGCGTAACGCGTATGAAACCTACCTAATACAGGGGGATAGCCCAGAGAAATTTGGATTAATACCCTATGGTACTGTGATCTCGCATGGGATTATAGTTAAAGATTTATCGGTATTAGATGGTCATGCGTTCTATTAGTTAGTTGGTAAGGTAACGGCTTACCAAGACATCGATAGATAGGGGCCCTGAGAGGGGGATCCCCCACACTGGTACTGAGACACGGACCAGACTCCTACGGGAGGCAGCAGTGAGGAATATTGGACAATGGAGGCAACTCTGATCCAGCCATGCCGCGTGAAGGAAGACTGCCCTATGGGTTGTAAACTTCTTTTATAGAGGAAGAAACACAGATACGTGTATTTGTTTGACGGTACTCTACGAATAAGGATCGGCTAACTCCGTGCCAGCAGCCGCGGTAATACGGAGGATCCAAGCGTTATCCGGAATCATTGGGTTTAAAGGGTCCGCAGGCTGTTGTTTAAGTCAGAGGTGAAAGTTTGCAGCTCAACTGTAAAATTGCCTTTGATACTGGATAACTTGAGTAATAATGAAGTGGTTAGAATATGTAGTGTAGCGGTGAAATGCATAGATATTACATAGAATACCGATTGCGAAGGCAGATCACTAATTATATACTGACGCTGAGGGACGAAAGCGTGGGGAGCGAACAGGATTAGATACCCTGGTAGTCCACGCCGTAAACGATGGTTACTAGCTGTTTGGACTTCGGTCTGAGTGGCTAAGCGAAAGTG
>AAA285_G17_Cp_10.1_bact_NPDW_3000m_HOT_HNA	Cellular organisms;Bacteria;Bacteroidetes;Flavobacteria;Flavobacteriales;Flavobacteriaceae;Kordia
GCTAGCGGCAGGCCTAACACATGCAAGTCGAGGGGCAGCATAGATTGCTTGCAATCTGATGGCGACCGGCGCACGGGTGCGTAACGCGTATGAAACCTACCTAATACAGGGGGATAGCCCAGAGAAATTTGGATTAATACCCTATGGTACTGTGATCTCGCATGGGATTATAGTTAAAGATTTATCGGTATTAGATGGTCATGCGTTCTATTAGTTAGTTGGTAAGGTAACGGCTTACCAAGACATCGATAGATAGGGGCCCTGAGAGGGGGATCCCCCACACTGGTACTGAGACACGGACCAGACTCCTACGGGAGGCAGCAGTGAGGAATATTGGACAATGGAGGCAACTCTGATCCAGCCATGCCGCGTGAAGGAAGACTGCCCTATGGGTTGTAAACTTCTTTTATAGAGGAAGAAACACAGATACGTGTATTTGTTTGACGGTACTCTACGAATAAGGATCGGCTAACTCCGTGCCAGCAGCCGCGGTAATACGGAGGATCCAAGCGTTATCCGGAATCATTGGGTTTAAAGGGTCCGCAGGCTGTTGTTTAAGTCAGAGGTGAAAGTTTGCAGCTCAACTGTAAAATTGCCTTTGATACTGGATAACTTGAGTAATAATGAAGTGGTTAGAATATGTAGTGTAGCGGTGAAATGCATAGATATTACATAGAATACCGATTGCGAAGGCAGATCACTAATTATATACTGACGCTGAGGGACGAAAGCGTGGGGAGCGAACAGGATTAGATACCCTGGTAGTCCACGCCGTAAACGATGGTTACTAGCTGTTTGGACTTCGGTCTGAGTGGCTAAGCGAAAGTGATAAGTAACCCACCTGGGGAGTACGATC
>AAA285_I08_Cp_14.2_bact_NPDW_3000m_HOT_HNA	Cellular organisms;Bacteria;Bacteroidetes;Flavobacteria;Flavobacteriales;Flavobacteriaceae;Kordia
GCGGCAGGCCTAACACATGCAAGTCGAGGGGCAGCATAGATTGCTTGCAATCTGATGGCGACCGGCGCACGGGTGCGTAACGCGTATGAAACCTACCTAATACAGGGGGATAGCCCAGAGAAATTTGGATTAATACCCTATGGTACTGTGATCTCGCATGGGATTATAGTTAAAGATTTATCGGTATTAGATGGTCATGCGTTCTATTAGTTAGTTGGTAAGGTAACGGCTTACCAAGACATCGATAGATAGGGGCCCTGAGAGGGGGATCCCCCACACTGGTACTGAGACACGGACCAGACTCCTACGGGAGGCAGCAGTGAGGAATATTGGACAATGGAGGCAACTCTGATCCAGCCATGCCGCGTGAAGGAAGACTGCCCTATGGGTTGTAAACTTCTTTTATAGAGGAAGAAACACAGATACGTGTATTTGTTTGACGGTACTCTACGAATAAGGATCGGCTAACTCCGTGCCAGCAGCCGCGGTAATACGGAGGATCCAAGCGTTATCCGGAATCATTGGGTTTAAAGGGTCCGCAGGCTGTTGTTTAAGTCAGAGGTGAAAGTTTGCAGCTCAACTGTAAAATTGCCTTTGATACTGGATAACTTGAGTAATAATGAAGTGGTTAGAATATGTAGTGTAGCGGTGAAATGCATAGATATTACATAGAATACCGATTGCGAAGGCAGATCACTAATTATATACTGACGCTGAGGGACGAAAGCGTGGGGAGCGAACAGGATTAGATACCCTGGTAGTCCACGCCGTAAACGATGGTTACTAGCTGTTTGGACTTCGGTCTGAGTGGCTAAGCGAAAGTGA
>AAA285_J13_Cp_14.0_bact_NPDW_3000m_HOT_HNA	Cellular organisms;Bacteria;Bacteroidetes;Flavobacteria;Flavobacteriales;Flavobacteriaceae;Kordia
AGGCCTAACACATGCAAGTCGAGGGGCAGCATAGATTGCTTGCAATCTGATGGCGACCGGCGCACGGGTGCGTAACGCGTATGAAACCTACCTAATACAGGGGGATAGCCCAGAGAAATTTGGATTAATACCCTATGGTACTGTGATCTCGCATGGGATTATAGTTAAAGATTTATCGGTATTAGATGGTCATGCGTTCTATTAGTTAGTTGGTAAGGTAACGGCTTACCAAGACATCGATAGATAGGGGCCCTGAGAGGGGGATCCCCCACACTGGTACTGAGACACGGACCAGACTCCTACGGGAGGCAGCAGTGAGGAATATTGGACAATGGAGGCAACTCTGATCCAGCCATGCCGCGTGAAGGAAGACTGCCCTATGGGTTGTAAACTTCTTTTATAGAGGAAGAAACACAGATACGTGTATTTGTTTGACGGTACTCTACGAATAAGGATCGGCTAACTCCGTGCCAGCAGCCGCGGTAATACGGAGGATCCAAGCGTTATCCGGAATCATTGGGTTTAAAGGGTCCGCAGGCTGTTGTTTAAGTCAGAGGTGAAAGTTTGCAGCTCAACTGTAAAATTGCCTTTGATACTGGATAACTTGAGTAATAATGAAGTGGTTAGAATATGAAGTGTAGCGGTGAAATGCATAGATATTACATAGAATACCGATTGCGAAGGCAGATCACTAATTATATACTGACGCTGA
>AAA285_L07_Cp_14.7_bact_NPDW_3000m_HOT_HNA	Cellular organisms;Bacteria;Bacteroidetes;Flavobacteria;Flavobacteriales;Flavobacteriaceae;Kordia
GCTAGCGGCAGGCCTAACACATGCAAGTCGAGGGGCAGCATAGATTGCTTGCAATCTGATGGCGACCGGCGCACGGGTGCGTAACGCGTATGAAACCTACCTAATACAGGGGGATAGCCCAGAGAAATTTGGATTAATACCCTATGGTACTGTGATCTCGCATGGGATTATAGTTAAAGATTTATCGGTATTAGATGGTCATGCGTTCTATTAGTTAGTTGGTAAGGTAACGGCTTACCAAGACATCGATAGATAGGGGCCCTGAGAGGGGGATCCCCCACACTGGTACTGAGACACGGACCAGACTCCTACGGGAGGCAGCAGTGAGGAATATTGGACAATGGAGGCAACTCTGATCCAGCCATGCCGCGTGAAGGAAGACTGCCCTATGGGTTGTAAWCTTCTTTTATAGAGGAAGAAACACAGATACGTGTATTTGTTTGACGGTACTCTACGAATAAGGATCGGCTAACTCCGTGCCAGCAGCCGCGGTAATACGGAGGATCCAAGCGTTATCCGGAATCATTGGGTTTAAAGGGTCCGCAGGCTGTTGTTTAAGTCAGAGGTGAAAGTTTGCAGCTCAACTGTAAAATTGCCTTTGATACTGGATAACTTGAGTAATAATGAAGTGGTTAGAATATGTAGTGTAGCGGTGAAATGCATAGATATTACATAGAAATACCGATTGCGAAGGCAGATCACTAATTATATACTGACGCTGA
>AAA285_L09_Cp_12.4_bact_NPDW_3000m_HOT_HNA	Cellular organisms;Bacteria;Bacteroidetes;Flavobacteria;Flavobacteriales;Flavobacteriaceae;Kordia
GGCCTAACACATGCAAGTCGAGGGGCAGCATAGATTGCTTGCAATCTGATGGCGACCGGCGCACGGGTGCGTAACGCGTATGAAACCTACCTAATACAGGGGGATAGCCCAGAGAAATTTGGATTAATACCCTATGGTACTGTGATCTCGCATGGGATTATAGTTAAAGATTTATCGGTATTAGATGGTCATGCGTTCTATTAGTTAGTTGGTAAGGTAACGGCTTACCAAGACATCGATAGATAGGGGCCCTGAGAGGGGGATCCCCCACACTGGTACTGAGACACGGACCAGACTCCTACGGGAGGCAGCAGTGAGGAATATTGGACAATGGAGGCAACTCTGATCCAGCCATGCCGCGTGAAGGAAGACTGCCCTATGGGTTGTAAACTTCTTTTATAGAGGAAGAAACACAGATACGTGTATTTGTTTGACGGTACTCTACGAATAAGGATCGGCTAACTCCGTGCCAGCAGCCGCGGTAATACGGAGGATCCAAGCGTTATCCGGAATCATTGGGTTTAAAGGGTCCGCAGGCTGTTGTTTAAGTCAGAGGTGAAAGTTTGCAGCTCAACTGTAAAATTGCCTTTGATACTGGATAACTTGAGTAATAATGAAGTGGTTAGAATATGTAGTGTAGCGGTGAAATGCATAGATATTACATAGAATACCGAT
>AAA285_L13_Cp_13.6_bact_NPDW_3000m_HOT_HNA	Cellular organisms;Bacteria;Bacteroidetes;Flavobacteria;Flavobacteriales;Flavobacteriaceae;Kordia
AGCGGCAGGCCTAACACATGCAAGTCGAGGGGCAGCATAGATTGCTTGCAATCTGATGGCGACCGGCGCACGGGTGCGTAACGCGTATGAAACCTACCTAATACAGGGGGATAGCCCAGAGAAATTTGGATTAATACCCTATGGTACTGTGATCTCGCATGGGATTATAGTTAAAGATTTATCGGTATTAGATGGTCATGCGTTCTATTAGTTAGTTGGTAAGGTAACGGCTTACCAAGACATCGATAGATAGGGGCCCTGAGAGGGGGATCCCCCACACTGGTACTGAGACACGGACCAGACTCCTACGGGAGGCAGCAGTGAGGAATATTGGACAATGGAGGCAACTCTGATCCAGCCATGCCGCGTGAAGGAAGACTGCCCTATGGGTTGTAAACTTCTTTTATAGAGGAAGAAACACAGATACGTGTATTTGTTTGACGGTACTCTACGAATAAGGATCGGCTAACTCCGTGCCAGCAGCCGCGGTAATACGGAGGATCCAAGCGTTATCCGGAATCATTGGGTTTAAAGGGTCCGCAGGCTGTTGTTTAAGTCAGAGGTGAAAGTTTGCAGCTCAACTGTAAAATTGCCTTTGATACTGGATAACTTGAGTAATAATGAAGTGGTTAGAATATGTAGTGTAGCGGTGAAATGCATAGATATTACATAGAATACCGAT
>AAA285_L16_Cp_9.6_bact_NPDW_3000m_HOT_HNA	Cellular organisms;Bacteria;Bacteroidetes;Flavobacteria;Flavobacteriales;Flavobacteriaceae;Kordia
GCGGCAGGCCTAACACATGCAAGTCGAGGGGCAGCATAGATTGCTTGCAATCTGATGGCGACCGGCGCACGGGTGCGTAACGCGTATGAAACCTACCTAATACAGGGGGATAGCCCAGAGAAATTTGGATTAATACCCTATGGTACTGTGATCTCGCATGGGATTATAGTTAAAGATTTATCGGTATTAGATGGTCATGCGTTCTATTAGTTAGTTGGTAAGGTAACGGCTTACCAAGACATCGATAGATAGGGGCCCTGAGAGGGGGATCCCCCACACTGGTACTGAGACACGGACCAGACTCCTACGGGAGGCAGCAGTGAGGAATATTGGACAATGGAGGCAACTCTGATCCAGCCATGCCGCGTGAAGGAAGACTGCCCTATGGGTTGTAAACTTCTTTTATAGAGGAAGAAACACAGATACGTGTATTTGTTTGACGGTACTCTACGAATAAGGATCGGCTAACTCCGTGCCAGCAGCCGCGGTAATACGGAGGATCCAAGCGTTATCCGGAATCATTGGGTTTAAAGGGTCCGCAGGCTGTTGTTTAAGTCAGAGGTGAAAGTTTGCAGCTCAACTGTAAAATTGCCTTTGATACTGGATAACTTGAGTAATAATGAAGTGGTTAGAATATGTAGTGTAGCGGTGAAATGCATAGATATTACATAGAATACCGATTGCGAAGGCAGATCACTAATTATATACTGACGCTGA
>AAA285_M10_Cp_13.6_bact_NPDW_3000m_HOT_HNA	Cellular organisms;Bacteria;Bacteroidetes;Flavobacteria;Flavobacteriales;Flavobacteriaceae;Kordia
ACATGCAAGTCGAGGGGCAGCATAGATTGCTTGCAATCTGATGGCGACCGGCGCACGGGTGCGTAACGCGTATGAAACCTACCTAATACAGGGGGATAGCCCAGAGAAATTTGGATTAATACCCTATGGTACTGTGATCTCGCATGGGATTATAGTTAAAGATTTATCGGTATTAGATGGTCATGCGTTCTATTAGTTAGTTGGTAAGGTAACGGCTTACCAAGACATCGATAGATAGGGGCCCTGAGAGGGGGATCCCCCACACTGGTACTGAGACACGGACCAGACTCCTACGGGAGGCAGCAGTGAGGAATATTGGACAATGGAGGCAACTCTGATCCAGCCATGCCGCGTGAAGGAAGACTGCCCTATGGGTTGTAAACTTCTTTTATAGAGGAAGAAACACAGATACGTGTATTTGTTTGACGGTACTCTACGAATAAGGATCGGCTAACTCCGTGCCAGCAGCCGCGGTAATACGGAGGATCCAAGCGTTATCCGGAATCATTGGGTTTAAAGGGTCCGCAGGCTGTTGTTTAAGTCAGAGGTGAAAGTTTGCAGCTCAACTGTAAAATTGCCTTTGATACTGGATAACTTGAGTAATAATGAAGTGGTTAGAATATGTAGTGTAGCGGTGAAATGCATAGATATTACATAGAATA
>AAA285_M19_Cp_9.3_bact_NPDW_3000m_HOT_HNA	Cellular organisms;Bacteria;Bacteroidetes;Flavobacteria;Flavobacteriales;Flavobacteriaceae;Kordia
GCGGCAGGCCTAACACATGCAAGTCGAGGGGCAGCATAGATTGCTTGCAATCTGATGGCGACCGGCGCACGGGTGCGTAACGCGTATGAAACCTACCTAATACAGGGGGATAGCCCAGAGAAATTTGGATTAATACCCTATGGTACTGTGATCTCGCATGGGATTATAGTTAAAGATTTATCGGTATTAGATGGTCATGCGTTCTATTAGTTAGTTGGTAAGGTAACGGCTTACCAAGACATCGATAGATAGGGGCCCTGAGAGGGGGATCCCCCACACTGGTACTGAGACACGGACCAGACTCCTACGGGAGGCAGCAGTGAGGAATATTGGACAATGGAGGCAACTCTGATCCAGCCATGCCGCGTGAAGGAAGACTGCCCTATGGGTTGTAAACTTCTTTTATAGAGGAAGAAACACAGATACGTGTATTTGTTTGACGGTACTCTACGAATAAGGATCGGCTAACTCCGTGCCAGCAGCCGCGGTAATACGGAGGATCCAAGCGTTATCCGGAATCATTGGGTTTAAAGGGTCCGCAGGCTGTTGTTTAAGTCAGAGGTGAAAGTTTGCAGCTCAACTGTAAAATTGCCTTTGATACTGGATAACTTGAGTAATAATGAAGTGGTTAGAATATGTAGTGTAGCGGTGAAATGCATAGATATTACATAGAATACCGAT
>AAA285_N19_Cp_12.4_bact_NPDW_3000m_HOT_HNA	Cellular organisms;Bacteria;Bacteroidetes;Flavobacteria;Flavobacteriales;Flavobacteriaceae;Kordia
CTAGCGGCAGGCCTAACACATGCAAGTCGAGGGGCAGCATAGATTGCTTGCAATCTGATGGCGACCGGCGCACGGGTGCGTAACGCGTATGAAACCTACCTAATACAGGGGGATAGCCCAGAGAAATTTGGATTAATACCCTATGGTACTGTGATCTCGCATGGGATTATAGTTAAAGATTTATCGGTATTAGATGGTCATGCGTTCTATTAGTTAGTTGGTAAGGTAACGGCTTACCAAGACATCGATAGATAGGGGCCCTGAGAGGGGGATCCCCCACACTGGTACTGAGACACGGACCAGACTCCTACGGGAGGCAGCAGTGAGGAATATTGGACAATGGAGGCAACTCTGATCCAGCCATGCCGCGTGAAGGAAGACTGCCCTATGGGTTGTAAACTTCTTTTATAGAGGAAGAAACACAGATACGTGTATTTGTTTGACGGTACTCTACGAATAAGGATCGGCTAACTCCGTGCCAGCAGCCGCGGTAATACGGAGGATCCAAGCGTTATCCGGAATCATTGGGTTTAAAGGGTCCGCAGGCTGTTGTTTAAGTCAGAGGTGAAAGTTTGCAGCTCAACTGTAAAATTGCCTTTGATACTGGATAACTTGAGTAATAATGAAGTGGTTAGAATATGTAGGTGTAGCGGTGAAATGCATAGATATTACATAGAATACCGATTG
>AAA285_O05_Cp_14.2_bact_NPDW_3000m_HOT_HNA	Cellular organisms;Bacteria;Bacteroidetes;Flavobacteria;Flavobacteriales;Flavobacteriaceae;Kordia
GCTAGCGGCAGGCCTAACACATGCAAGTCGAGGGGCAGCATAGATTGCTTGCAATCTGATGGCGACCGGCGCACGGGTGCGTAACGCGTATGAAACCTACCTAATACAGGGGGATAGCCCAGAGAAATTTGGATTAATACCCTATGGTACTGTGATCTCGCATGGGATTATAGTTAAAGATTTATCGGTATTAGATGGTCATGCGTTCTATTAGTTAGTTGGTAAGGTAACGGCTTACCAAGACATCGATAGATAGGGGCCCTGAGAGGGGGATCCCCCACACTGGTACTGAGACACGGACCAGACTCCTACGGGAGGCAGCAGTGAGGAATATTGGACAATGGAGGCAACTCTGATCCAGCCATGCCGCGTGAAGGAAGACTGCCCTATGGGTTGTAAACTTCTTTTATAGAGGAAGAAACACAGATACGTGTATTTGTTTGACGGTACTCTACGAATAAGGATCGGCTAACTCCGTGCCAGCAGCCGCGGTAATACGGAGGATCCAAGCGTTATCCGGAATCATTGGGTTTAAAGGGTCCGCAGGCTGTTGTTTAAGTCAGAGGTGAAAGTTTGCAGCTCAACTGTAAAATTGCCTTTGATACTGGATAACTTGAGTAATAATGAAGTGGTTAGAATATGAAGTGTAGCGGTGAAATGCATAGATATTACATAGAATACCGATTGCGAAGGCAGATCACTAATTATATACTGACGCTGA
>AAA285_O16_Cp_13.6_bact_NPDW_3000m_HOT_HNA	Cellular organisms;Bacteria;Bacteroidetes;Flavobacteria;Flavobacteriales;Flavobacteriaceae;Kordia
GCTAGCGGCAGGCCTAACACATGCAAGTCGAGGGGCAGCATAGATTGCTTGCAATCTGATGGCGACCGGCGCACGGGTGCGTAACGCGTATGAAACCTACCTAATACAGGGGGATAGCCCAGAGAAATTTGGATTAATACCCTATGGTACTGTGATCTCGCATGGGATTATAGTTAAAGATTTATCGGTATTAGATGGTCATGCGTTCTATTAGTTAGTTGGTAAGGTAACGGCTTACCAAGACATCGATAGATAGGGGCCCTGAGAGGGGGATCCCCCACACTGGTACTGAGACACGGACCAGACTCCTACGGGAGGCAGCAGTGAGGAATATTGGACAATGGAGGCAACTCTGATCCAGCCATGCCGCGTGAAGGAAGACTGCCCTATGGGTTGTAAACTTCTTTTATAGAGGAAGAAACACAGATACGTGTATTTGTTTGACGGTACTCTACGAATAAGGATCGGCTAACTCCGTGCCAGCAGCCGCGGTAATACGGAGGATCCAAGCGTTATCCGGAATCATTGGGTTTAAAGGGTCCGCAGGCTGTTGTTTAAGTCAGAGGTGAAAGTTTGCAGCTCAACTGTAAAATTGCCTTTGATACTGGATAACTTGAGTAATAATGAAGTGGTTAGAATATGTAGTGTAGCGGTGAAATGCATAGATATTACATAGAATACCGATTGCGAAGGCAGATCACTAATTATATACTGACGCT
>AAA285_O21_Cp_14.6_bact_NPDW_3000m_HOT_HNA	Cellular organisms;Bacteria;Bacteroidetes;Flavobacteria;Flavobacteriales;Flavobacteriaceae;Kordia
GCTAGCGGCAGGCCTAACACATGCAAGTCGAGGGGCAGCATAGATTGCTTGCAATCTGATGGCGACCGGCGCACGGGTGCGTAACGCGTATGAAACCTACCTAATACAGGGGGATAGCCCAGAGAAATTTGGATTAATACCCTATGGTACTGTGATCTCGCATGGGATTATAGTTAAAGATTTATCGGTATTAGATGGTCATGCGTTCTATTAGTTAGTTGGTAAGGTAACGGCTTACCAAGACATCGATAGATAGGGGCCCTGAGAGGGGGATCCCCCACACTGGTACTGAGACACGGACCAGACTCCTACGGGAGGCAGCAGTGAGGAATATTGGACAATGGAGGCAACTCTGATCCAGCCATGCCGCGTGAAGGAAGACTGCCCTATGGGTTGTAAACTTCTTTTATAGAGGAAGAAACACAGATACGTGTATTTGTTTGACGGTACTCTACGAATAAGGATCGGCTAACTCCGTGCCAGCAGCCGCGGTAATACGGAGGATCCAAGCGTTATCCGGAATCATTGGGTTTAAAGGGTCCGCAGGCTGTTGTTTAAGTCAGAGGTGAAAGTTTGCAGCTCAACTGTAAAATTGCCTTTGATACTGGATAACTTGAGTAATAATGAAGTGGTTAGAATATGTAGTGTAGCGGTGAAATGCATAGATATTACATAGAATACCGATTGCGAAGGCAGATCACTAATTATATACTGACGCTGA
>AAA285_O23_Cp_8.5_bact_NPDW_3000m_HOT_HNA	Cellular organisms;Bacteria;Bacteroidetes;Flavobacteria;Flavobacteriales;Flavobacteriaceae;Kordia
GCGGCAGGCCTAACACATGCAAGTCGAGGGGCAGCATAGATTGCTTGCAATCTGATGGCGACCGGCGCACGGGTGCGTAACGCGTATGAAACCTACCTAATACAGGGGGATAGCCCAGAGAAATTTGGATTAATACCCTATGGTACTGTGATCTCGCATGGGATTATAGTTAAAGATTTATCGGTATTAGATGGTCATGCGTTCTATTAGTTAGTTGGTAAGGTAACGGCTTACCAAGACATCGATAGATAGGGGCCCTGAGAGGGGGATCCCCCACACTGGTACTGAGACACGGACCAGACTCCTACGGGAGGCAGCAGTGAGGAATATTGGACAATGGAGGCAACTCTGATCCAGCCATGCCGCGTGAAGGAAGACTGCCCTATGGGTTGTAAACTTCTTTTATAGAGGAAGAAACACAGATACGTGTATTTGTTTGACGGTACTCTACGAATAAGGATCGGCTAACTCCGTGCCAGCAGCCGCGGTAATACGGAGGATCCAAGCGTTATCCGGAATCATTGGGTTTAAAGGGTCCGCAGGCTGTTGTTTAAGTCAGAGGTGAAAGTTTGCAGCTCAACTGTAAAATTGCCTTTGATACTGGATAACTTGAGTAATAATGAAGTGGTTAGAATATGTAGTGTAGCGGTGAAATGCATAGATATTACATAGAATACCGATTGCGAAG
>AAA285_P22_Cp_13.8_bact_NPDW_3000m_HOT_HNA	Cellular organisms;Bacteria;Bacteroidetes;Flavobacteria;Flavobacteriales;Flavobacteriaceae;Kordia
AGCGGCAGGCCTAACACATGCAAGTCGAGGGGCAGCATAGATTGCTTGCAATCTGATGGCGACCGGCGCACGGGTGCGTAACGCGTATGAAACCTACCTAATACAGGGGGATAGCCCAGAGAAATTTGGATTAATACCCTATGGTACTGTGATCTCGCATGGGATTATAGTTAAAGATTTATCGGTATTAGATGGTCATGCGTTCTATTAGTTAGTTGGTAAGGTAACGGCTTACCAAGACATCGATAGATAGGGGCCCTGAGAGGGGGATCCCCCACACTGGTACTGAGACACGGACCAGACTCCTACGGGAGGCAGCAGTGAGGAATATTGGACAATGGAGGCAACTCTGATCCAGCCATGCCGCGTGAAGGAAGACTGCCCTATGGGTTGTAAACTTCTTTTATAGAGGAAGAAACACAGATACGTGTATTTGTTTGACGGTACTCTACGAATAAGGATCGGCTAACTCCGTGCCAGCAGCCGCGGTAATACGGAGGATCCAAGCGTTATCCGGAATCATTGGGTTTAAAGGGTCCGCAGGCTGTTGTTTAAGTCAGAGGTGAAAGTTTGCAGCTCAACTGTAAAATTGCCTTTGATACTGGATAACTTGAGTAATAATGAAGTGGTTAGAATATGTAGTGTAGCGGTGAAATGCATAGATATTACATAGAATACCGATTGCGAAGGCAGATCACTAATTATATACTGACGCTGAGGGACGAAAGCGTGGGGAGCGAACAGGATTAGATACCCTGGTAGTCCACGCCGTAAACGATGGTTACTAGCTGTTTGGACTTCGGTCTGAGTGGCTAAGCGAAAGTGATAAGTAACCCACCTGGGGAGTACGATCGCA
>AAA007_A05_Cp_9.4_bact_AIW_800m_SA_HNA	Cellular organisms;Bacteria;Bacteroidetes;Flavobacteria;Flavobacteriales;Flavobacteriaceae;Muricauda
CGCTAGCGGCAGGCCTAACACATGCAAGTCGAGGGGCAGCGGGGATAAGCTTGCTTATCCGCCGGCGACCGGCGCACGGGTGCGGAACGCGTATGGAACCTGCCCCTGTCAGGGGAATAGCCCAGGGAAACTTGGATTAATGCCCCATGGTACCGCGATATCGCATGATATTGTGGTTAAAGATTTATCGGACAGGGATGGCCATGCGTACCATTAGCTAGTTGGTAAGGTAACGGCTTACCAAGGCAACGATGGTTAGGGGCCCTGAGAGGGGGATCCCCCACACTGGTACTGAGACACGGACCAGACTCCTACGGGAGGCAGCAGTGAGGAATATTGGACAATGGTCGGAAGACTGATCCAGCCATGCCGCGTGCAGGATGACGGCCCTATGGGTTGTAAACTGCTTTTATACGGGAAGAAACCCGCCTACGTGTAGGCGGCTGACTGTACCGTAAGAATAAGGACCGGCTAACTCCGTGCCAGCAGCCGCGGTAATACGGAGGGTCCGAGCGTTATCCGGAATCATTGGGTTTAAAGGGTCCGTAGGCGGGCCTGTAAGTCAGGGGTGAAAGTTTGTGGCTCAACCATAAAATTGCCTTTGATACTGCAGGTCTTGAGTCATGGTGGGGTTGCCGGAACATGTGGTGTAGCGGTGAAATGCATAGATATCACATAGAACACCGATCGCGAAGGCAGGTGACCAACCATGTACTGACGCTGATGGACGAAAGCGTGGGTAGCGAACGGGATTAGATACCCCGGTAGTCCACGCCGTAAACGATGGATACTAGCTGTGGGGACTTCGGTCTCCGTGGCCAAGCGAAAGTGATAAGTATCCCACCTGGGGAGTACGTCGCAAGAATAAGCG
>AAA008_C03_Cp_6.5_bact_AIW_800m_SA_LNA	Cellular organisms;Bacteria;Bacteroidetes;Flavobacteria;Flavobacteriales;Flavobacteriaceae;NS2b marine group
CGCTAGCGGCAGGCCTAATACATGCAAGTCGAGGGGTAACAGAAAGTGCTTGCACTTTGCTGACGACCGGCGGACGGGTGAGTAACGCGTATACAATCTTCCTCATACTAGAGGATAGCCCGAAGAAATTTGGATTAATACTCTATAGTATCATTTAAAGACATCTTTATATGATTAAAGGTTACGGTATGAGATGAGTATGCGTTCTATTAGCTTGTAGGTGTGGTAATGGCACACCTAGGCTGCGATAGATAGGGGCCCTGAGAGGGGGACCCCCCACACTGGTACTGAGACACGGACCAGACTCCTACGGGAGGCAGCAGTAAGGAATATTGGTCAATGGACGAAAGTCTGAACCAGCCATGTCGCGTGCAGGATGAATGCCCTATGGGTTGTAAACTGCTTTTATACAGGAAGAAAAACTTTCTCGTGAGAAAGCTTGACGGTACTGTAAGAATAAGGATCGGCTAACTCCGTGCCAGCAGCCGCGGTAATACGGAGGATCCAAGCGTTATCCGGAATTATTGGGTTTAAAGGGTCCGTAGGTGGATAATTTAGTCAGAGGTGAAATCCTGCAGCTTAACTGTAGAATTGCCTTTGATACTGGTTATCTTGAGTTATTATGAAGTGATTAGAATGTGTAGTGTAGCGGTGAAATGCATAGATATTACACAGAATACCAATTGCGAAGGCAGATCACTAATAATCAACTGACACTGAGGGACGAAAGCGTGGGTAGCGAACAGGATTAGATACCCTGGTAGTCCACGCCGTAAACGATGGTCACTAGCTGTTTGGACTTCGGTCTGAGTGGCTAAGCGAAAGTGATAAGTGACCCACCTGGGGAGTACGTCGCAA
>AAA282_N17_Cp_6.8_bact_NPBW_4800m_HOT_LNA	Cellular organisms;Bacteria;Bacteroidetes;Flavobacteria;Flavobacteriales;Flavobacteriaceae;NS5 marine group
AGCGGCAGCTTCATACATGCAAGTCGAGGGGCAGCATAGATTGCTTGCAATCTGATGGCGACCGGCGAACGGGTGCGTAACGCGTATGCAACTTACCTTTTACTAGGAGATAGCCAAGAGAAATTTTGATTAATATCCTATACAATTATTTTATCGCATGATAAAATAATAAAAGCTCAGGCGGTAAAAGATAGGCATGCGTCCTATTAGCAAGTAGGTGAGGTAACGGCTCACCTATGCTACGATAGGTAGGGGTCCTGAGAGGGAGATCCCCCACACTGGTACTGAGACACGGACCAGACTTCTACGGAAGGCAGCAGTAAGGAATATTGGACAATGGAGGCAACTCTGATCCAGCTATGCCGCGTGCAGGAAGACAGCCCTATGGGTTGTAAACTGCTTTTATACAGGAAGAAACCTGCTCACTTGTGAGCAGCTGACGGTACTGTAAGAATAAGGATCGGCTAACTCCGTGCCAGCAGCCGCGGTAATACGGAGGATCCAAGCGTTATCCGGAATTATTGGGTTTAAAGGGTCCGCAGGCTGTTTGTTAAGTCAGAGGTGAAATCCTATCGCTCAACGGTAGAACTGCCTTAGATACTGACAAACTTGAGTTATTGTGAAGTAATTAGAATGTGTAGTGTAGCGGTGAAATGCATAGATATTACACAGAATACCGATTGCGAAAGCAGATTACTAACAATATACTGACGCTGAGGGACGAAAGCGTAGGTAGCGAACAGGATTAGATACCCTGGTAGTCTACGCCGTAAACGATGGTCACTAGCTGTTCGATATACATTGGTATGTTGAGTGGCTAAGCGAAAGTGATAAGTGACCCACCTGGGGAG
>AAA242_J15_Cp_14.3_bact_NPBW_4800m_HOT_HNA	Cellular organisms;Bacteria;Chloroflexi;Chloroflexi Subdivision 8 - TK10
AGAGAGGGGCCTGCGGCCGATTAGCTAGTTGGTGAGGTAATGGCTCACCAAGGCGATGATCGGTAGCTGGTCTGAGAGGATGATCAGCCACACTGGGACTGAGATATGGTCCAGAGCCCTACGGGGTTTAGCATGAAGGAATCTTGCGCAATGGGGGAAACCCTGACGCAGCAACGCCGCGTGGGCGATGAAGGCCCTAGGGTCGTAAAGCCCTTTTCTGGGTGATGAAAATGACAGTAGCCCAGGAATAAGCCACGGCCAACTACGTGCCAGCAGCCGCGGCGATACGTAGGTGGCGAGCGTTATCCGGAATTACTGGGCGTAAAGAGCACGTAGGCGGGCCGGTAGGTTGTTCGTGAAATGTCGAGGCTTAACCTCGGCACGCCGGGCAATACCGCCGGTCTTGAGGCTGGGAGAGGGAAGCGGAACTTCCGGTGTAGTGGTGGAATGCGTAGATATCGGAAGGAACACCAGCGGCGAAGGCGGCTTCCTGGCCCTGTCCTGACGCTGAGGTGCGAAAGCGTGGGGAGCGAACGGGATTAGATACCCCGGTAGTCCACGCCGTAAACGATGGATGCTAGGTGTTTGAGGCTATCGACGCTTCATGTGCCGTAGCTAACGCGTTAAGCATCCCGCCTGGGGACTACGG
>AAA240_O05_Cp_11.6_bact_AAIW_770m_HOT_HNA	Cellular organisms;Bacteria;Chloroflexi;Anaerolineae
GATGACGCTGGCGGCGTGCCTAATACATGCAAGTCGAACGAGGAGCCTCACATCTTCGGATGAGGGGATTTCCTAGTGGCGGACGGGTGCGTAACACGTGGGTGACCTGCCCCGAAGTGGGGAATAACTCCGCGAAAGCGGAGCTAATACCGCATGATGTCGCGCGAGTTAGAGGTCGCGCATCTAAAGATTTCGGTCGCTTCGGGAGGGGCCCGCGGCCCATCAGCTAGTTGGTGGGGTAATGGCTCACCAAGGCTATGACGGGTAGGGGACCTGAGAGGGTGAACCCCCACACTGGAACTGAGACACGGTCCAGACACCTACGGGTGGCAGCAGTAGGGAATATTGCACAATGGGCGAAAGCCTGATGCAGCAACGCCGCGTGCGCGATGAAGGCCTTCGGGTCGTAAAGCGCTTTTCGGAGGGATGAATCAAGACAGTACCTCCAGAATAAGGATCGGCTAACTACGTGCCAGCAGCCGCGGTAAAACGTAGGATCCAAGCGTTATCCGGAATTACTGGGCGTAAAGGGCGTGTAGGCGGCTTGGCAAGTCGGTCATGAAAGCTCCCGGCTCAACTGGGAGAGGTTGTCCGATACTGCCAAGCTAGAGGGCAAGAGAGGGAGGTGGAATTCCCGGTGTAGTGGTGAAATGCGTAGATATCGGGAGGAACACCAGTGGCGAAGGCGGCCTCCTGGCTTGTTCCTGACGCTGAGGCGCGAAAGCGTGGGGAGCGAACGGGATTAGAAACCCCGGTAGTCCACGCTGTAAACGATGTCAACTAGGTGTCGGCGGTGTAGAATCCGTCGGTATCGAAGCAAACGCGTTAAGTTGACCGCCTGGGGACTACGATCGCAAGATTAAACTAATGGAT
>AAA001_C21_Cp_00_bact_AIW_800m_SA_all	Cellular organisms;Bacteria;Chloroflexi;Chloroflexi Subdivision 5 - SAR202 clade
TGCATGCAGTCGACGAAGTCCCACCCTTCGGGGTGATGACTTAGTGGCAGACGGCTGAGTAACACGTGAGTGATCTGCCTTTGGGTGAGGGACAACAGAGGGAAACTTCTGCTAATACCTCATACGATCCATGATCTAAGGTCTTGGATGAAAGGTGCCGGGTAACTGGTTGCCGCCCTTAGATGAGCTCGCGGCCTATCAGGTTGTTGGTGGGGTAATGGCCTACCAAGCCTAAGACGGGTAGCTGGTGTGAGAGCACGACCAGTCAGAGGGGGACTGAGACACGGCCCCCACTCCTACGGGAGGCAGCAGCAGGGAATCTTCCACAATGGGCGAAAGCCTGATGGAGCGACGCCGCGTGAGGGATGAAGGCTCTAGGGTCGTAAACCTCTTTTCTTAGGGAAGAGCAAGGACGGTACCTAAGGAATAAGTGACGGCTAACTACGTGCCAGCAGCCGCGGTAATACGTAGGTCACAAACGTTGTCCGGAATTATTGGGCGTAAAGGGTCCGTAGGCGGTTCGGTAAGTCTCCTGTGAAATCTTCAGGCTCAACTTGAAGAGGTCGGGGGATACTGCCGAACTTGAGACTGACAGAGGCAAGTGGAATTCCCGGTGTAGTGGTGAAATGCGTAGATATCGGGAGGAACACCAATGGCGAAAGCGGCTTGCTGGGTCAGTTCTGACGCTGAGGGACGAAAGCGTGGGTAGCAAACCGGATTAGATACCCGGGTAGTCCACGCCGTAAACGATGAATGCTAGGTTTTCGGGGTATCGACCCCCTGGGAGCCGCAGTTAACGCGATAAGCATTCCGCCTGGGGACTACGGTCGCAAGACT
>AAA001_F05_Cp_00_bact_AIW_800m_SA_all_seq	Cellular organisms;Bacteria;Chloroflexi;Chloroflexi Subdivision 5 - SAR202 clade
CCAGTCAGCCGCCGCGGTAATACGTAGGGAGCGAGCGTTACCCGGAATTACTGGGCGTAAAGAGCACGTAGGCGGTTGGATAAGTCTTCTGTGAAAGCTCCCGGCTTAACTGGGGGAGGTCAGGTGATACTATTCGACTTGAGGGCTGTAGAGGTAAGCGGAATTCCCGGTGTAGCGGTGAAATGCGTAGATATCGGGAGGAACACCAGCGGCGAAAGCGGCTTACTGGGCAGTGCCTGACGCTGAGGTGCGAGAGCGTGGGGAGCAAACTGGATTAGATACCCAGGTAGTCCACGCCCTAAACGATGAATACTAGATATAGGGGGTATCGACCCCTCCTGTGTCGCAGCTAACGCGATAAGTATTCCGCCTGGGGAGTACGGCCGCAAGGCTAAAACTCAAAGGAATTGGCGGGGGAGCACGGTCATACTTGTTTTCCTGA
>AAA007_G23_Cp_8.8_bact_AIW_800m_SA_HNA	Cellular organisms;Bacteria;Chloroflexi;Chloroflexi Subdivision 5 - SAR202 clade
ACGCTGGCGGCGCGCTTATGCATGCAAGTCGAACGATTGAGAGTGGTCTTCGGACTGTTCAAGATAGTGGCAAACGGCTGAGTAACACGTAAGTAACCAACCCTTGGATGGGGGACAACTCCGAGAAATCGGAGCTAATACCGCGTACGATGGTGTCACACAAGTGGCATTATGAAAGCTGCACTTCGGTGTGGTGTCCATGGACGGGCTTGCGGCCTATCAGGTAGTTGGTAAGGTAATGGCCTACCAAGCCTAAGACGGGTAACCGGTGTGAGAGCATGACTGGTCAGAGGGGGACTGCGACACGGCCCCCACTCCTACGGGAGGCAGCAGCAGGGAATCTTGCGCAATGGGCGAAAGCCTGACGCAGCGACGCCGCGTGGAGGAAGACGGTTTTCGGATTGTAAACTCCTTTTCTGGAGGAAGAGAATGGACGGTACTTCAGGAATAAGCCCCGGCTAACTACGTGCCAGCAGCCGCGGTAAGACGTAGGGGGCAAGCGTTGTTCGGATTTATTGGGCGTAAAGGGCATGTAGGCGGATAAGAAAGTCCACGGTGAAAGATCTCGGCTTAACCGAGGGGTATTCGTGGAAACTTCTTGTCTTGAGGGCAGCAGAGGCGAGTGGAATTCCCGGAGTAGCGGTGAAATGCGTAGATTTCGGGAGGAACACCAGTGGCGAAGGCGACTCGCTGGGCTGTTTCTGACGCTGAGGTGCTAAAGCGTGGGGAGCGAACCGGATTAGATACCCGGGTAGTCCACGCCCTAAACGATGGATACTAGGTATGGGGGGCACCGACCCCCTCCGTGCCGAAGCTTACGCGTTAAGTATCCCGCCTGGGGAGTACGGCCGCAGGGCTAAACCTCAAATGGGATGTGC
>AAA007_M09_Cp_13.3_bact_AIW_800m_SA_HNA_seq	Cellular organisms;Bacteria;Chloroflexi;Chloroflexi Subdivision 5 - SAR202 clade
CCAGTCAGCCGCCGCGGTAATACGTAGGGAGCGAGCGTTACCCGGAATTACTGGGCGTAAAGAGCACGTAGGCGGTTGGATAAGTCTTCTGTGAAAGCTCCCGGCTTAACTGGGAGAGGTCAGGTGATACTATTCGACTTGAGGGCTGTAGAGGTAAGCGGAATTCCCGGTGTAGCGGTGAAATGCGTAGATATCGGGAGGAACACCAGCGGCGAAAGCGGCTTACTGGGCAGTGCCTGACGCTGAGGTGCGAGAGCGTGGGGAGCAAACTGGATTAGATACCCAGGTAGTCCACGCCCTAAACGATGAATACTAGATATAGGGGGTATCGACCCCTCCTGTGTCGCAGCTAACGCGATAAGTATTCCGCCTGGGGAGTACGGCCGCAAGGCTAAAACTCAAAGGAATTGGCGGGGGAGCACGGTCATACTTTTTTTCCTG
>AAA008_I06_Cp_11.4_bact_AIW_800m_SA_LNA	Cellular organisms;Bacteria;Chloroflexi;Chloroflexi Subdivision 5 - SAR202 clade
GGCGGCGCGCATAATGCATGCAAGTCGAACGAAGTCCCACCCTTCGGGGTGACGACTTAGTGGCAGACGGCTGAGTAACACGTGAGTGATCTGCCTTTGGGTGAGGGACAACAGAGGGAAACTTCTGCTAATACCTCATACGATCCATGATCTAAGGTCTTGGATGAAAGGTGCCGGGTAACTGGTTGCCGCCCTTAGATGAGCTCGCGGCCTATCAGGTTGTTGGTGGGGTAATGGCCTACCAAGCCTAAGACGGGTAGCTGGTGTGAGAGCACGACCAGTCAGAGGGGGACTGAGACACGGCCCCCACTCCTACGGGAGGCAGCAGCAGGGAATCTTCCACAATGGGCGAAAGCCTGATGGAGCGACGCCGCGTGAGGGATGAAGGCTCTAGGGTCGTAAACCTCTTTTCTTAGGGAAGAGCAAGGACGGTACCTAAGGAATAAGTGACGGCTAACTACGTGCCAGCAGCCGCGGTAATACGTAGGTCACAAACGTTGTCCGGAATTATTGGGCGTAAAGGGTCCGTAGGCGGTTCGGTAAGTCTCCTGTGAAATCTTCAGGCTCAACTTGAAGAGGTCGGGGGATACTGCTGAACTTGAGACTGACAGAGGCAAGTGGAATTCCCGGTGTAGTGGTGAAATGCGTAGATATCGGGAGGAACACCAATGGCGAAAGCGGCTTGCTGGGTCAGTTCTGACGCTGAGGGACGAAAGCGTGGGTAGCAAACCGGATTAGATACCCGGGTAGTCCACGCCGTAAACGATGAATGCTAGGTTTTCGGGGTATCGACCCCCTGGGAGCCGTAGTTAACGCGATAAGCATTCCGCCTGGGGACTACGGTCGCAAA
>AAA240_B13_Cp_11.2_bact_AAIW_770m_HOT_HNA	Cellular organisms;Bacteria;Chloroflexi;Chloroflexi Subdivision 5 - SAR202 clade
GACGACGCTGGCGGTGCGCCTAATGCATGCAAGTCGAACGAGGCCTAGGAGCTTCGGCACCTAGGTAAGTGGCAGACGGCTGAGTAACACGTAAGTGACCTGCCCCGAAGAGGGGGATAATCCGGAGAAATCCGGCCTAATACCCCGTACGCTCCTGTGGTTACGGCCATGGGATGATATGGTTTATCGGCTTCGGCCGGTACGCCGCTTTGGGAGGGGCTTGCGGCCTATCAGGTAGTTGGTGGGGTAATGGCCTACCAAGCCGAAGACGGGTATCCGGTGTGAGAGCACGAACGGACAGAGGGGGACTGAGACACGGCCCCCACTCCTACGGGAGGCAGCAGCAGGGAATCTTGCGCAATGGGCGAAAGCCTGACGCAGCGACACCGCGTGGGGGAAGAAGGCTTTCGGGTTGTAAACCCCTTTTCTCGGGGAAGAGAGAGGACGTTACCCAAGGAATAAGCATCGGCTAACTACGTGCCAGCAGCCGCGGTAATACGTAGGATGCGAGCGTTGTCCGGATTTACTGGGCGTAAAGGGCGAGTAGGCGGATTGTTAAGTCTCATGTGAAATCTCCCGGCTTAACTGGGAGGGGTCATGGGAAACTAACAAACTTGAGGGCAGCAGAGGAAAGTGGAATTCCCGGAGTAGCGGTGATATGCGTAGATACCGGGAGGAACACCCGAGGCGAAGGCGACTTTCTGGGCTGTACCTGACGCTGAGGCGCGAAAGCATGGGGAGCGAACCGGATTAGATACCCGGGTAGTCCATGCCCTAAACGATGGATACTAGGTATGGGGGGTATCGACCCCCTCCGTGCCCAAGCTAACGCGATAAGTATCCCGCCTGGGGAGTACGGCCGCAAGCTA
>AAA240_C09_Cp_14.1_bact_AAIW_770m_HOT_HNA	Cellular organisms;Bacteria;Chloroflexi;Chloroflexi Subdivision 5 - SAR202 clade
GACGACGCTGGCGGTGCGCCTAATGCATGCAAGTCGAACGGGCCCGATTCGCTTCGGCTTATCGGGGCAGTGGCAGACGGCTGAGTAACACGTAAGTGACCTGTCCCGAAGAGGGGGATAATCCCGAGAAATCGGGCCTAATACCCCGTAAGTTCCGGCGATTACGGTCGTCGGTGGAAAGGTTCTTCCCGACTTGTCGGGGGGTTCCGCTTCGGGAGGGGCTTGCGGCCTATCAGGTAGTCGGTGGGGTAATGGCCTACCGAGCCGTGGACGGGTAGCCGGTGTGAGAGCATGATCGGCCAGAGGGGAACTGAGACACGGTCCCCACTCCTACGGGAGGCAGCAGCAGGGAATTTTGCGCAATGGGCGAAAGCCTGACGCAGCGACACCGCGTGGGGGATGAAGGCCTTCGGGTTGTAAACCCCTTTTCTCGGGGAAGAGAGAGGACTGTACCCGAGGAATAAGGTTCGGCTAACTACGTGCCAGCAGCCGCGGTAATACGTAGGAACCGAGCGTTGTCCGGATTTACTGGGCGTAAAGAGCGCGTAGGCGGCCCATCAAGTCCCATGTGAAATCTCCCGGCTCAACTGGGAGGGGTCATGGGAAACTGGCGGGCTAGAGGGCAGTAGAGGAAAGTGGAATTCCCGGAGTAGTGGTGAAATGCGTAGATACCGGGAGGAACACCCGAGGCGAAGGCGGCTTTCTGGGCTGCACCTGACGCTGAGGCGCGAAAGCATGGGGAGCAAACCGGATTAGATACCCGGGTAGTCCATGCCCTAAATGGTGGATACTAGGTATAGGGGGTATCGACCCCTCCTGTGCCGTAGTTAACGCGTTAAGTATCCCGCCTGGGGAGTACGGCCGCAAG
>AAA240_C11_Cp_10.7_bact_AAIW_770m_HOT_HNA	Cellular organisms;Bacteria;Chloroflexi;Chloroflexi Subdivision 5 - SAR202 clade
TCGCGACGCTGGCGGTGCGCCTAATGCATGCAAGTCGAACGGCGCCTATTCCGACTTGTCGGAATAGGGGTAGTGGCAAACGGCTGAGTAACACGTAAGTGACCTACCCCGAGGCGGGGGACAATCCGGAGAAATCCGGCCTAATACCCCGTAAGTTCACCCCGATACGTCGGGGTGAGGAAAGGTTCTCGCTTCGGCGAGTGCCACCTTGGGACGGGCTTGCGGCCTATCAGGTAGTTGGCGGGGTAATAGCCCACCAAGCCTAAGACGGGTACCCGGTGTGAGAGCACGAACGGGCAGAGGGGGACTGAGACACGGCCCCCACTCCTACGGGAGGCAGCAGCAGGGAATCTTGCGCAATGGGCGAAAGCCTGACGCAGCGACACCGCGTGGGGGATGAATGCCTTAGGGTTGTAAACCCCTTTTCTCGGGGAAGAGTAAGGACGGTACCCGGGGAATAAGCATCGGCTAACTACGTGCCAGCAGCCGCGGTAATACGTAGGATGCGAGCGTTGTCCGGATTTACTGGGCGTAAAGGGCGAGTAGGCGGCCCGCTAAGTCTCATGTGAAATCTCCCGGCTTAACTGGGAGGGGTCATGGGAAACTGGCAGGCTTGAGGGCAGTAGAGGAGAGTGGAATTCCCGGAGTAGCGGTGAAATGCGTAGATACCGGGAGGAACACCCGAGGCGAAGGCGACTCTCTGGGCTGCTCCTGACGCTGAGGCGCGAAAGCATGGGGAGCGAACCGGATTAGATACCCGGGTAGTCCATGCCCTAAACGATGGATACTAGACATAGGGGGTATCGACCCCTCCTGTGTCGTAGCTAACGCGATAAGTATCCCGCCTGGGGAGTACGGCCGCAAGGCT
>AAA240_C18_Cp_6.7_bact_AAIW_770m_HOT_HNA	Cellular organisms;Bacteria;Chloroflexi;Chloroflexi Subdivision 5 - SAR202 clade
TACGCTGGCGGTGCGTCTAATGCATGCAAGTCGAGCGAGAACTTCCGGCTTGCCGGAAGGGAAAGCGGCGAACGGCTTAGTAACGCGTGAGTAACCTGTCCTAGAGTGGGGTATAACTTCGAGAGATCGATGCTAATCCCGCATAAGCTCTTGAAACCTTGGTTTCAAGAGGAAACCCGCAAGGGGCTCTTGGAGGGGCTCGCGTCCTATCAGGTAGTTGGTGAGGTAACGGCCCACCAAGCCTAAGACGGGTAGCTGGTCTGAGAAGATGGTCAGCAAGAGGGAGACTGAGACACGGCTCCCACTCCTACGGGAGGCAGCAGCAAAGAATTTTGGGCAATGGGCGAAAGCCTGACCCAGCGACACCGCGTGGAGGATTAAGGCCTTAGGGTCGTAAACTCCTTTTCTGGGGGAAGAGAAAGGACGGTACCTCAGGAATAAGCCCCGGCTAACTACGTGCCAGCAGCCGCGGTAACACGTAGGGGGCGAGCGTTACCCGGATTTATTGGGCGTAAAGAGCGCGTAGGCGGTAAGGCAAGTCTTCTGTGAAATCTCCCGGCTCAACTGGGAGGGGTCAGGGGATACTACCTTACTTGAGGGCAGCAGAGGAAGACGGAATTCCCGGTGTAGCGGTGATATGCGTAGATATCGGGAGGAACACCAGAGGCGAAGGCGGTCTTCTGGGCTGATCCTGACGCTGAGGCGCGAAAGCGTGGGTAGCAACCCGGATTAGATACCCGGCTAGTCCACGCCCTAAATGGTGGACGCTAGGTATGGGGGGTATCGACCCCCTCCGTGCCGAAGCTAACGCATTAAGCGTCCCGCCTGGGGAGTACGGCCGCAAGGCTAAACTCAAAATGAATGCGGC
>AAA240_F16_Cp_14.1_bact_AAIW_770m_HOT_HNA	Cellular organisms;Bacteria;Chloroflexi;Chloroflexi Subdivision 5 - SAR202 clade
TGACGTTGGCGGCGCGCATAATGCATGCAAGTCGAACGAAGTCCCACCCTTCGGGGTGACGACTTAGTGGCAGACGGCTGAGTAACGCGTGAGTGATCTGCCTTTGGGTAGGGGATAACAGAGAGAAATTTCTGCTAATACCGCATACGATCCGCAGTGTAGAGGCTGCGGATGAAAGGTGCCGGGTAACCGGTTGCCGCCCTTAGATGAGCTCGCGTCCTATCAGGTAGTTGGTGGGGTAATGGCCTACCAAGCCTTAGACGGGTAACTGGTGTGAGAGCATGACCAGTCAGAGGGGGACTGAGACACGGCCCCCACTCCTACGGGAGGCAGCAGCAGGGAATCTTCCACAATGGGCGAAAGCCTGATGGAGCGACGCCGCGTGAGGGATGAAGGCTTTAGGGTCGTAAACCTCTTTTCTCAGGGAAGAGCAAGGACGGTACCTGAGGAATAAGTGACGGCTAACTACGTGCCAGCAGCCGCGGTAATACGTAGGTCACAAACGTTGTCCGGATTTATTGGGCGTAAAGGGTCCGTAGGCGGTTCGGTAAGTCTCCTGTGAAATCTTCAGGCTCAACTTGAAGAGGTCGGGGGATACTGCCGGACTTGAGACTGTTAGAGGCAAGTGGAATTCCCGGTGTAGTGGTGAAATGCGTAGATATCGGGAGGAACACCAGTGGCGAAAGCGGCTTGCTGGGACAGTTCTGACGCTGAGGGACGAAAGCGTGGGTAGCAAACCGGATTAGATACCCGGGTAGTCCACGCCGTAAACGATGAATGCTAGGTTTTCGGGGTATCGACCCCCTGAGAGCCGTAGCTAACGCGATAAGCATTCCGCCTGGGGACTACGGTCGCAGACTAAC
>AAA240_M02_Cp_6.2_bact_AAIW_770m_HOT_HNA	Cellular organisms;Bacteria;Chloroflexi;Chloroflexi Subdivision 5 - SAR202 clade
GCGACGCTGGCGGTGCGCCTAATGCATGCAAGTCGAACGGTCAGCACTGACTTCGGTCAGTGCATGATAGTGGCGAACGGCTGAGTAACACGTAAGTAACCTGCCCCGAAGAGGGGAATAACTTCGAGAAATCGAAGCTAATACCCCGTACGCTCTATATATTGCGATTTATAGAGGAAACGTCTCGACTTGTCGAGGTGCTTTGGGAGGGGCTTGCGGCCTATCAGGTAGTTGGTAAGGTAACGGCTTACCAAGCTTAAGACGGGTAACCGGTGTGAGAGCACGATCGGTCAGAGGGGGACTGAGATACGGCCCCCACTCCTACGGGAGGCAGCAGCAGGGAATCTTGCGCAATGGGCTAATAGCCTGACGCAGCGACACCGCGTGGGGGATGAAGGCTTTAGGGTCGTAAACCCCTTTTCTCAGGGAAGAGTAAGGACGGTACCTGAGGAATAAGCTTCGGCTAACTACGTGCCAGCAGCCGCGGTAATACGTAGGAAGCGAGCGTTGTCCGGATTTATTGGGCGTAAAGAGCGCGTAGGCGGCTCGGCAAGTCTCGTGTGAAATCTCCCGGCTCAACTGGGAGGCGCCATGAGAAACTGTCGGACTTGAGGGCAGCAGAGGAAGACGGAATTCCCGGAGTAGTGGTGAAATGCGTAGATACCGGGAGGAACCCCAGTGGCGAAGGCGGTCTTCTGGGCTGTTACCTGACGCTGAGGCGCGAGAGCGTGGGGAGCAAACCGGATTAGATACCCGGGTAGTCCACGCCCTAAACGATGGATACTAGGTATGGGGGGTATCGACCCCCTCCGTGCCGTAGTTAACGCGATAAGTATCCCGCCTGGGGAGTACGGCCGCAAGCCAAAACTTATATAAGTAATTGCG
>AAA240_N13_Cp_13.7_bact_AAIW_770m_HOT_HNA_seq	Cellular organisms;Bacteria;Chloroflexi;Chloroflexi Subdivision 5 - SAR202 clade
GCCAGTCAGCAGCCGCGGTAATACGTAGGGAGCGAGCGTTACCCGGAATTACTGGGCGTAAAGAGCACGTAGGCGGTTGGATAAGTCTTCTGTGAAAGCTCCTGGCTCAACTGGGAGAGGTCAGGGGATACTATTCGACTTGAGGGCTGTAGAGGTAAGCGGAATTCCCGGTGTAGCGGTGAAATGCGTAGATATCGGGAGGAACACCAGCGGCGAAAGCGGCTTACTGGGCAGTGCCTGACGCTGAGGTGCGAGAGCGTGGGGAGCAAACTGGATTAGATACCCAGGTAGTCCACGCCCTAAACGATGAATACTAGATATAGGGGGTATCGACCCCCCCTGTGTCGCAGCTAACGCGATAAGTATTCCGCCTGGGGAGTACGGCCGCAAGGCTAAAACTCAAAGGAATTGGCGGGGGAGCACGGTCATACCTGGTTTCCTGA
>AAA240_N16_Cp_11.6_bact_AAIW_770m_HOT_HNA	Cellular organisms;Bacteria;Chloroflexi;Chloroflexi Subdivision 5 - SAR202 clade
GCCGCGGTAATACGTAGGGAGCAAGCGTTACCCGGAATCACTGGGCGTAAAGAGCGCGTAGGCGGCTGGGTAAGTCTCTTGTGAAAGCTCCCGGCTTAACTGGGAGAGGTCAAGGGATACTACTCGGCTGGAGGACAGTAGAGGAAGGCGGAATTCCCGGTGTAGCGGTGAAATGCGTAGATATCGGGAGGAACACCAGTGGCGAAAGCGGCCTTCTGGGCTGGGCCTGACGCTGAGGCGCGAGAGCGTGGGGAGCAAACTGGATTAGATACCCAGGTAGTCCACGCCCTAAACGATGGATGCTAGGTATTGGGGGTATCGACCCCCCCTGTGCCGCAGCTAACGCGATAAGCATCCCGCCTGGGGACTACGGCCGCAAGGCTAAAACTCAAAGGAATTGGCGGGGGAGCACGGTCATACTTGTTTCCGG
>AAA240_O15_Cp_14.1_bact_AAIW_770m_HOT_HNA_seq	Cellular organisms;Bacteria;Chloroflexi;Chloroflexi Subdivision 5 - SAR202 clade
TGACGCTGGCGGCGCGCTTAATGCATGCAAGTCGAACGTGCCTTCGGGCAAGTGGCAGACGGCTGAGTAACGCGTGAGTAACACACCCTTCGGTGGGGTATAGCCTCGGGAAACTGAGGGTAATCCCGCATACGATCCCTACGCTCTGGTGTAGGGATGAAAGCCTTCGGGCGCCGGAGGAGTGGCTCGCGTCCTATCAGGTAGTTGGTGAGGTAACGGCTCACCAAGCCGATGACGGGTAGCTGGTCTTAGAGGACGATCAGCCAGAGGGGGACTGAGACACGGCCCCCACTCCTACGGGAGGCAGCAGCAGGGAATTTTGGGCAATGGACGAAAGTCTGACCCAGCGACGTCGCGTGGGGGATGAAGGCTCTAGGGCTGTAAACCCCTTTTCCGAGGGAAGAGGAAGGACGGTACCTCGGGAATAAGCTCCGGCTAACTACGTGCCAGCAGCCGCGGTAATACGTAGGGAGCGAGCGTTACCCGGAATTACTGGGCGTAAAGAGCACGTAGGCGGTTGGATAAGTCTTCTGTGAAAGCTCCTGGCTCAACTGGGAGAGGTCAGGGGATACTATTCGACTTGAGGGCTGTAGAGGTAAGCGGAATTCCCGGTGTAGCGGTGAAATGCGTAGATATCGGGAGGAACACCAGCGGCGAAAGCGGCTTACTGGGCAGTGCCTGACGCTGAGGTGCGAGAGCGTGGGGAGCAAACTGGATTAGATACCCAGGTAGTCCACGCCCTAAACGATGAATACTAGATATAGGGGGTATCGACCCCCCCTGTGTCGCAGCTAACGCGATAAGTATTCCGCCTGGGGAGTACGGCCGCAAGCTAAACTCATGATAC
>AAA240_O20_Cp_8.0_bact_AAIW_770m_HOT_HNA	Cellular organisms;Bacteria;Chloroflexi;Chloroflexi Subdivision 5 - SAR202 clade
GTGACGCTGGCGGCGCGTCTAATGCATGCAAGTCGAGCGAGAATCTCCGGTTCGCTGGAGAGGAGAGCGGCAAACGGCTGAGTAACACGTGAGTAACCTGTCTTTGAGTGGGGAATAACTTCGAGAGATCGAGGCTAATACCGCATAGCTCCTCCCAACTCTGGTTGGGAGAGGAAACCTAGGCAACTAGGGCTCATTGAGGGGCTCGCGTCCTATCAGGTAGTTGGTGAGGTAACGGCCCACCAAGCCGAAGACGGGTAACTGGTCTGAGAAGATGAACAGTCAGAGGGAGACTGAGACACGGCTCCCACTCCTACGGGAGGCAGCAGCAAAGAATTTTGGGCAATGGGCGAAAGCCTGACCCAGCGACGCCGCGTGGAGGATGAAGGCCTTCGGGTCGTAAACTCCTTTTCCAGGAGAAGAGTAAGGACGGTATCCTGGGAATAAGCCCCGGCCAACTACGTGCCAGCAGCCGCGGTAACACGTAGGGGGCAAGCGTTACCCGGATTTACTGGGCGTAAAGAGCGCGTAGGCGGTTGGACAAGTCTTCTGTGAAATCTCCTGGCTTAACTAGGAGAGGCCAGAGGATACTGTTCGGCTTGAGGACAGCAGAGGAAGACGGAATTCCCGGTGTAGCGGTGAAATGCGTAGATATCGGGAGGAACACCAGTGGCGAAGGCGGTCTTCTGGGCTGTGCCTGACGCTGAGGCGCGAAAGCGTGGGTAGCAAACCGGATTAGATACCCGGGTAGTCCACGCCCTAAACTATGGATGCTGGGTATGGGGGGTATCGACCCCCCCCGTGCCGAAGCTAACGCGTTAAGCATCCCGCCTGGGGAGTACGGCCGCAAGCTAA
>AAA240_P09_Cp_7.5_bact_AAIW_770m_HOT_HNA	Cellular organisms;Bacteria;Chloroflexi;Chloroflexi Subdivision 5 - SAR202 clade
GATGACGCTGGCGGTGCGCCTAATGCATGCAAGTCGAACGAGCCAATCAGTTTCGGCTGTGCGGAAAGTGGCAGACTGCTGAGTAACACGTAAGTGACCTACCCCGAAGAGGGGGATAAACCTGAGAAATCGGGTCTAATACCGCGTACGTCCCAACGGTTACGGCTGTTGGGGGAAAGGTTTTCACCTATGGTGGATTCCGCTTCGGGAGGGGCTTGCGGCCTATCAGGTTGTTGGTAGGGTAATGGCCTACCAAGCCTAAGACGGGTAACCGATGTGAGAGCATGACCGGTCAGAGGGGGACTGAGACACGGCCCCCACTCCTACGGGAGGCAGCAGCAGGGAATCTTGCGCAATGGGCTAATAGGCCTGACGCAGCGACACCGCGTGGGGGATGAAGGCTTTAGGGTCGTAAACCCCTTTTCTCGGGGAAGAGAGAGGACGGTACCCGAGGAATAAGCTTCGGCTAACTACGTGCCAGCAGCCGCGGTAATACGTAGGAAGCGAGCGTTATCCGAATTTACTGGGCGTAAAGGGCGAGTAGGCGGCTCATCAAGTCTCATGTGAAATCTCCCGGCTCAACTGGGAGGGGTCATGGGAAACTGGTGGGATTGAGGGCAGTAGAGGAAAGTGGAATTCCCGGAGTAGCGGTGATATGCGTAGATACCGGGAGGAACACCAGAGGCGAAGGCGACTTTCTGGGCTGCACCTGACGCTGAGGCGCGAAAGCATGGGGAGCGAACCGGATTAGATACCCGGGTAGTCCATGCCCTAAACGATGGATACTAGATGTGGGGGGTATCGCCCCCCCCCGTGCCGTAGCTAACGCGATAAGTATCCCGCCTGGGGAGTACGGCCGCAAGGCC
>AAA242_B19_Cp_11.3_bact_NPBW_4800m_HOT_HNA	Cellular organisms;Bacteria;Chloroflexi;Chloroflexi Subdivision 5 - SAR202 clade
GCTGGCGGTGTGCCTAATGCATGCAAGTCGAGCGAGAAACAAAACTTCGGTTTTGTGGACAGCGGCGAACGGCTGAGTAACACGTGAGTAACTTGCCCTAAGGTGGGGAATAACTTGTCGAAAGACAAGCTAATACCGCATACGTTGGCAGATCTTATGATTTGTCAAGAAAGGCTTGAGTAATCAAGTCGCCTAAGGAGAGGCTCGCGGCTTATCAGGTAGTTGGTGAGGTAATGGCTCACCAAGCCTATGACGAGTAGCTGGTCTGAGAGGATGATCAGCCAGAGGGGGACTGAGAACGGCCCCCACTCCTACGGGAGGCAGCAGCAGGGAATTTTGCGCAATGAGCGAAAGCTTGACGCAGCGACACCGCGTGGGGGATGAATGCTTACGAGTTGTAAACCCCTTTTCTGAAGGAAGAGAACGGACGGTACTTCAGGAATAAGTCCCGGCTAACTACGTGCCAGCAGCCGCGGTGATACGTAGGGGACGAGCGTTATCCGGATTTACTGGGCGTAAAGGGCGCGTAGGCGGTATTATAAGTCTTATGTGAAATCTTCTGGCTTAACTAGAAGTGTGCATAGGAAACTATAAAACTAGAGTACAGTAGAGGAAAGCGGAATTCCCGGTGTAGCGGTGAAATGCGTAGATATCGGGAGGAACACCAGTGGCGAAGGCGGCTTTCTGGGCTGTTACTGACGCTGAGGCGCGAAAGCATGGGTAGCGAACCGAATTAGATACTCGGGTAGTCCATGCCGTAAACGATGGATGCTAGATATAGGAAGTACTAACCCTTTCTGTGCCGAAGCTAACGCGTTAAGCATCCCGCCTGGGGACTACGGT
>AAA242_J05_Cp_6.1_bact_NPBW_4800m_HOT_HNA	Cellular organisms;Bacteria;Chloroflexi;Chloroflexi Subdivision 5 - SAR202 clade
GACGCTGGCGGCGCGCTTAATGCATGCAAGTCGAACGTGCCTTCGGGCAAGTGGCAGACGGCTGAGTAACGCGTGAGTAACACACCCTTCGGTGGGGTATAGCCTCGGGAAACTGAGGGTAATCCCGCATACGACCCTTTCCCCCTGGGGAAAGGATGAAAGCCTTCGGGCGCCGGAGGAGTGGCTCGCGTCCTATCAGGTAGTTGGTGAGGTAACGGCTCACCAAGCCTATGACGGGTAGCTGGTCTTAGAGGACGATCAGCCAGAGGGGGACTGAGACACGGCCCCCACTCCTACGGGAGGCAGCAGCAGGGAATTTTGGGCAATGGACGAAAGTCTGACCCAGCGACGTCGCGTGGGGGATGAAGGCTCTAGGGCTGTAAACCCCTTTTCCGAGGGAAGAGGAAGGACGGTACCTCGGGAATAAGCTCCGGCTAACTACGTGCCAGCAGCCGCGGTAATACGTAGGGAGCGAGCGTTACCCGGAATTACTGGGCGTAAAGAGCACGTAGGCGGTTGGATAAGTCTTCTGTGAAAGCTCCTGGCTTAACTGGGAGAGGTCAGGGGATACTATTCGACTTGAGGGCTGTAGAGGTAAGCGGAATTCCCGGTGTAGCGGTGAAATGCGTAGATATCGGGAGGAACACCAGCGGCGAAAGCGGCTTACTGGGCAGTGCCTGACGCTGAGGTGCGAGAGCGTGGGGAGCAAACAGGATTAGATACCCTGGTAGTCCACGCCCTAAACGATGAATACTAGATATAGGGGGTATCGACCCCCCCTGTGTCGCAGCTAACGCGA
>AAA242_M02_Cp_13.8_bact_NPBW_4800m_HOT_HNA	Cellular organisms;Bacteria;Chloroflexi;Chloroflexi Subdivision 5 - SAR202 clade
GCGCTTATGCATGCAAGTCGAACGTGCCTTCGGGCAAGTGGCAGACGGCTGAGTAACGCGTGAGTAACACACCCTTCGGTGGGGTATAGCCTCGGGAAACTGAGGGTAATCCCGCATACGATCCTTTCCCCCTGGGGAAAGGATGAAAGCCTTCGGGCGCCGGAGGAGTGGCTCGCGTCCTATCAGGTAGTTGGTGAGGTAACGGCTCACCAAGCCTATGACGGGTAGCTGGTCTTAGAGGACGATCAGCCAGAGGGGGACTGAGACACGGCCCCCACTCCTACGGGAGGCAGCAGCAGGGAATTTTGGGCAATGGACGAAAGTCTGACCCAGCGACGTCGCGTGGGGGATGAAGGCTCTAGGGCTGTAAACCCCTTTTCCGAGGGAAGAGGAAGGACGGTACCTCGGGAATAAGCTCCGGCTAACTACGTGCCAGCAGCCGCGGTAATACGTAGGGAGCGAGCGTTACCCGGAATTACTGGGCGTAAAGAGCACGTAGGCGGTTGGATAAGTCTTCTGTGAAAGCTCCTGGCTTAACTGGGAGAGGTCAGGGGATACTATTCGACTTGAGGGCTGTAGAGGTAAGCGGAATTCCCGGTGTAGCGGTGAAATGCGTAGATATCGGGAGGAACACCAGCGGCGAAAGCGGCTTACTGGGCAGTGCCTGACGCTGAGGTGCGAGAGCGTGGGGAGCAAAC
>AAA242_M04_Cp_10.7_bact_NPBW_4800m_HOT_HNA	Cellular organisms;Bacteria;Chloroflexi;Chloroflexi Subdivision 5 - SAR202 clade
ACGCTGGCGGCGCGCTTAATGCATGCAAGTCGAACGTGCCTTCGGGCAAGTGGCAGACGGCTGAGTAACGCGTGAGTAACACACCCTTCGGTGGGGTATAGCCTCGGGAAACTGAGGGTAATCCCGCATACGATCCTTTCCCCCTGGGGAAAGGATGAAAGCCTTCGGGCGCCGGAGGAGTGGCTCGCGTCCTATCAGGTAGTTGGTGAGGTAACGGCTCACCAAGCCTATGACGGGTAGCTGGTCTTAGAGGACGATCAGCCAGAGGGGGACTGAGACACGGCCCCCACTCCTACGGGAGGCAGCAGCAGGGAATTTTGGGCAATGGACGAAAGTCTGACCCAGCGACGTCGCGTGGGGGATGAAGGCTCTAGGGCTGTAAACCCCTTTTCCGAGGGAAGAGGAAGGACGGTACCTCGGGAATAAGCTCCGGCTAACTACGTGCCAGCAGCCGCGGTAATACGTAGGGAGCGAGCGTTACCCGGAATTACTGGGCGTAAAGAGCACGTAGGCGGTTGGATAAGTCTTCTGTGAAAGCTCCTGGCTTAACTGGGAGAGGTCAGGGGATACTATTCGACTTGAGGGCTGTAGAGGTAAGCGGAATTCCCGGTGTAGCGGTGAAATGCGTAGATATCGGGAGGAACACCAGCGGCGAAAGCGGCTTACTGGGCAGTGCCTGACGCTGAGGTGCGAGAGCGTGGGGAGCAAACAGGATTAGATACCCTGGTAGTCCACGCCCTAAACGATGAATACTAGATATAGGGGGTATCGACCCCCCCTGTGTCGCAGCTAACGCGATAAGTATTCCGCCTGGGGAGTAC
>AAA242_N23_Cp_8.3_bact_NPBW_4800m_HOT_HNA	Cellular organisms;Bacteria;Chloroflexi;Chloroflexi Subdivision 5 - SAR202 clade
GCTAGCGGTGCGCCTAATGCATGCAAGTCGAACGGCTCCTTTTAGCTTACGCTTTTTGGAGTAGTGGCGAACGGCTGAGTAACACGTAAGTGACCTGCCCTGAAGCGGGGGATAATCCCGAGAAATCGGGTCTAATACCCCGTAAGCTCTGGAGGCTAATACCATCAGAGGAAAGGTGCTACCGACTTGTCGGTAGCGTCGCTTTAGGAGGGGCTTGCGATCTATCAGGTAGTTGGTGGGGTAATGGCCTACCAAGCCAAAGACGGATAGCCGGTGTGAGAGCACGATCGGCCAGAGGGGGACTGAGACACGGCCCCCACTCCTACGGGAGGCAGCAGCAGGGGATCTTGCGCAATGGGCGAAAGCCTGACGCAGCGACACCGCGTGGGGGAAGAAGGCCTTCGGGTCGTAAACCCCTTTTCTCGAGGAAGAGAAAGGACGGTACTCGAGGAATAAGAATCGGCTAACTACGTGCCAGCAGCCGCGGTAATACGTAGGATTCGAGCGTTGTCCGGAATTACTGGGCGTAAAGAGCGCGTAGGCGGCTCGTTAAGTCTCATGTGAAATCTCCCGGCTTAACTGGGAAAGGTCATGGGAAACTAGCGAGCTTGAGGGCAGCAGAGGAAAGCGGAATTCCCGGAGGAGTGGTGAAATGTGTAGATACCGGGAGGAACACCAGAGGCGAAGGCGGCTTTCTGGGCTGCATCTGACGCTGAGGCGCGAAAGCGTGGGTAGCAAACCGGATTAGATACCCGGGTAGTCCACGCCGTAAACGATGGATACTAGATATGGGGGGTATCG
>AAA284_C06_Cp_13.4_bact_NPDW_3000m_HOT_HNA	Cellular organisms;Bacteria;Chloroflexi;Chloroflexi Subdivision 5 - SAR202 clade
GAATTTCCGGTCCGCCGGAGAGGAGAGCGGCAAACGGCTGAGTAACGCGTGAGTAACCTGTCCTTGAGTGGGGAATAACCTCGAGAGATCGAGGCTAATACCGCATAGCTCCTCCCAACCCTGGTTGGGAGAGGAAACCTAGGCAACTAGGGCTCATTGAGGGGCTCGCGTCCTATCAGGTAGTTGGTGAGGTAACGGCCCACCAAGCCGAAGACGGGTAACTGGTCCGAGAGGATGAACAGTCAGAGGGAGACTGAGACACGGCTCCCACTCCTACGGGAGGCAGCAGCAAAGAATTTTGGGCAATGGGCGAAAGCCTGACCCAGCGACGCCGCGTGGAGGATGAAGGCCTTCGGGTCGTAAACTCCTTTTCCAGGAGAAGAGTAAGGACGGTATCCTGGGAATAAGCCCCGGCTAACTACGTGCCAGCAGCCGCGGTAACACGTAGGGGGCAAGCGTTATCCGGATTTACTGGGCGTAAAGAGCGCGTAGGCGGTTGAACAAGTCTTCTGTGAAATCTCCTGGCTTAACTAGG
>AAA284_M15_Cp_14.3_bact_NPDW_3000m_HOT_HNA	Cellular organisms;Bacteria;Chloroflexi;Chloroflexi Subdivision 5 - SAR202 clade
ATGCATGCAAGTCGAGCGAGAACCTTCGGTTCGCCGAAGGGGAAAGCGGCAAACGGCTGAGTAACACGTGAGTAATCTGTCCTGGAGTGGGGTATAACTTCGGGAGATCGAAGCTAATCCCGCATACGCTCCTTTGACCCTGGTCAGAGGAGGAAACCTGGGCAACTGGGGCTCTTGGAGGAACTCGCGTCCTATCAGGTAGTTGGTGGGGTAACGGCTCACCAAGCCGAAGACGGGTAGCTGGTCTGAGAAGATGGTCAGCCAGAGGGAGACTGAGACACGGCTCCCACTCCTACGGGAGGCAGCAGCAAAGAATTTTGGGCAATGGGCGAAAGCCTGACCCAGCGACACCGCGTGGAGGATGAAGGCCTTCGGGTTGTAAACTCCTTTTCCAGGGGAAGAGTAAGGACGGTACCCTGGGAATAAGCCCCGGCCAACTACGTGCCAGCAGCCGCGGTAATACGTAGGGGGCAAGCGTTACCCGGATTTACTGGGCGTAAAGAGCGCGTAGGCGGTTAGGCAAGTCTTCTGTGAAATCTCCCGGCTTAACTGGGAGAGGTCAGGGGATACTACCTGGCTTGAGGGCAGCAGAGGAAGACGGAATTCCCGGTGTAGCGGTGAAATGCGTAGATATCGGGAGGAACACCAGTGGCGAAAGCGGTCTTCTGGGCTGTGCCTGACGCTGAGGCGCGAAAGCGTGGGGAGCAAACCGGATTAGATACCCGGGTAGTCCACGCCCTAAACGATGGACGCTGGGTATAGGGGGTATCGACCCCCCCTGTGCCGAAGCTAACGCGTTAAGCGTCCCGCCTGGGGAT
>AAA286_J07_Cp_14.2_bact_NPDW_3000m_HOT_LNA	Cellular organisms;Bacteria;Chloroflexi;Chloroflexi Subdivision 5 - SAR202 clade
GAATCTCCGGTTCGCCGGAGAGGACAGCGGCAAACGGCTGAGTAACGCGTGAGTAACCTGTCCTAGAGTGGGGTATAACTTTGAGAGATCTTAGCTAATCCCGCATAATCTCCAAGGACCTTGGTCTTTGGAGGAAACCCGCAAGGGGCTCATGGAGGGGCTCGCGTCCTATCAGGTAGTTGGTGAGGTAACGGCTCACCAAGCCGAAGACGGGTAGCTGGTCTGAGAAGATGATCAGTCAGAGGGAAACTGAGACACGGTTCCCACTCCTACGGGAGGCAGCAGCAAAGAATCATGGGCAATGGGCGAAAGCCTGACCCTGCGACGCCGCGTGGAGGATGAAGGCCCTCGGGTCGTAAACTCCTTTTCTAGGGGAAGAGTAAGGACGGTACCTTAGGAATAAGCCCCGGCCAACTACGTGCCAGCAGCCGCGGTAATACGTAGGGGGCGAGCGTTATCCGGATTTACTGGGCGTAAAGAGCGCGTAGGCGGTCTAATAAGTCTCCTGTGAAATCTCCCGGCTCAACTGGGAGGGGTCAGGGGATACTGTTAGACTTGAGGACAGCAGAGGAAGACGGAATTCCCGGTGTAGCGGTGAAATGCGTAGATATCGGGAGGAACACCAGTGGCGAAGGCGGTCTTCTGGGCTGTGCCTGACGCTGAGGCGCGAAAGCGTGGGTAGCAAACCGGATTAGATACCCGGGTAGTCCACGCCCTAAACGATGGATGCTAGGCATGGGGGGTATCGACCCCCTCCGTACCGAAGCTAA
>AAA286_L09_Cp_12.8_bact_NPDW_3000m_HOT_LNA	Cellular organisms;Bacteria;Chloroflexi;Chloroflexi Subdivision 5 - SAR202 clade
GCGCTTATGCATGCAAGTCAAACGGAGAACCTCGGCTTGCCGGGGGGATCAGTGGCGAACGGCTGAGTAACGCGTAAGTAACCTACCCCTGGGTGGGGAATAACCCCGCGAAAGCGGGACTAATACCGCACAAGCTGTCCTGCCACAAGGCAGGCCAGGAAAGGTTTCCGCTTCGGCGGACGCCGCCCGGGGATGGGCTTGCGTCCTATCAGGTAGTTGGTGGGGTAACAGCCTACCAAGCCGATGACGGGTAGCTGGTCTGAGAGGACGATCAGCCAGAGGGGGACTGCGACACGGCCCCCACTCCTACGGGAGGCAGCAGCAGGGAATCTTGCGCAATGGGCGAAAGCCTGACGCAGCGACGCCGCGTGGGGGAAGAAGGCCTTCGGGTTGTAAACTCCTTTTCTGGGGGAAGAGGACGGACGGTACCCCAGGAATAAGCCTCGGCTAACTACGTGCCAGCAGCCGCGGTAATACGTAGGAGGCAAGCGTTGTCCGGATTTATTGGGCGTAAAGGGCGTGTAGGCGGCATGGGAAGTCCTTGGTGAAATCTCCCGGCTCAACCGGGAGGGGTCCAGGGAAACTCCCAAGCTAGAGGGCAGTAGAGGAGAGTGGAATTCCCGGTGTAGTGGTGAAATGCGTAGATATCGGGAGGAACACCAGTGGCGAAAGCGGCTCTCTGGGCTGTACCTGACGCTGAGGCGCGAAAGCGTGGGGAGCGAACCGGATTAGATACCCGGGTAGTCCACGCCGTAAACGATGGATGCTGGGTATGGGGGGTATCGACCCCCTCCGTGCCGAAGCTAACGCGTTAAGCATCCCGCC
>AAA003_J23_Cp_00_bact_AIW_800m_SA_all	Cellular organisms;Bacteria;Planctomycetes;Pla3 lineage
TGCAGTCGAACGAGAACGGTTCCTTCGGGAACCAAGTAAAGTGGCGAACGGGTGAGTAATACATAGACAACTTACCCCCGAGACGGGGACAACCACTCGAAAGGGTGGCTAATACCCGATACTGCCTGGAGTCGGTGGATTCCAGGTGAAAGAAGGCCTCTGTTTCAAGCTTTCACTCGAGGAGGGGTTTATGTCCTATTAGCTAGTTGGTGAGGTAACGGCTCACCAAGGCGACGATGGGTAGCCGGCCTGAGAGGGTGACCGGTCACACTGGGACTGAGACACTGCCCAGACTCCTACGGGAGGCTGCAGTCGAGAATCTTCCGCAATGCGCGCAAGCGTGACGGAGCGACGCCGCGTGGGTGATGAAGGCCTTCGGGTTGTAAAACCCTGTTACCTACTATGAACAATTGGTGGTGAATAACCAGCCAAACTGACGTAAGTAGGAGAGGAAGCACCGGCTAAATACGTGCCAGCAGCCGCGGTAATACGTATGGTGCGAACGTTATTCGGAATTACTGGGCATAAAGGGCGCGTAGGCGGTTTGGTAAGTCTGTATGTGAAATCCCTCGGCTTAACCGAGGAACTGCATCGGATACTGCCAGACTAGAGTGCAGGAGGGGAGAGCGGAATTCCTGGTGGAGCGGTGAAATGCGTAGATATCAGGAGGAACGCCAGTGGCGAAAGCGGCTCTCTGGTCTGCAACTGACGCTGAGGCGCGAAAGCTAGGGGAGCGAACGGGATTAGATACCCCGGTAGTCCTAGCCCTAAACGATGGGCACTAGGTAGAGGAAGTTTTAGAGCTTTCTCTGCTGTAGCTAATGTATTAAGTGCCCCCGC
>AAA242_E17_Cp_13.9_bact_NPBW_4800m_HOT_HNA	Cellular organisms;Bacteria;Planctomycetes;Pla3 lineage
GTGGATTAGGCATGCAAGTCGAACGAGAACGGTTCCTTCGGGAACCTAGTAAAGTGGCGGACGGGTGAGTAATGCATAGACAACTTGCCTTCGAGACGGGGACAACCACTCGAAAGGGTGGCTAATACCCGATATGGCCTGGGGTTTTTGGATCCTAGGTGAAAGATTGCCTCTGTTTCAAGCTTTCACTCGGAGAGAGGTTTATGTCCTATTAGCTAGTTGGTGAGGTAACTGCTCACCAAGGCGACGATGGGTAGCCGGCCTGAGAGGGTGACCGGTCACACTGGGACTGAGACACTGCCCAGACTCCTACGGGAGGCTGCAGTCGAGAATCTTCCGCAATGCGCGCAAGCGTGACGGAGCGACGCCGCGTGGGTGACGAAGGCCTTCGGGTTGTAAAACCCTGTTACCTGCTATGAAAAGTTGGTGGTGAATAGCCATCCAGCCTGACGTAAGTAGGAGAGGAAGCACCGGCTAAATACGTGCCAGCAGCCGCGGTAATACGTATGGTGCGAACGTTATTCGGAATTACTGGGCATAAAGGGCGCGTAGGCGGTTTGGTAAGTCTGTATGTGAAATCCCTCGGCTTAACCGAGGAACTGCATCGGATACTGCCAGACTAGAGTGCAGGAGGGGAGAGCGGAATTCCTGGTGGAGCGGTGAAATGCGTAGATATCAGGAGGAACGCCAGTGGCGAAAGCGGCTCTCTGGTCTGCAACTGACGCTGAGGCGCGAAAGCTAGGGGAGCGAACGGGATTAGATACCCCGGTAGTCCTAGCCCTAAACGATGGGCACTAGGTAGAGGAAGTTCTATAGCTTTCTCTGCTGTAGCTAATGTATTAAGTGCCCCGCCTGGGGAG
>AAA240_E07_Cp_14.1_bact_AAIW_770m_HOT_HNA	Cellular organisms;Bacteria;Planctomycetes;OM190
CGACGTTGGCGGCGTGGATGAGGCATGCAAGTCGCGCGCGAAAGCATCCTTCGGGATGTGAGTAGAGCGGCGGACGGGTGAGTAACACGTAATCAAGCTGCCCCAGAGATTGGAATAACCGCGGGAAACTGCGGCTAATACCAAATAGTCAGGTAGGAACGCATGTTCCAGCCTGTAAATGAAGGGGATCCTACGGGACCCATTGCTCTGGGAGGCGATTGCGGCCTATCAGCTTGTTGGTGAGGTAACGGCTCACCAAGGCATCGACGGGTAGCAGGCCTGAGAGGGTGGCCTGTCACACTGGGACTGAGACACTGCCCAGACTCCTACGGGAGGCTGCAGTCGAGAATCTTCCGCAATGGACGAAAGTCTGACGGAGCGACGCCGCGTGGAGGACGAAGGCCCTTGGGTTGTAAACTCCTGTCACGGGTTATGAATGGCGTATCGTTAATAGCGCTACGATTGACGTAAGCCCGAGAGGAAGCACCGGCTAACTCTGTGCCAGCAGCCGCGGTAACACAGAGGGTGCAAACGTTGTTCGGAATTACTGGGCATAAAGCGCGCGTAGGCGGTCACGTAAGTGTGGAGTGAAATCCCACGGCTCACCCGTGGAACTGCTTTGCATACTGCGTGACTAGAGTGCGGTAGGGGAGAGCGGAACTCCTGGTGGAGCGGTGAAATGCGTAGATATCAGGAGGAACACCGGTGGCGAAGGCGGCTCTCTGGGCCGTAACTGACGCTGAGGCGCGAAAGCCAGGGTAGCGAACGGGATTAGATACCCCGGTAGTCCTGGCCGTAAACGATGGGCACTAACTAGAGGGCCTTCCTGTGGGATCTCTGGTGAAGCAAATGTGATAAGTGCCCCGCCTGGGGAGTATGTCGC
>AAA282_C19_Cp_10.8_bact_NPBW_4800m_HOT_LNA_seq	Cellular organisms;Bacteria;Planctomycetes;Phycisphaerae;Phycisphaerales;Phycisphaeraceae
GGCATGGCTAAAACATGCAAGTCGAACGATTAAAGCTTCTTCGGAAGTGCATAAAGTGGCGTAAGGGCGAGGAATATATTTCTATGTACCCCAAAGTCAAGGATAGCCCAGGGAAACTTGGTGTAATACTTGATGTGGTCTCCGGATCAAAGATTTATCGCTTTGGGAGCAGGGAATATCCTATCAGGTTGTTGGTGAGGTAACGGCTCACCAAACCAAAGACGGGTAGCGGGTGTGAGAGCATGACCCGCCGCATCGGAACTGAGACACTGTCCGGACTCCTACGGGAGGCTGCAGTAACGAATATTCCGCAATGAGCGAAAGCTTGACGGAGCAATGCCGCGTGTAGGATGAATCTTTTCGGAGTGTAAACTACTGTCAGAGACTAGGAACTCAATGACCAATCTCAAAGGAAGGGCCGGCTAACTTCGTGCCAGCAGCCGCGGTAATACGAAGGGCCCGAGCGTTATTCGGAATCACTGGGCTTAAAGCGTACGTAGGCTGGTATATAGGCATTTTGTGAAATCCCTCGGCTCAACCGAGGAACTGCAGAGTGAACCATATATCTTGAGACAGACAGAGGTCGTCGGAACGATTGGTGGAGTGGTGAAATGCGTTGATATCAATCGGAACGCCGAAGGAGAAGTCAGGCGACTGGGTCTGTTCTGACGCTGAGGTACGAAAGCGTGGGTAGCGAACGGGATTAGATACCCCGGTAGTCCACGCCGTAAACAATGTGCACTAGGTCGAGGGCGTTCTGACGCGACTCTCGGCCGAAGCGAAAGTGTTAAGTGCACCGCCTGGGGAGTACGGTC
>AAA283_O08_Cp_12.8_bact_NPBW_4800m_HOT_LNA	Cellular organisms;Bacteria;Planctomycetes;Phycisphaerae;Phycisphaerales;Phycisphaeraceae
CGCTGGCGGCATGGTTAAGACATGCAAGTCGAACGATTAAAGCTTCTTCGGAAGTGCATAAAGTGGCGTAAGGGCGAGGAATACATTTCTATGTACCCCAAGGTCGAGGATAGCCCAGAGAAATTTGGTGTAATACTCGATGTGGTCTCCGGATCAAAGGCTTCGGTCGCCTTGGGAGCAGGGAATGTCCTATCAGGTAGTTGGTGAGGTAACGGCTCACCAAGCCAAAGACGGGTAGCGGGTGTGAGAGCATGACCCGCCGCATCGGAACTGAGACACTGTCCGGACTCCTACGGGAGGCTGCAGTAACGAATATTCCGCAATGAGCGAAAGCTTGACGGAGCAATGCCGCGTGTAGGATGAATCTTTTCGGAGTGTAAACTACTGTCAGAGACTAGGAACTCAATGACCAATCTCAAAGGAAGGGCCGGCTAACTTCGTGCCAGCAGCCGCGGTAATACGAAGGGCCCGAGCGTTATTCAGAATCACTGGGCTTAAAGCGTACGTAGGCGGACTTGTAGGCGTTTTGTGAAATCCCTCGGCTCAACCGAGGAACTGCAGAGCGAACCATAAGTCTTGAGACAGACAGAGGTCGTCGGAACGATTGGTGGAGTGGTGAAATGCGTTGATATCAATCGGAACGCCGAAGGAGAAGTCAGGCGACTGGGTCTGTTCTGACGCTGAGGTACGAAAGCGTGGGTAGCGAACGGGATTAGATACCCCGGTAGTCCACGCCGTAAACGATGTGCACTAGGTCGAGGGCGTTCTGACGCGACTCTCGGCCGAAGCGAAAGTGTTAAGTGCACCGCCTGGGGAGTACGGTCGC
>AAA001_J07_Cp_00_bact_AIW_800m_SA_all	Cellular organisms;Bacteria;Planctomycetes;Phycisphaerae;Phycisphaerales;Unknown Phycisphaerales family
TGCAAGTCGACGCGAAGGAGAGCTTGCTCTCCAAGTAGAGTGGCGAACGGGCGAGGAATGCGTTTCTAACGTGCCCCAAGGTCGAGGACAGCCCGGGGAAACCCGGAATAATACTCGATGATCCCATGACACCTAAAGGAGTTGTGGGCAAAGGCTTGCCGCCTTGGGATCGGGGAACGTCCTATCAGGTTGTTGGTGAGGTAACGGCTCACCAAGCCAAAGACGGGTAGCGGGTGTGAGAGCATGACCCGCCGCATCGGGACTGAGACACTGCCCGGACTCCTACGGGAGGCTGCAGTAACGAATATTCCGCAATGCGCGAAAGCGTGACGGAGCAATGCCGCGTGCAGGATGAAGCCCTTTGGGGTGTAAACTGCTGTCAGGGTGCAGGAACACAATGACCACACCCAAAGGAAGGGCCGGCTAACTTCGTGCCAGCAGCCGCGGTAATACGAAGGGCCCAAGCGTTGCGCGGATTTACTAGGGCTTAAAGGGTGCGTAGGCGGGCCCGTAAGTACCATGTGAAAGCCCTCGGCTCAACCGAGGAATTGCATGGTAGACTGCGGGCCTTGAGCTCGGTAGAGGCGGTTGGAACTCTAGGTGGAGCGGTGAAATGCGTAGATATCTAGAGGAACGCCAATGGTGAAGACAAGCCGCTGGGCCGATGCTGACGCTGAGGCACGAAAGCGTGGGTAGCGAACGGGATTAGATACCCCGGTAGTCCACGCCCTAAACGATGTGCACTAGGTTCGGGAGACACTGACGTCATCCGGGTCTAAGCTAAAGTGTTTAGTGCACCGCC
>AAA240_G14_Cp_14.1_bact_AAIW_770m_HOT_HNA	Cellular organisms;Bacteria;Planctomycetes;Phycisphaerae;Unknown Phycisphaerae order
ACGACGCTGGCGGCGTGGCTAAGACATGCAAGTCGAACGCGAACGAGAAGCTTGCTTCTCTATTAGAGTGGCGAAAGGGAGAGTAATGCATAGTTAACGTGCCCAGGGCACAGGCATAGCTGCGGGAAACTGCAGGTAATTCCTGATAATCTCGAGAGGTCGCATGACCATTCGAGCAAAGCTCCGGCGGCCTTGGAGCGGACTATGTGCTATCAGCTTGTTGGTGAGGTAACGGCTCACCAAGGCTTAGACGGCTACCGGGACTGAGAGGTCGGCCCGGCTCATTGGGACTGAGACACTGCCCAGACTCCTACGGGGGGCTGCAGTAACGAATATTCCGCAATGGGCGCAAGCCTGACGGAGCGACGCCGCGTGCAGGAAGAAGTCCTTCGGGATGTAAACTGCTGTCAGGGGTTAGAAAGGTTCATTTCGGTGAAATTGATCAGCCCCAGAGGAAGCCACGGCTAACTTCGTGCCAGCAGCCGCGGTAATACGAAGGTGGCAAGCGTTGTTCGGAATCACTGGGCTTGAAGGGCGTGTAGGCGGCTAGGCAAGTCAGAGGTGAAATCCCTCGGCTCAACCGAGGAATTGCCTTTGAAACTGCCTAGCTTGAGCTGCGTAGGGGTCCGTGGAACTCTCGGTGGAGCGGTGGAATGCGTAGATATCGAGAGGAACGCCGATGGTGAAAACAACGGACTGGGCGCATGCTGACGCTGAGGCGCGAAAGCGTGGGGAGCAAACGGGATTAGATACCCCGGTAGTCCACGCTGTAAACGATGTGCACTAGGTCGAGGGGGTTCTGAAGCCTCCTGGGCCGAAGCTAAAGTGTTAAGTGCACCGCCTGGGGAGTACGGTCGCAAGCTAACTTATAATGTAATGACGG
>AAA242_P02_Cp_12.8_bact_NPBW_4800m_HOT_HNA	Cellular organisms;Bacteria;Planctomycetes;Planctomycetacia;Planctomycetales;Planctomycetaceae
TTGGCGGCGTGGATTAGGCATGCAAGTCGAGCGGAAAGGCTACCTTCGGGTAGTACTCGAGCGGCGCAAGGGAGAGTAACGCGTGGATACCTACCCCCAGCTCCGGCATAGCGGTGGGAAACCGCCGGTAATTCCGGATAATGTCCCCGGACCAAAGGTGTGATTCCGGCTAGGGAGGGATCCGCGTCCTATTAGGAAGATGGTGGGGTAACGGCCTACCATTCCTGAGATGGGTAGCGGGTGTGAGAGCATGACCCGCCTCACTGGGACTGAGACACTGCCCAGACACCTACGGGTGGCTGCAGTCGAGAATCTTCGGCAATGGGCGAAAGCCTGACCGAGCGACGCCGCGTGCGGGATGAAGGCCTTCGGGTTGTAAACCGCTGTCAGAGGGGAGGAAATGTTTGTGGGCTATCCCACTTATTTGACCGATCCTCAGAGGAAGTACGGGCTAAGTTCGTGCCAGCAGCCGCGGTAATACGAACCGTACGAACGTTATTCGGAATCACTGGGCTTAAAGAGTGCGTAGGCGGCTTTACAAGTTGGGTGTGAAATCCCTCGGCTCAACCGAGGAACTGCGCCCAAAACTGTCTAGCTTGAGGGAGGCAGAGGTGAGCGGAACTAATGGTGGAGCGGTGAAATGCGTTGATATCATTAGGAACACCGGTGGCGAAGGCGGCTCACTGGGTCTCTTCTGACGCTGAGGCACGAAAGCTAGGGGAGCGAACGGGATTAGATACCCCGGTAGTCCTAGCTGTAAACGATGAGCACTAGGTTGTGGGGCCTTCCACAGTTTCACGACCGTAGCGAAAGTGTTAAGTGCTCCGCCTGGGGAG
>AAA242_C17_Cp_13.6_bact_NPBW_4800m_HOT_HNA	Cellular organisms;Bacteria;Planctomycetes;Planctomycetacia;Planctomycetales;Planctomycetaceae;Rhodopirellula
GTGGATTAGGCATGCAAGTCGAGCGAGAAGCTCTTTTACGATTTCTTCGGAATGAATAGTTGAGCGGACAGCGGCGCAAGGGAGAGTAACGCGTGGAAGTTTACCCTGAGGAGAGGGATAGCTGCGGGAAACTGCAAGTAATACCTCATAATGTCTCCGGACCAAATGAATTTCGCCTCAGGAGAACTCCGCGTCCTACTAGCTTGTTGGTGGTGTAACGGACTACCAAGGCTATGATGGGTAGCGGGTGTGAGAGCATGACCCGTCTCACTGGGACTGAGACACTGCCCAGACACCTACGGGTGGCTGCAGTCGAGAATCTTCGGCAATGGGCGAAAGCCTGACCGAGCGACGCCGCGTGCGGGATGAAGGCCTTCGGGTTGTAAACCGCTGTCAGAGGGGAGGAAAGCTTCGGCTTGACTGAACCTCAGAGGAAGCACGGGCTAAGTTCGTGCCAGCAGCCGCGGTAACACGAACCGTGCGAACGTTATTCGGAATCACTGGGCTTAAAGGGTGCGTAGGCGGCTTTGCAAGTGAGGTGTGAAATCCCTCAGCTCAACTGAGGAACTGCGCTTCAAACTGCATAGCTAGAGGGAGACAGAGGTAAGCGGAACTGATGGTGGAGCGGTGAAATGCGTTGATATCATCAGGAACACCAGTGGCGAAGGCGGCTTACTGGGTCTCTTCTGACGCTGAGGCACGAAAGCTAGGGTAGCGAACGGGATTAGATACCCCGGTAGTCCTAGCTGTAAACGATGAGTACTGGATCGAGGAACCTTCCACAGTTTCTCGGTCGTAGCGAAAGTGTTAAGTACTCCGCCTGGGGAG
>AAA242_M18_Cp_11.1_bact_NPBW_4800m_HOT_HNA	Cellular organisms;Bacteria;Planctomycetes;Planctomycetacia;Planctomycetales;Planctomycetaceae;Rhodopirellula
GTGGATTAGGCATGCAAGTCGAGCGAGAAGCTCTTTTACGATTTCTTCGGAATGAATAGTTGAGCGGACAGCGGCGCAAGGGAGAGTAACGCGTGGAAGTTTACCCTGAGGAGAGGGATAGCTGCGGGAAACTGCAAGTAATACCTCATAATGTCTCCGGACCAAATGAATTTCGCCTCAGGAGAACTCCGCGTCCTACTAGCTTGTTGGTGGTGTAACGGACTACCAAGGCTATGATGGGTAGCGGGTGTGAGAGCATGACCCGTCTCACTGGGACTGAGACACTGCCCAGACACCTACGGGTGGCTGCAGTCGAGAATCTTCGGCAATGGGCGAAAGCCTGACCGAGCGACGCCGCGTGCGGGATGAAGGCCTTCGGGTTGTAAACCGCTGTCAGAGGGGAGGAAAGCTTCGGCTTGACTGAACCTCAGAGGAAGCACGGGCTAAGTTCGTGCCAGCAGCCGCGGTAACACGAACCGTGCGAACGTTATTCGGAATCACTGGGCTTAAAGGGTGCGTAGGCGGCTTTGCAAGTGAGGTGTGAAATCCCTCAGCTCAACTGAGGAACTGCGCTTCAAACTGCATAGCTAGAGGGAGACAGAGGTAAGCGGAACTGATGGTGGAGCGGTGAAATGCGTTGATATCATCAGGAACACCAGTGGCGAAGGCGGCTTACTGGGTCTCTTCTGACGCTGAGGCACGAAAGCTAGGGTAGCGAACGGGATTAGATACCCCGGTAGTCCTAGCTGTAAACGATGAGTACTGGATCGAGGAACCTTCCACAGTTTCTCGGTCGTAGCGAAAGTGTTAAG
>AAA240_F15_Cp_11.7_bact_AAIW_770m_HOT_HNA_seq	Cellular organisms;Bacteria;Planctomycetes;Planctomycetacia;Planctomycetales;Unknown Planctomycetales family
TGACGTTGGCGGCGTGGATTAGGCATGCAAGTCGCGCGGAAAGGCCCTAGCTTGCTAGGGCACTCGAGCGGCGAAAGGGAGAGTAACGCGTAGGTTACCTACCTCCAGGACTGGGATAGCGGCGGGAAACTGCCGGTAATACCAGATAATTGTCTTCGGACCAAAGGTGTGATTCCGCCTGGAGAGGGGCCTGCGTCCTATTAGCTTGTTGGTGGGGTAACGGCCTACCAAGGCATAGATGGGTAGCGGGTGTGAGAGCATGGCCCGTCTCACTGGGACTGAGACACTGCCCAGACACCTACGGGTGGCTGCAGTCGAGAATCTTCGGCAATGGGCGCAAGCCTGACCGAGCGACGCCGCGTGCGGGATGAAGGCCTTCGGGTTGTAAACCGCTGTTGGAGGGGAGGAAATGCGAAGGGGTTATCCCCTTTGTTTGACCGATCTTCTGAGGAAGCACGGGCTAAGTTCGTGCCAGCAGCCGCGGTAAGACGAACCGTGCGAACGTTATTCGGAATCACTGGGCTTAAAGCGTGCGTAGGCGGCCTGGAAAGTTGGGTGTGAAATCCCTCGGCTCAACCGAGGAATTGCGCTCAAAACTTCCAGACTTGAGGGAGATAGAGGTGAGCGGAACTAATGGTGGAGCGGTGAAATGCTTTGATATCATTAGGAACACCGGTGGCGAAAGCGGCTCACTGGATCTCTTCTGACGCTGAGGTACGAAAGCTAGGGGAGCGAACGGGATTAGATACCCCGGTAGTCCTAGCTGTAAACGATGAGCACTAGGTCGAGGAACCTTTCACAGTTTCTCGGCCGTAGCGAAAGTGTTAAGTGCTCCGCCTGGGGAGTATGTCGCAAGGCTGAACT
>AAA240_N21_Cp_12.4_bact_AAIW_770m_HOT_HNA	Cellular organisms;Bacteria;Planctomycetes;Planctomycetacia;Planctomycetales;Unknown Planctomycetales family
GCCGCGGTAACACGAACCGTGCGAACGTTATTCGGAATCACTGGGCTTAAAGGGTACGTAGGCGGTCTTGCAAGTGGGGTGTGAAATCCCCCGGCTCAACCGGGGAACTGCGCTCCAAACTGCAAGACTTGAGGGAGATAGAGGTGAGCGGAACTGATGGTGGAGCGGTGAAATGCGTTGAGATCATCAGGAACACCAGAGGCGAAGGCGGCTCACTGGATCTCTTCTGACGCTGAGGTACGAAAGCTAGGGTAGCGAACGGGATTAGATACCCCGGTAGTCCTAGCTGTAAACGATGAGCACTGGGTCGAGGAGCCTTCCACAGTTTCTCGGCCGTAGCGAAAGTGTTAAGTGCTCCGCCTGGGGAGTATGGTCGCAAGGCTGAAACTCAAAGGAATTGGCGGGGGAGCACGGTCAA
>AAA242_F18_Cp_14.7_bact_NPBW_4800m_HOT_HNA	Cellular organisms;Bacteria;Planctomycetes;Planctomycetacia;Planctomycetales;Unknown Planctomycetales family
GGCGTGGATTAGGCATGCAAGTCGCGCGACAAGGTTTCTTTAGCTTGCTATTGAAACCAGAGGAGCGGCGAAAGGGAGAGTAACGCGTGGATACCTGCCCTTGGCTCCGGGATAGCGTCGGGAAACTGGCGGTAATACCGGATAATATCCCCGGATCAAAGGTGTGATTCCGGCCGAGGATGGGTCCGCGTCCTATTAGGTTGTTGGTGAGGTAATGGCTCACCAAGCCAAAGATGGGTACCGGGTGTGAGAGCATGGCCCGGCTCACTGGGACTGAGACACTGCCCAGACACCTACGGGTGGCTGCAGTCGAGAATCTTCCGCAATGGGCGCAAGCCTGACGGAGCGACGCCGCGTGCGGGATGAAGGCCTTCGGGTTGTAAACCGCTGTCAGTAGGGAGCAAATGCATCAGAGCTATCTCTGGTGTTTGAGCGATCTGCAGAGGAAGTCCGGGCTAAGTACGTGCCAGCAGCCGCGGTAACACGTACCGGACGAACGTTATTCGGAATCACTGGGCTTAAAGAGTCCGTAGGCGGCTCGGTAGGTGAGGTGTGAAATCCCACGGCTCAACCGTGGAACTGCGCTTCAAACCACCGGGCTTGAGGGAGATAGAGGTGAGCGGAACTGATGGTGGAGCGGTGAAATGCGTTGATATCATCAGGAACACCGGTGGCGAAAGCGGCTCACTGGGTCTCTTCTGACGCTGAGGGACGAAAGCTAGGGGAGCGAACGGGATTAGATACCCCGGTAGTCCTAGCTGTAAACGATGAGCACTAGTTCGAGGGGACCCCCACATCTTCTTGGACGTAGCGAAAGTGTTAAGTGCTCCGCCTGGGGAGT
>AAA003_J17_Cp_00_bact_AIW_800m_SA_all_seq	Cellular organisms;Bacteria;Acidobacteria;RB25;Acidobacteria group 26
GCCGCGGTAACACGGGGGGGGCAAACGTTGTTCGGAATCACTGGGCGTAAAGGGTCCGTAGGCGGCCGCGTAAGTCGGAGGTGAAAGCCCTGGGCTTAACCCAGGAATTGCCTTCGAAACTGCACGGCTAGAGTCTGGTAGAGGGAGACGGAATTCCCGGTGTAGCGGTGAAATGCGTAGATATCGGGAGGAACATCTGTGGCGAAGGCGGTCTCCTGGGCCAGTACTGACGCTGAGGGACGAAAGCGTGGGGAGCAAACAGGATTAGATACCCTGGTAGTCCACGCCCTAAACGATGGGCACCAGTCAGCAGCCGCGGTAAGCGACGAGGATGTAGTTGGATACTTGACCACGCACGCCACTAGGTCGGTAGCAAGGCAAAACACGAAGCAG
>AAA007_K07_Cp_14.1_bact_AIW_800m_SA_HNA	Cellular organisms;Bacteria;Acidobacteria;RB25;Acidobacteria group 26
CGTTGGCGGCGTGCCTAACACATGCAAGTCGAGCGCGAACGATCCCTTCGGGGATTTAGTAGAGCGGCGAACGGGTGAGTAACGCGTGGGTAATCTGCCCTTTGGTGGGGAATAACCACGGGAAACTGTGGCTAATGCCGCATTAGCTCCCGGACTCTGTGGAGAACGGGAGGAAAGCATGCCTCTGCTTCAAGCATGCGCCAAAGGAGGAGCCCGCGTCCCATTAGCTAGTTGGTGAGGTAATGGCTCACCAAGGCGACGATGGGTAGCCAGGCTGAGAGGCTGTATGGCCACACTGGGACTGAGACACGGCCCAGACTCCTACGGGAGGCAGCAGTGGGGAATTTTGCGCAATGGGCGAAAGCCTGACGCAGCGACGCCGCGTGCGGGATGACGGCCTTCGGGCTGTAAACCGCTGTCGCACGGGACGAACCCCCGGTGGATGAATAAGCCACCGGGCTGACGGTACCGTGCAAGAAAGCCCCGGCTAACTCCGTGCCAGCAGCCGCGGTAACACGGGGGGGGCAAACGTTGTTCGGAATCACTGGGCGTAAAGGGTCCGTAGGCGGCCGCGTAAGTCGGAGGTGAAAGCCCTGGGCTTAACCCAGGAATTGCCTTCGAAACTGCACGGCTAGAGTCTGGTAGAGGGAGACGGAATTCCCGGTGTAGCGGTGAAATGCGTAGATATCGGGAGGAACATCTGTGGCGAAGGCGGTCTCCTGGGCCAGTACTGACGCTGAGGGACGAAAGCGTGGGGAGCAAACAGGATTAGATACCCTGGTAGTCCACGCCCTAAACGATGGGCACTTGGTGTGGCGGTCGTTCAGGCTGCCGTGCCGGAGCTAACGTGTTAAGTGCCCCGCCTGGGGAGTACGGTCGCAAG
>AAA240_B16_Cp_14.1_bact_AAIW_770m_HOT_HNA	Cellular organisms;Bacteria;Acidobacteria;RB25;Acidobacteria group 26
CGACGTTGGCGGCGTGCCTAACACATGCAAGTCGAGCGCGAACGATCCCTTCGGGGATTTAGTAGAGCGGCGAACGGGTGAGTAACGCGTGGGTAATCTGCCCTTTGGTGGGGAATAACCATGGGAAACTGTGGCTAATGCCGCATTAGCTCCCGAACTCTGTGGAGAACGGGAGGAAAGCATGCCTCTGCTTCAAGCATGCGCCAGAGGAGGAGCCCGCGTCCCATTAGCTAGTTGGTGAGGTAATGGCTCACCAAGGCGACGATGGGTAGCCAGGCTGAGAGGCTGTTTGGCCACACTGGGACTGAGACACGGCCCAGACTCCTACGGGAGGCAGCAGTGGGGAATTTTGCGCAATGGGCGAAAGCCTGACGCAGCGACGCCGCGTGTGGGATGACGGCCTTCGGGCTGTAAACCACTGTCGTACGGGACGAAAATCCGGTGGATGAATAAGCCATCGGACTGACGGTACCGTACAAGAAAGCCCCGGCTAACTCCGTGCCAGCAGCCGCGGTAACACGGGGGGGGCAAACGTTGTTCGGAATCACTGGGCGTAAAGGGTCCGTAGGCGGCCGAGTAAGTCGGAGGTGAAAGCCCTGGGCTTAACCCAGGAATTGCCTTCGAAACTGCACGGCTAGAGTCTGGTAGAGGGAGACGGAATTCCCGGTGTAGCGGTGAAATGCGTAGATATCGGGAGGAACATCTGTGGCGAAGGCGGTCTCCTGGGCCAGTACTGACGCTGAGGGACGAAAGCGTGGGGAGCAAACAGGATTAGATACCCTGGTAGTCCACGCCCTAAACGATGGGCACTTGGTGTGGCGGTCGTTCAGGCTGCCGTGCCGGAGCTAACGTGTTAAGTGCCCCGCCTGGGGAGTACGGTC
>AAA240_C04_Cp_14.1_bact_AAIW_770m_HOT_HNA	Cellular organisms;Bacteria;Acidobacteria;RB25;Acidobacteria group 26
GACGTTGGCGGCGTGCCTAACACATGCAAGTCGAGCGCGAACGATCCCTTCGGGGATTTAGTAGAGCGGCGAACGGGTGAGTAACGCGTGGGTAATCTGCCCTTTGGTGGGGAATAACCATGGGAAACTGTGGCTAATGCCGCATTAGCTCCCGAACTCTGTGGAGAACGGGAGGAAAGCATGCCTCTGCTTCAAGCATGCGCCAGAGGAGGAGCCCGCGTCCCATTAGCTAGTTGGTGAGGTAATGGCTCACCAAGGCGACGATGGGTAGCCAGGCTGAGAGGCTGTTTGGCCACACTGGGACTGAGACACGGCCCAGACTCCTACGGGAGGCAGCAGTGGGGAATTTTGCGCAATGGGCGAAAGCCTGACGCAGCGACGCCGCGTGTGGGATGACGGCCTTCGGGTTGTAAACCACTGTCGTACGGGACGAAAATCCGGTGGATGAATAAGCCATCGGACTGACGGTACCGTACAAGAAAGCCCCGGCTAACTCCGTGCCAGCAGCCGCGGTAACACGGGGGGGGCAAACGTTGTTCGGAATCACTGGGCGTAAAGGGTCCGTAGGCGGCCGAGTAAGTCGGAGGTGAAAGCCCTGGGCTTAACCCAGGAATTGCCTTCGAAACTGCACGGCTAGAGTCTGGTAGAGGGAGACGGAATTCCCGGTGTAGCGGTGAAATGCGTAGATATCGGGAGGAACATCTGTGGCGAAGGCGGTCTCCTGGGCCAGTACTGACGCTGAGGGACGAAAGCGTGGGGAGCAAACAGGATTAGATACCCTGGTAGTCCACGCCCTAAACGATGGGCACTTGGTGTGGCGGTCGTTCAGGCTGCCGTGCCGGAGCTAACGTGTTAAGTGCCCCGCCTGGGGAGTACGGTCCAG
>AAA240_L09_Cp_7.2_bact_AAIW_770m_HOT_HNA_seq	Cellular organisms;Bacteria;Acidobacteria;RB25;Acidobacteria group 26
ACGTTGGCGGCGTGCCTAACACATGCAAGTCGAGCGCGAACGATCCCTTCGGGGATTTAGTAGAGCGGCGAACGGGTGAGTAACGCGTGGGTAATCTGCCCTTTGGTGGGGAATAACCACGGGAAACTGTGGCTAATGCCGCATTAGCTCCCGGACTCTGTGGAGAACGGGAGGAAAGCATGCCTCTGCTTCAAGCATGCGCCAGAGGAGGAGCCCGCGTCCCATTAGCTAGTTGGTGAGGTAATGGCTCACCAAGGCGACGATGGGTAGCCAGGCTGAGAGGCTGTATGGCCACACTGGGACTGAGACACGGCCCAGACTCCTACGGGAGGCAGCAGTGGGGAATTTTGCGCAATGGGCGAAAGCCTGACGCAGCGACGCCGCGTGCGGGATGACGGCCTTCGGGCTGTAAACCGCTGTCGTACGGGACGAACCCCCGGTGGATGAATAAGCCACCGGGCTGACGGTACCGTGCAAGAAAGCCCCGGCTAACTCCGTGCCAGCAGCCGCGGTAACACGGGGGGGGCAAACGTTGTTCGGAATCACTGGGCGTAAAGGGTCCGTAGGCGGCCGCGTAAGTCGGAGGTGAAAGCCCTGGGCTTAACCCAGGAATTGCCTTCGAAACTGCACGGCTAGAGTCTGGTAGAGGGAGACGGAATTCCCGGTGTAGCGGTGAAATGCGTAGATATCGGGAGGAACATCTGTGGCGAAGGCGGTCTCCTGGGCCAGTACTGACGCTGAGGGACGAAAGCGTGGGGAGCAAACAGGATTAGATACCCTGGTAGTCCACGCCCTAAACGATGGGCACTTGGTGTGGCGGTCGTTCAGGCTGCCGTGCCGGAGCTAACGTGTTAAGTGCCCCGCCTGGGGAGTACGGTCGCAAGACTGAA
>AAA284_I20_Cp_15.2_bact_NPDW_3000m_HOT_HNA	Cellular organisms;Bacteria;Acidobacteria;Acidobacteria (class);Acidobacteria group 21 (BPC102)
AAAGGGATCCTTCGGGAACCTGAGTAAAGTGGCGAACGGGTGAGTAACACGTGGGTGACCTGCCCTCTGGAGGGGGATAACCCGAGGAAACTCGGGCTAAGACCGCATAAGCCTTCGAGGTCAAATTCAAAGGGAAAAGGATTTAGCTTTCGAGCTAGATCCTACCGGAGGAGGGGCCCGCGTCCCATTAGCTAGTTGGTGGGGTAAAAGCCTACCAAGGCTACGATGGGTAGCCGGTCTGAGAGGACGGACGGCCACACTGGAACTGAGACACGGTCCAGACTCCTACGGGAGGCAGCAGTGGGGAATTTTGGGCAATGGGCGAAAGCCTGACCCAGCAACGCCGCGTGGAGGATGAAGGCCCTCGGGTCGTAAACTCCTGTCCTAGGGGAAGAAAAAAATGACGGTACCCTTGGAGGAAGCCCCGGCTAACTCCGTGCCAGCAGCCGCGGTAAGACGGGGGGGGGC
>AAA240_K18_Cp_14.1_bact_AAIW_770m_HOT_HNA	Cellular organisms;Bacteria;Acidobacteria;Acidobacteria (class);Acidobacteria group 5
GGTAATACGGGGGGGGCAAGCGTTGTTCGGATTTACTGGGCGTAAAGGGCGCGTAGGCGGTTTGTTTAGTCGAATGTGAAAACTCCGGGCTCAACCCGGAGCCTGCATCCGATACTGGCAGACTAGAGTGCGAGAGGGGAAAGCGGAATTCCTGGTGTAGCGGTGAAATGCGTAGATATCAGGAGGAACACCGGCGGCGAAGGCGGCTTTCTGGATCGCAACTGACGCTGAGGCGCGAAAGCTAGGGGAGCAAACAGGATTAGATACCCTGGTAGTCCTAGCCCTAAACGATGGATACTTGGTGTGGGAGGGTTTGATTCTCCCGTGCCGGAGCTAACGCGTTAAGTATCCCGCCTGGGGAGTACGGTCGCAAGGCTGAAACTCAAAGGAATTGGCGGGGGAGCACGGTCATACTTTTTTCCTGG
>AAA007_N14_Cp_12.9_bact_AIW_800m_SA_HNA	Cellular organisms;Bacteria;Acidobacteria;Acidobacteria (class);Acidobacteria group 6 (DA023)
GCTGGCGGCGTGCCTCATACATGCAAGTCGAACGCGAAAGTAACCTTCGGGTTGCGATTAGAGTGGCAGACGGGTGAGTAACGCGTGGGTGACCTACCTTCGAGTGGGGGACAACCCCTGTAATGGGGGCTAATACCGCATAACATCCTGTTCTTAGATGGACAGTGATCAAAGCTGGCCAAGCTTCGGCTTGGCTAGTGCTTGTTGACGGACCCGCGTCCGATTAGCTTGTTGGTGGGGTAATGGCTCACCAAGGCTTCGATCGGTAGCCGGCCTGAGAGGGCGGACGGCCACACTGGGACTGAGACACGGCCCAGACTCTTACGGGAGGCAGCAGTAGGGAATTGTTCGCAATGGGCGAAAGCCTGACGACGCAACGCCGCGTGGAGGATGAAGATCTTCGGGTTGTAAACTCCTGTCGGGAGGGAAGAATAGCCTGTGGGTTAATACCCCATAGGCCTGACGGTACCTCTAGAGGAAGCCCCGGCTAACTCCGTGCCAGCAGCCGCGGTAATACGGGGGGGGCGAGCGTTGTTCGGATTTACTGGGCGTAAAGGGCTCGTAGGCGGTGGTCTATGTCGGTTGTGAAATCCCCAGGCTCAACCTGGGAACTGCAGCCGAAACTGGGTCACTAGAAGCCGGGAGAGGGATGCGGAATTCCAGGAGTAGCGGTGAAATGCGTAGATATCTGGAGGAACACCCGCGGCGAAGGCGGCATCCTGGACCGGTCTTGACGCTGAGGAGCGAAAGCTAGGGTAGCAAACGGGATTAGATACCCCGGTAGTCCTAGCCCTAAACGATGAATGCTTGGTGTGGCGGGTATCGATCCCTGCCGTGCCGGAGTTAACGCGTTAAGCATTCCGCCTGGGGAGTACGGTCGC
>AAA007_P13_Cp_12.9_bact_AIW_800m_SA_HNA	Cellular organisms;Bacteria;Acidobacteria;Acidobacteria (class);Acidobacteria group 6 (DA023)
GCCGCGGTAATACGGGGGGGGCAAGCGTTGTTCGGATTTACTGGGCGTAAAGAGCTCGTAGGCGGCTTGCTTAGTCGAACGTGAAATCCCTTGGCTCAACTGAGGAACTGCGTCCGATACTGGCAGGCTTGAATCCGGGAGAGGGATGCGGAATTCCAGGTGTAGCGGTGAAATGCGTAGATATCTGGAGGAACACCGGCGGCGAAGGCGGCATCCTGGACCGGTATTGACGCTGAGGAGCGAAAGCCAGGGTAGCAAACGGGATTAGATACCCCGGTAGTCCTGGCCCTAAACGATGAATGCTTGGTGTGGCGGGTATCGATCCCTGCTGTGCCGAAGCTAACGCATTAAGCATTCCGCCTGGGGAGTACGGTCGCAAGGCTGAAACTCAAAGGAATTGGCGGGGGAGCACGGTCATACTGTTTCCTG
>AAA242_N04_Cp_8.8_bact_NPBW_4800m_HOT_HNA	Cellular organisms;Bacteria;Proteobacteria
AGGCTTAACACATGCAAGTCGAGCGGAAACGAAGGGAGCTTGCTCCCAGGCGTCGAGCGGCGGACGGGTGAGTAACGCGTAGGAATCTGCCCAGTAGAGGGGGATAGCCCGGGGAAACCCGGATTAATACCGCATACGCCCTACGGGGGAAAGGCCGGGATCTTCGGACCGGTCACTATTGGATGAGCCTGCGTTGGATTAGCTAGTTGGTAGGGTAAAGGCCTACCAAGGCGACGATCCATAGCTGGTCTGAGAGGATGATCAGCCACACTGGGACTGAGACACGGCCCAGACTCCTACGGGAGGCAGCAGTGGGGAATATTGGACAATGGGGGCAACCCTGATCCAGCCATGCCGCGTGTGTGAAGAAGGCCTTCGGGTTGTAAAGCACTTTCAGTAGGGAGAAAGGGGTTTAGGTTAATAGCCTGGATCATTGATGTTACCTACAGAAGCAGCACCGGCTAACTCCGTGCCAGCAGCCGCGGTAATACGGAGGGTGCAAGCGTTAATCGGAATTACTGGGCGTAAAGCGCGCGTAGGCGGTTTGGTCAGTTGGATGTGAAAGCCCAGGGCTCAACCTTGGAACTGCATTCAATACTGCCAGGCTAGAGTACGGTAGAGGGAGGTAGAATTCCACGTGTAGCGGTGAAATGCGTAGAGA
>AAA240_I16_Cp_12.8_bact_AAIW_770m_HOT_HNA	Cellular organisms;Bacteria;Proteobacteria;SPOTSOCT00;5m83
GACGCTGGCGGCTGCTTAACACATGCAAGTCGAACGGCAGCAGGCCAGAAGATCCCTTCGGGGTGATTCAGGTGCTGGCGAGTGGCGGACGGGTGAGTAATGCTTAGGAATCTACCCAGTAGCGGGGGACAACCCGGAGAAATCCGGGCTAATACCGCATAAGCTCTACGGAGGAAAGCGGGGGACCTTTCGGGGCCTCGCACTATTGGATGAGCCTAAGTCCGATTAGCTTGTTGGTGGGGTAACGGCCTACCAAGGCGACGATCGGTAGCTGGTCTGAGAGGATGATCAGCCACACTGGAACTGAGACACGGTCCAGACTCCTACGGGAGGCAGCAGTGGGGAATATTGGACAATGGGCGAAAGCCTGATCCAGCAATGCCGCGTGTGTGAAGAAGGCCTGCGGGTTGTAAAGCACTTTCAGTGGGGAAGAAAAGCTCGAGGTTAATAACCTGGAGTCTTGACGTTACCCAAAGAAGAAGCACCGGCTAACTCCGTGCCAGCAGCCGCGGTAATACGGAGGGTGCGAGCGTTAATCGGAATTACTGGGCGTAAAGGGCGCGTAGGCGGTTAGATCAGTCGGGTGTGAAAGCCCCGGGCTTAACCTGGGAACTGCATTCGATACTGTCTAGCTAGAGTATGGTAGAGGGAAGTGGAATTCCGGGTGTAGCGGTGAAATGCGTAGATATCCGGAGGAACATCAGTGGCGAAGGCGACTTCCTGGACCAATACTGACGCTGAGGCGCGAAAGCGTGGGGAGCAAACAGGATTAGATACCCTGGTAGTCCACGCCCTAAACGATGTCAACTAGCCGTTGGGGGAATTAAATCCTTTAGTGGCGCAGCTAACGCGATAAGTTGACCGCCTGGGGAGTACGGCCGCAAGCTAACT
>AAA001_C22_Cp_00_bact_AIW_800m_SA_all	Cellular organisms;Bacteria;Proteobacteria;Deltaproteobacteria;Nitrospinaceae order incertae sedis;Nitrospinaceae;Nitrospina
GCCAGTCAGCCGCCGCGGTAATACGGAGGGGGCAAGCGTTGTTCGGAATTATTGGGCGTAAAGCGTATGTAGGCGGCTAAGTAAGTCAGGCGTGCAAGCCCGTGGCTCAACCACGGAATTGCGTTTGAAACTACTTAGCTTGAGTACAGGAGAGGAAAGCGGAATTCCCAGTGTAGCGGTGAAATGCATTGATATTGGGAAGAACATCTGTGGCGAAGGCGGCTTTCTGGTCTGTTACTGACGCTAAGATACGAAAGCCAGGGTAGCGAACGGGATTAGATACCCCGGTAGTCCTGGCTGTAAACGATGGGCACTAGGTGCAGGAGGTATCGATCCCCTCTGTGCCGTAGCTAACGCGTTAAGTGCCCCGCCTGGGGAGTACGGTCGCAAGGCTGAAACTCAAAGGAATTGGCGGGGGAGCACGGTCATACTTGTTTTCCTGA
>AAA001_E21_Cp_00_bact_AIW_800m_SA_all	Cellular organisms;Bacteria;Proteobacteria;Deltaproteobacteria;Nitrospinaceae order incertae sedis;Nitrospinaceae;Nitrospina
GCCGCGGTAATACGGAGGGGGCAAGCGTTGTTCGGAATTATTGGGCGTAAAGCGTATGTAGGCGGCTAAGTAAGTCAGGCGTGCAAGCCCGTGGCTCAACCACGGAATTGCGTTTGATACTGTTTAGCTTGAGTGCAGGAGAGGAAAGCGGAATTCCCAGTGTAGCGGTGAAATGCATTGATATTGGGAGGAACATCTGTGGCGAAGGCGGCTTTCTGGTCTGTTACTGACGCTGAGATACGAAAGCCAGGGTAGCGAACGGGATTAGATACCCCGGTAGTCCTGGCTGTAAACGATGGGCACTAGGTGCAGGAGGTATCGATCCCCTCTGTGCCGTAGCTAACGCGTTAAGTGCCCCGCCTGGGGAGTACGGTCGCAAGGCTGAAACTCAAAGGAATTGGCGGGGGAGCACGGTCATAGCTGTTTCCGGA
>AAA001_J21_Cp_00_bact_AIW_800m_SA_all	Cellular organisms;Bacteria;Proteobacteria;Deltaproteobacteria;Nitrospinaceae order incertae sedis;Nitrospinaceae;Nitrospina
GCCGCGGTAATACGGAGGGGGCAAGCGTTGTTCGGAATTATTGGGCGTAAAGCGTATGTAGGCGGCTAAATAAGTCAGGCGTGCAAGCCCGTGGCTCAACCACGGAATTGCGTTTGAAACTGTTTAGCTTGAGTACAGGAGAGGAAAGCGGAATTCCCAGTGTAGCGGTGAAATGCATTGATATTGGGAAGAACATCTGTGGCGAAGGCGGCTTTCTGGTCTGTTACTGACGCTGAGATACGAAAGCCAGGGTAGCGAACGGGATTAGATACCCCGGTAGTCCTGGCTGTAAACGATGGGCACTAGGTGGAGGAGGTATCGATCCCCTCTCTGCCGTAGCTAACGCGTTAAGTGCCCCGCCTGGGGAGTACGGTCGCAAGGCTGAAACTCAAAGGAATTGGCGGGGGAGCACGGTCATACTTTGTTTCCTGA
>AAA003_A14_Cp_00_bact_AIW_800m_SA_all	Cellular organisms;Bacteria;Proteobacteria;Deltaproteobacteria;Nitrospinaceae order incertae sedis;Nitrospinaceae;Nitrospina
TGCAAGTCGAACGAGAAAGTTTCCTTCGGGAAACCAGTAAAGTGGCGCAAGGGTGAGTAACACGTGAATAATCTGCCTACGAATTCGGGATAACTCGACGAAAGTTGTGCTAATACCGGATAAGACCACACTTCTTATGGAGCGTGGCCAAAGGAGTCTCAAACTCCGTTTGTAGATGAGTTCGCGGACCATTAGCTTGTTGGCGGGATAACAGCCCACCAAGGCGACGATGGTTAGCCGGCCTGAGAGGGTGATCGGTCACACTGGAACTGAGACACGGTCCAGACTCCTACGGGAGGCAGCAGTGGGGAATATTGCGCAATGGGCGAAAGCCTGACGCAGCAACGCCGTGTGAGGGATGAAGGCTCTTGAGTCGTAAACCTCTGTCAGATGGGAAGAATTCTGACGGTACCATCAGAGGAAGCCCCGGCTAACTCCGTGCCAGCAGCCGCGGTAATACGGAGGGGGCAAGCGTTGTTCGGAATTATTGGGCGTAAAGAGTATGTAGGCGGCTGGATAAGTCAGGCGTGCAAGCCCACGGCTCAACCGTGGAATTGCGTCTGAAACTATTCGGCTTGAGTACAGGAGAGGAAAGCGGAATTCCCAGTGTAGCGGTGAAATGCATTGATATTGGGAAGAACACCGGTGGCGAAGGCGGCTTTCTGGTCTGTTACTGACGCTGAGATACGAAAGCCAGGGGAGCAAAGGGGATTAGATACCCCCGTAGTCCTGGCCGTAAACGATGGGCACTAGGTGCGGGAGGTATCGATCCCTTCCGTGTCGCAGCTAACGCATTAAGTGCCCCGC
>AAA003_C16_Cp_00_bact_AIW_800m_SA_all	Cellular organisms;Bacteria;Proteobacteria;Deltaproteobacteria;Nitrospinaceae order incertae sedis;Nitrospinaceae;Nitrospina
TGCGTGCTAACACATGCAAGTCGAACGAGAAAGTTTCCTTCGGGGAATTAGTAAAGTGGCGCAAGGGTGAGTATCACGTGAATAATCTGCCCTCGAGATCGGGATAACATGGTGAAAACTATGCTAATACCGGATAAGACCACATTTCATAAGAAATGCGGTAAAAGGAGTCTCAATCTTCACTCGAGGATGAGTTCGCGCAACATTAGCTTGTTGGTGAGATAAAAGCTCACCAAGGCTACGATGTTTAGCCGGCCTGAGAGGGTGAACGGCCACACTGGAACTGAGACACGGTCCAGACTCCTACGGGAGGCAGCAGTGGGGAATATTGCGCAATGGGCGAAAGCCTGACGCAGCAACGCCGTGTGAGCGATGAAGGCTTTAGAGTCGTAAAGCTCTGTCAAATGGGAAGAATTTTGACGGTACCATTAGAGGAAGCCCCGGCTAACTCCGTGCCAGCAGCCGCGGTAATACGGAGGGGGCAAGCGTTGTTCGGAATTATTGGGCGTAAAGCGTATGTAGGCGGCTAAGTAAGTCAGGCGTGCAAGCCCGTGGCTCAACCACGGAATTGCGTTTGAAACTGCTTAGCTTGAGTACAGGAGAGGAAAGCGGAATTCCCAGTGTAGCGGTGAAATGCATTGATATTGGGAAGAACATCTGTGGCGAAGGCGGCTTTCTGGTCTGTTACTGACGCTGAGATACGAAAGCCAGGGTAGCGAACGGGATTAGATACCCCGGTAGTCCTGGCTGTAAACGATGGGCACTAGGTGCAGGAGGTATCGATCCCCTCTGTGCCGTAGCTAACGCGTTAAGTGCCCC
>AAA003_E20_Cp_00_bact_AIW_800m_SA_all	Cellular organisms;Bacteria;Proteobacteria;Deltaproteobacteria;Nitrospinaceae order incertae sedis;Nitrospinaceae;Nitrospina
CATGCAGTCGACGAGAAGTTTCCTTCGGGAAATTAGTAAAGTGGCGCAAGGGTGAGTATCACGTGAATAATCTGCCCTCGAGATCGGGATAACATGGTGAAAACTATGCTAATACCGGATAAGACCACGTTTCATAAGAAATGCGGTAAAAGGAGTCTCAATCTTCACTCGAGGATGAGTTCGCGCAACATTAGCTTGTTGGTGAGATAAAAGCTCACCAAGGCTACGATGTTTAGCCGGCCTGAGAGGGTGAACGGCCACACTGGAACTGAGACACGGTCCAGACTCCTACGGGAGGCAGCAGTGGGGAATATTGCGCAATGGGCGAAAGCCTGACGCAGCAACGCCGTGTGAGCGATGAAGGCTTTAGAGTCGTAAAGCTCTGTCAAATGGGAAGAATTTTGACGGTACCATTAGAGGAAGCCCCGGCTAACTCCGTGCCAGCAGCCGCGGTAATACGGAGGGGGCAAGCGTTGTTCGGAATTATTGGGCGTAAAGCGTATGTAGGCGGCTAAGTAAGTCAGGCGTGCAAGCCCGTGGCTCAACCACGGAATTGCGTTTGATACTGTTTAGCTTGAGTGCAGGAGAGGAAAGCGGAATTCCCAGTGTAGCGGTGAAATGCATTGATATTGGGAGGAACATCTGTGGCGAAGGCGGCTTTCTGGTCTGTTACTGACGCTGAGATACGAAAGCCAGGGTAGCGAACGGGATTAGATACCCCGGTAGTCCTGGCTGTAAACGATGGGCACTAGGTGCAGGAGGTATCGATCCCCTCTGTGCCGTAGCTAACGCGTTAAGTGCCCCGCCT
>AAA003_G17_Cp_00_bact_AIW_800m_SA_all	Cellular organisms;Bacteria;Proteobacteria;Deltaproteobacteria;Nitrospinaceae order incertae sedis;Nitrospinaceae;Nitrospina
TGCAGTCGACGAGAAGTTTCCTTCGGGAAATTAGTAAAGTGGCGCAAGGGTGAGTATCACGTGAATAATCTGCCCTCGAGATCGGGATAACATGGTGAAAACTATGCTAATACCGGATAAGACCACATTTCATAAGAAATGCGGTAAAAGGAGTCTCAATCTTCACTCGAGGATGAGTTCGCGCAACATTAGCTTGTTGGTGAGATAAAAGCTCACCAAGGCTACGATGTTTAGCCGGCCTGAGAGGGTGAACGGCCACACTGGAACTGAGACACGGTCCAGACTCCTACGGGAGGCAGCAGTGGGGAATATTGCGCAATGGGCGAAAGCCTGACGCAGCAACGCCGTGTGAGCGATGAAGGCTTTAGGGTCGTAAAGCTCTGTCAAATGGGAAGAATTTTGACGGTACCATTAGAGGAAGCCCCGGCTAACTCCGTGCCAGCAGCCGCGGTAATACGGAGGGGGCAAGCGTTGTTCGGAATTATTGGGCGTAAAGCGTATGTAGGCGGCTAAGTAAGTCAGGCGTGCAAGCCCGTGGCTCAACCACGGAATTGCGTTTGAAACTGTTTAGCTTGAGTGCAGGAGAGGAAAGCGGAATTCCCAGTGTAGCGGTGAAATGCATTGATATTGGGAAGAACATCTGTGGCGAAGGCGGCTTTCTGGTCTGTTACTGACGCTGAGATACGAAAGCCAGGGTAGCGAACGGGATTAGATACCCCGGTAGTCCTGGCTGTAAACGATGGGCACTAGGTGCAGGAGGTATCGATCCCCTCTGTGCCGTAGCTAACGCGTTAAGTGCCCCGCC
>AAA008_D05_Cp_7.1_bact_AIW_800m_SA_LNA	Cellular organisms;Bacteria;Proteobacteria;Deltaproteobacteria;Nitrospinaceae order incertae sedis;Nitrospinaceae;Nitrospina
GGTGGCGTGCTTAACACATGCAAGTCGAACGAGAAAGTTTCCTTCGGGAAATTAGTAAAGTGGCGCAAGGGTGAGTATCACGTGAATAATCTGCCCTCGAGATCGGGATAACATGGTGAAAACTATGCTAATACCGGATAAGACCACATTTCATAAGAAATGCGGTAAAAGGAGTCTCAATCTTCACTCGAGGATGAGTTCGCGCAACATTAGCTTGTTGGTGAGATAAAAGCTCACCAAGGCTACGATGTTTAGCCGGCCTGAGAGGGTGAACGGCCACACTGGAACTGAGACACGGTCCAGACTCCTACGGGAGGCAGCAGTGGGGAATATTGCGCAATGGGCGAAAGCCTGACGCAGCAACGCCGTGTGAGCGATGAAGGCTTTAGGGTCGTAAAGCTCTGTCAAATGGGAAGAATTTTGACGGTACCATTAGAGGAAGCCCCGGCTAACTCCGTGCCAGCAGCCGCGGTAATACGGAGGGGGCAAGCGTTGTTCGGAATTATTGGGCGTAAAGCGTATGTAGGCGGCTAGATAAGTCAGGCGTGCAAGCCCGTGGCTCAACCACGGAATTGCGTTTGAGACTGTTTAGCTTGAGTACAGGAGAGGAAAGCGGAATTCCCAGTGTAGCGGTGAAATGCATTGATATTGGGAAGAACATCTGTGGCGAAGGCGGCTTTCTGGTCTGTTACTGACGCTGAGATACGAAAGCCAGGGTAGCGAACGGGATTAGATACCCCGGTAGTCCTGGCTGTAAACGATGGGCACTAGGTGCAGGAGGTTTCGATCCCCTCTGTGCCGTAGCTAACGCGTTAAGTGCCCCGCCTGGGGAGTACGGTCGCAAGCTA
>AAA240_A16_Cp_6.9_bact_AAIW_770m_HOT_HNA	Cellular organisms;Bacteria;Proteobacteria;Deltaproteobacteria;Nitrospinaceae order incertae sedis;Nitrospinaceae;Nitrospina
GCCGCGGTAATACGGAGGGGGCAAGCGTTGTTCGGAATTATTGGGCGTAAAGCGTATGTAGGCGGCTAAGTAAGTCAGGCGTGCAAGCCCGTGGCTCAACCACGGAATTGCGTTTGAAACTGTTTAGCTTGAGTACAGGAGAGGAAAGCGGAATTCCCAGTGTAGCGGTGAAATGCATTGATATTGGGAAGAACATCTGTGGCGAAGGCGGCTTTCTGGTCTGTTACTGACGCTGAGATACGAAAGCCAGGGTAGCGAACGGGATTAGATACCCCGGTAGTCCTGGCTGTAAACGATGGGCACTAGGTGCAGGAGGTATCGATCCCCTCTGTGCCGTAGCTAACGCGTTAAGTGCCCCGCCTGGGGAGTACGGTCGCAAGGCTGAAACTCAAAGGAATTGGCGGGGGAGCACGGTCATACTTGTTTTCCTGA
>AAA240_B06_Cp_8.2_bact_AAIW_770m_HOT_HNA	Cellular organisms;Bacteria;Proteobacteria;Deltaproteobacteria;Nitrospinaceae order incertae sedis;Nitrospinaceae;Nitrospina
GACGACGCTGGCGGCGTGCCTAACACATGCAAGTCGAACGAGAAAGTTTCCTTCGGGAAACCAGTAAAGTGGCGCAAGGGTGAGTAACACGTGAATAATCTGCCTACGAATTCGGGATAACTCGACGAAAGTTGTGCTAATACCGGATAAGACCACACTTCCTATGGAGCGTGGCCAAAGGAGCCTCAAGTTCCGTTTGTAGATGAGTTCGCGGACCATTAGCTTGTTGGCGGGATAACAGCCCACCAAGGCGACGATGGTTAGCCGGCCTGAGAGGGCGATCGGTCACACTGGAACTGAGACACGGTCCAGACTCCTACGGGAGGCAGCAGTGGGGAATATTGCGCAATGGGCGAAAGCCTGACGCAGCAACGCCGTGTGAGGGATGAAGGCTCTTGAGTCGTAAACCTCTGTCAGATGGGAAGAATTCTGACGGTACCATCAGAGGAAGCCCCGGCTAACTCCGTGCCAGCAGCCGCGGTAATACGGAGGGGGCAAGCGTTGTTCGGAATTATTGGGCGTAAAGAGTATGTAGGCGGCTGGATAAGTCAGGCGTGCAAGCCCACGGCTCAACCGTGGAATTGCGTCTGAAACTATTCGGCTTGAGCACAGGAGAGGAAAGCGGAATTCCCAGTGTAGCGGTGAAATGCATTGATATTGGGAAGAACACCGGTGGCGAAGGCGGCTTTCTGGTCTGTTGCTGACGCTGAGATACGAAAGCCAGGGGAGCAAAGGGGATTAGATACCCCCGTAGTCCTGGCCGTAAACGATGGGCACTAGGTGCGGGAGGTATCGATCCCTTCCGTGTCGCAGCTAACGCATTAAGTGCCCCGCCTGGGGAGTACGGTCGCAAGGC
>AAA240_G05_Cp_6.4_bact_AAIW_770m_HOT_HNA	Cellular organisms;Bacteria;Proteobacteria;Deltaproteobacteria;Nitrospinaceae order incertae sedis;Nitrospinaceae;Nitrospina
ACGACGCTGGCGGCGTGCCTAACACATGCAAGTCGAACGAGAAAGTTTCCTTCGGGAAACCAGTAAAGTGGCGCAAGGGTGAGTAACACGTGAATAATCTGCCTACGAATTCGGGATAACTCGACGAAAGTTGTGCTAATACCGGATAAGACCACACTTCTTATGGAGCGTGGCCAAAGGAGCCTCAAACTCTGTTTGTAGATGAGTTCGCGGACCATTAGCTTGTTGGCGGGATAACAGCCCACCAAGGCGACGATGGTTAGCCGGCCTGAGAGGGTGATCGGCCACACTGGAACTGAGACACGGTCCAGACTCCTACGGGAGGCAGCAGTGGGGAATATTGCGCAATGGGCGAAAGCCTGACGCAGCAACGCCGTGTGAGGGATGAAGGCTCTTGAGTCGTAAACCTCTGTCAGATGGGAAGAATTCTGACGGTACCATCAGAGGAAGCCCCGGCTAACTCCGTGCCAGCAGCCGCGGTAATACGGAGGGGGCAAGCGTTGTTCGGAATTATTGGGCGTAAAGAGTATGTAGGCGGCTGGATAAGTCAGGCGTGCAAGCCCACGGCTCAACCGTGGAATTGCGTCTGAAACTATTCGGCTTGAGTACAGGAGAGGAAAGCGGAATTCCCAGTGTAGCGGTGAAATGCTTTGATATTGGGAAGAACACCGGTGGCGAAGGCGGCTTTCTGGTCTGTTACTGACGCTGAGATACGAAAGCCAGGGGAGCAAAGGGGATTAGATACCCCCGTAGTCCTGGCCGTAAACGATGGGCACTAGGTGCGGGAGGTATCGATCCCTTCCGTGTCGCAGCTAACGCATTAAGTGCCCCGCCTGGGGAGTACGGTCGCAAGGCTGAACCT
>AAA240_M22_Cp_7.4_bact_AAIW_770m_HOT_HNA	Cellular organisms;Bacteria;Proteobacteria;Deltaproteobacteria;Nitrospinaceae order incertae sedis;Nitrospinaceae;Nitrospina
GACGCTGGCGGTGTGCTTAACACATGCAAGTCGAACGAGAACGTTTCCTTCGGGAAACTAGTAAAGTGGCGCAAGGGTGAGTAACACGTGAATAATCTGCCCTCGAGATCGGGATAACTTGGCGAAAGCTAGGCTAATACCGGATAAGACCACATTTCACAAGAAATGCGGGAAAAGAAGTCTCAATCTTTACTTGAGGATGAGTTCGCGGACCATTAGCTTGTTGGTGAGATAAAAGCTCACCAAGGCTACGATGGGTAGCCGGCCTGAGAGGGCGATCGGCCACACTGGAACTGAGACACGGTCCAGACTCCTACGGGAGGCAGCAGTGGGGAATATTGCGCAATGGGCGGAAGCCTGACGCAGCAACACCGTGTGAGCGATGAAGGCTTTAGAGTCGTAAAGCTCTGTCAAATGGGAAGAATTCTGACGGTACCATTAGAGGAAGCCCCGGCTAACTCCGTGCCAGCAGCCGCGGTAATACGGAGGGGGCAAGCGTTGTTCGGAATTATTGGGCGTAAAGCGTATGTAGGCGGCCGAACAAGTCAGGCGTGTAAGCCCGTGGCTCAACCACGGAATTGCGTTTGAAACTGTTCGGCTTGAGTACAGGAGAGGAAAGCGGAATTCCCAGTGTAGCGGTGAAATGCATTGATATTGGGAAGAACATCTGTGGCGAAGGCGGCTTTCTGGTCTGTTACTGACGCTGAGATACGAAAGCCAGGGGAGCGAACGGGATTAGATACCCCGGTAGTCCTGGCTGTAAACGATGGGCACTAGGTGCAGGAGGTATCGATCCCCTCTGTGCCGTAGCTAACGCATTAAGTGCCCCGCCTGGGGAGTACGGTCGCAGGCTGACTAATGAGATACG
>AAA240_N03_Cp_6.1_bact_AAIW_770m_HOT_HNA	Cellular organisms;Bacteria;Proteobacteria;Deltaproteobacteria;Nitrospinaceae order incertae sedis;Nitrospinaceae;Nitrospina
CTGCCAGTCAGCCGCCGCGGTAATACGGAGGGGGCAAGCGTTGTTCGGAATTATTGGGCGTAAAGCGTATGTAGGCGGCTAAGCAAGTCAGGCGTGCAAGCCCATGGCTCAACCACGGAATTGCGCTTGAAACTGCTTAGCTTGAGTACAGGAGAGGAAGGCGGAATTCCCAGTGTAGCGGTGAAATGCATTGATATTGGGAAGAACATCTGTGGCGAAGGCGGCTTTCTGGTCTGTTACTGACGCTGAGATACGAAAGCCAGGGTAGCGAACGGGATTAGATACCCCGGTAGTCCTGGCTGTAAACGATGGGCACTAGGTGGAGGAGGTATCGATCCCTTCTCTGCCGTAGCTAACGCGTTAAGTGCCCCGCCTGGGGAGTACGGTCGCAAGGCTGAAACTCAAAGGAATTGGCGGGGGAGCACGGTCATACCTGGTTTCCTGA
>AAA240_O22_Cp_7.0_bact_AAIW_770m_HOT_HNA	Cellular organisms;Bacteria;Proteobacteria;Deltaproteobacteria;Nitrospinaceae order incertae sedis;Nitrospinaceae;Nitrospina
ACGCTGGTGGCGTGCTTAACACATGCAAGTCGAACGAGAAAGTTTCCTTCGGGGAATTAGTAAAGTGGCGCAAGGGTGAGTATCACGTGAATAATCTGCCCTCGAGATCGGGATAACATGGTGAAAACTATGCTAATACCGGATAAGACCACATTTCATAAGAAATGCGGTAAAAGGAGTCTCAATCTTCACTCGAGGATGAGTTCGCGCAACATTAGCTTGTTGGTGAGATAAAAGCTCACCAAGGCTACGATGTTTAGCCGGCCTGAGAGGGTGAACGGCCACACTGGAACTGAGACACGGTCCAGACTCCTACGGGAGGCAGCAGTGGGGAATATTGCGCAATGGGCGAAAGCCTGACGCAGCAACGCCGTGTGAGCGATGAAGGCTTTAGAGTCGTAAAGCTCTGTCAAATGGGAAGAATTCTGACGGTACCATTAGAGGAAGCCCCGGCTAACTCCGTGCCAGCAGCCGCGGTAATACGGAGGGGGCAAGCGTTGTTCGGAATTATTGGGCGTAAAGCGTATGTAGGCGGCTAAGTAAGTCAGGCGTGCAAGCCCGTGGCTCAACCACGGAATTGCGTTTGAAACTACTTAGCTTGAGTACAGGAGAGGAAGGCGGAATTCCCAGTGTAGCGGTGAAATGCATTGATATTGGGAAGAACATCTGTGGCGAAGGCGGCTTTCTGGTCTGTTACTGACGCTGAGATACGAAAGCCAGGGTAGCGAACGGGATTAGATACCCCGGTAGTCCTGGCTGTAAACGATGGGCACTAGGTGGAGGAGGTATCGATCCCCTCTCTGCCGTAGCTAACGCGTTAAGTGCCCCGCCTGGGGAGTACGGTCGCAAGCTGACCATGATAG
>AAA283_A11_Cp_8.4_bact_NPBW_4800m_HOT_LNA	Cellular organisms;Bacteria;Proteobacteria;Deltaproteobacteria;Nitrospinaceae order incertae sedis;Nitrospinaceae;Nitrospina
GGCGTGCCTAACACATGCAAGTCGAACGAGAAAGTTTCCTTCGGGAAACCAGTAAAGTGGCGCAAGGGTGAGTAACACGTGAATAATCTGCCTACGAATTCGGGATAACTCGACGAAAGTTGTGCTAATACCGGATAAGACCACACTTCTTATGGAGCGTGGCCAAAGGAGTCTCAAACTCCGTTTGTAGATGAGTTCGCGGACCATTAGCTTGTTGGCGGGATAACAGCCCACCAAGGCGACGATGGTTAGCCGGCCTGAGAGGGTGATCGGCCACACTGGAACTGAGACACGGTCCAGACTCCTACGGGAGGCAGCAGTGGGGAATATTGCGCAATGGGCGAAAGCCTGACGCAGCAACGCCGTGTGAGGGATGAAGGCTTTTGAGTCGTAAACCTCTGTCAGATGGGAAGAATAATGACGGTACCATCAGAGGAAGCCCCGGCTAACTCCGTGCCAGCAGCCGCGGTAATACGGAGGGGGCAAGCGTTGTTCGGAATTATTGGGCGTAAAGAGTATGTAGGCGGCTGGATAAGTCAGGCGTGTAAGCCCACGGCTCAACCGTGGAATTGCGTTTGAAACTATTCGGCTTGAGTGCAGGAGAGGAAGGCGGAATTCCCAGTGTAGCGGTGAAATGCATTGATATTGGGAAGAACACCGGTGGCGAAGGCGGCCTTCTGGTCTGTTACTGACGCTGAGATACGAAAGCCAGGGGAGCAAAGGGGATTAGATACCCCCGTAGTCCTGGCCGTAAACGATGGGCACTAGGTGCGGGAGGTATCGATCCCTTCCGTGTCGCAGCTAACGCATTAAGTGCCCCGCCTGGGGAGTACGGT
>AAA286_M02_Cp_8.1_bact_NPDW_3000m_HOT_LNA	Cellular organisms;Bacteria;Proteobacteria;Deltaproteobacteria;Nitrospinaceae order incertae sedis;Nitrospinaceae;Nitrospina
CGGGATAACATGGTGAAAACTATGCTAATACCGGATAAGACCACATTTCAAAAGAAATGCGGGAAAAGAAGTCTCAACCTTCACTCGAGGATGAGTTCGCGCAACATTAGCTTGTTGGTGAGATAAAAGCTCACCAAGGCTACGATGTTTAGCCGGCCTGAGAGGGTGATCGGCCACACTGGAACTGAGACACGGTCCAGACTCCTACGGGAGGCAGCAGTGGGGAATATTGCGCAATGGGCGAAAGCCTGACGCAGCAACGCCGTGTGAGCGATGAAGGCTTTAGGGTTGTAAAGCTCTGTCAAATGGGAAGAATTATGACGGTACCATTAGAGGAAGCCCCGGCTAACTCCGTGCCAGCAGCCGCGGTAATACGGAGGGGGCAAGCGTTGTTCGGAATTATTGGGCGTAAAGCGTATGTAGGCGGCAAAGTAAGTCAGGCGTGCAAGCCCGTGGCTCAACCACGGAATTGCGTTTGAAACTACTTAGCTTGAGTACAGGAGAGGAAAGCGGAATTCCCAGTGTAGCGGTGAAATGCATTGATATTGGGAAGAACATCTGTGGCGAAGGCGGCTTTCTGGTCTGTTACTGACGCTGAGATACGAAAGCCAGGGGAGCAAAGGGGATTAGATACCCCCGTAGTCCCGGCTGTAAACGATGGGCACTAGGTGCAGGAGGTATCGATCCCCTCTGTGCCGTAGCTAACGCGTTAAGT
>AAA286_M15_Cp_12.8_bact_NPDW_3000m_HOT_LNA	Cellular organisms;Bacteria;Proteobacteria;Deltaproteobacteria;Nitrospinaceae order incertae sedis;Nitrospinaceae;Nitrospina
GCCTAACACATGCAAGTCGAACGAGAAAGTTTCCTTCGGGGAACTGGTAAAGTGGCGCAAGGGTGAGTAACACGTGAATAATCTGCCTACGAATTCGGGATAACCCGACGAAAGTTGTGCTAATACCGGATAAGACCACACTCCTTATGGAGCGTGGCTAAAGGAGCCTCAAGCTCCGTTTGTAGATGAGTTCGCGGACCATTAGCTTGTTGGCGGGATAACAGCCCACCAAGGCGACGATGGTTAGCCGGCCTGAGAGGGTGATCGGCCACACTGGAACTGAGACACGGTCCAGACTCCTACGGGAGGCAGCAGTGGGGAATATTGCGCAATGGGCGGAAGCCTGACGCAGCAACGCCGTGTGAGGGATGAAGGCTTTTGAGTCGTAAACCTCTGTCAGATGGGAAGAATTATGACGGTACCATCAGAGGAAGCCCCGGCTAACTCCGTGCCAGCAGCCGCGGTAATACGGAGGGGGCAAGCGTTGTTCGGAATTATTGGGCGTAAAGAGTATGTAGGCGGCTGGGTAAGTCAGGCGTGCAAGCCCACGGCTCAACCGTGGAATTGCGTCTGAAACTATTCGGCTTGAGTGCAGGAGAGGAAAGCGGAATTCCCAGTGTAGCGGTGAAATGCATTGATATTGGGAAGAACACCGGTGGCGAAGGCGGCTTTCTGGTCTGCTACTGACGCTGAGATACGAAAGCCAGGGGAGCAAAGGGGATTAGATACCCCCGTAGTCCTGGCCGTAAACGATGGGCACTAGGTGCGGGAGGTATCGATCCCTTCCGTGTCGCAGCTAACGCATTAAGTGCCCCGCCTGGGGAGT
>AAA286_P03_Cp_10.6_bact_NPDW_3000m_HOT_LNA	Cellular organisms;Bacteria;Proteobacteria;Deltaproteobacteria;Nitrospinaceae order incertae sedis;Nitrospinaceae;Nitrospina
GTGCCTAACACATGCAAGTCGAACGAGAAAGTTTCCTTCGGGGAACTAGTAAAGTGGCGCAAGGGTGAGTAACACGTGAATAATCTGCCTACGAATTCGGGATAACCCGACGAAAGTTGTGCTAATACCGGATAAGACCACACTCCTTATGGAGCGTGGCCAAAGGAGCCTCAAGCTCCGTTTGTAGATGAGTTCGCGGACCATTAGCTTGTTGGCGGGATAACAGCCCACCAAGGCGACGATGGTTAGCCGGCCTGAGAGGGTGATCGGCCACACTGGAACTGAGACACGGTCCAGACTCCTACGGGAGGCAGCAGTGGGGAATATTGCGCAATGGGCGAAAGCCTGACGCAGCAACGCCGTGTGAGGGATGAAGGCTTTTGAGTCGTAAACCTCTGTCAGATGGGAAGAATTATGACGGTACCATCAGAGGAAGCCCCGGCTAACTCCGTGCCAGCAGCCGCGGTAATACGGAGGGGGCAAGCGTTGTTCGGAATTATTGGGCGTAAAGAGTATGTAGGCGGCTGGATAAGTCAGGCGTGCAAACCCACGGCTCAACCGTGGAATTGCGTCTGAAACTGTTCGGCTTGAGTGCAGGAGAGGAAAGCGGAATTCCCAGTGTAGCGGTGAAATGCATTGATATTGGGAAGAACACCGGTGGCGAAGGCGGCTTTCTGGTCTGCTACTGACGCTGAGATACGAAAGCCAGGGGAGCAAAGGGGATTAGATACCCCCGTAGTCCTGGCCGTAAACGATGGGCACTAGGTGCGGGAGGTATCGATCCCTTCCGTGTCGCAGCTAACGCATTAAGTGCCCCGCCTGGGGAGTAC
>AAA240_J07_Cp_7.7_bact_AAIW_770m_HOT_HNA	Cellular organisms;Bacteria;Proteobacteria;Deltaproteobacteria;Nitrospinaceae order incertae sedis;Unknown Nitrospinaceae order incertae sedis family
CGACGCTGGCGGCGTGCCTAACACATGCAAGTCGAACGAGAAAGTCCCTTCGGGGGCGAGTAAAGTGGCGCAAGGGTGAGTAACACGTGAATAATCTACCCTCGAATCTGGGATAACCTGGCGAAAGCTTGGCTAATACTGGATAAGACCACGCTTCACAAGAAGCGCGGCAAAAGGAGTCTTAACCTTCGTTTGAGGATGAGTTCGCGGTCCATTAGCTAGTTGGTGAGATAACAGCTCACCAAGGCAACTATGGATAGCCGGCCTGAGAGGGTGAACGGCCACACTGGAACTGAGACACGGTCCAGACTCCTACGGGAGGCAGCAGTGGGGAATATTGCGCAATGGGCGAAAGCCTGACGCAGCAACGCCGTGTGAGCGATGAAGGCCTTCGGGTCGTAAAGCTCTGTCAAATGGGAAGAATTCTGACGGTACCATTAGAGGAAGCCCCGGCTAACTCCGTGCCAGCAGCCGCGGTAATACGGAGGGGGCAAGCGTTGTTCGGAATCATTGGGCGTAAAGCGTATGTAGGCGGTCGTATAAGTCAGACGTGTAAGCCCAGGGCTCAACCCTGGAATTGCGTTTGAAACTATTCGACTTGAGTATAGGAGAGGAAAGCGGAATTCCCAGTGTAGCGGTGAAATGCATTGATATTGGGAAGAACATCTGTGGCGAAGGCGGCTTTCTGGCCTGTTACTGACGCTGAGATACGAAAGCCAGGGGAGCGAACGGGATTAGATACCCCGGTAGTCCTGGCTGTAAACGATGGGCACTAGGTGTAGGAGGTATTGATCCCTTCTGTGCCGCAGCTAACGCATTAAGTGCCCCGCCTGGGGAGTACGGTCGCAAGCCGAACT
>AAA242_I09_Cp_11.9_bact_NPBW_4800m_HOT_HNA	Cellular organisms;Bacteria;Proteobacteria;Deltaproteobacteria;Desulfurellales;Unknown Desulfurellales family
GGCGTGCTTAACACATGCAAGTCGAGCGAGAAAAGGGACTTCGGTTCCTGAGTAAAGCGGCGAACGGGTGAGTAACACGTGGGTGATCTACCCTCAGGGCGGGAATAACCCGGGGAAACCTGGAATAATACCGGATAAGACCACAGAAGGAAACTTCAGGGGTTAAAGAGAGCTTCGGCCCTCCCCAGAGGATGAGCCCGCGGCCTATCAGCTTGTTGGTGGGGTAACGGCCCACCAAGGCGAAGACGGGTAGCTGGTCTGAGAGGATGACCAGCCACACGGGGACTGAGACACGGCCCCGACTCCTACGGGAGGCAGCAGTGGGGAATATTGGACAATGGGGGAAACCCTGATCCAGCGACGCCGCGTGGGTGATGAAGGCTTTCGGGTCGTAAAGCCCTGTCGGGAGGAAAGAACGCTCCCATGGTAAATAGCCATGGGAAGTGACGGTACCTCCAAAGGAAGCACCGGCTAACTCCGTGCCAGCAGCCGCGGTAAGACGGAGGGTGCAAGCGTTGCTCGGAATTACTGGGCGTAAAGGGTGCGTAGGCGGTCTCTCAAGTCTGGCGTGAAAGCCCAGGGCTCACCCCTGGAAGTGCGTTAGAAACTTAGAGACTTGAGTATCGGAGGGGAGAGTGGAATTCCCGGTGTAGCGGTGAAATGCGTAGATATCGGGAGGAATACCGGTGGCGAAGGCGACTCTCTGGACGATTACTGACGCTGAGGCACGAAAGCGTGGGGAGCAAACAGGATTAGATACCCTGGTAGTCCACGCCGTAAACGATGGGCACTAGGTGTCGGGGGTATCCACTCCCTCGGTGCCGCCGCTAACGCATTAAGTGCCCCGCCTG
>AAA003_K20_Cp_00_bact_AIW_800m_SA_all	Cellular organisms;Bacteria;Proteobacteria;Deltaproteobacteria;Bdellovibrionales;Unknown Bdellovibrionales family
TGCAGTCGAGCGGTAACACTTCGGGTGACGAGCGGCGGACGGGTGAGTAACACGTAGGTAACGTACCTTATGGTGGGGGATAACCCTGGGAAACTGGGGCTAATACCGCATATGTCCTTCGGGATAAAAGTCTTCGGACGCCAAGAGAGCGGCCTGCGGCCCATTATTTAATCCTAGTTGGTGAGGTAAAGGCTTACCAAGGGTACGATGGGTAGCTGGTCTGAGAGGATGATCAGCCACACTGGGACTGAGACACGGCCCAGACTCCTACGGGAGGCAGCAGTGGGGAATATTGGACAATGGGGGAAACCCTGATCCAGCCACGCCGCGTGTGTGATGAAGGCCTTCGGGTTGTAAAGCACTGTCGGGAGGGACGAAGACTTCGGTTTGACGGTACCTCGCAAGAAAGCACCGGCTAACTCCGTGCCAGCAGCCGCGGTAATACGGAGGGTGCAAGCGTTGCTCGGAATTACTGGGCGTAAAGCGAACGCAGGCGGCTCATTAAGTCGAGCGTGAAAGCCCTGGGCTCAACCCAGGAATAGCGCACGAAACTGGCGAGCTTGAGTACGAAAGAGGAAAGCGGAATTCCTGGTGTAGAGGTGAAATTCGTTGATATCAGGAGGAACACCAGCGGCGAAGGCGGCTTTCTGGTTCGGTACTGACGCTCATGTTCGAAAGCGTGGGGAGCAAACAGGATTAGATACCCTGGTAGTCCACGCCGTAAACGATGAATGCTAGGTGTCGGGTTGATTCACTGATTCGGTGCCAAAGTTAACGCATTAAGCATTCCGC
>AAA283_L17_Cp_7.9_bact_NPBW_4800m_HOT_LNA	Cellular organisms;Bacteria;Proteobacteria;Deltaproteobacteria;Sh765B-TzT-29
TACGCCTAACACATGCAAGTCGAGCGAAGAACAAATGGAGCTTGCTTTATTTGTTACTGAGCGGCGGACGGGTGAGTAATACTTGGATAATCTGCCTCTAGGACCGGGATAAACTCAGGAAACTGAGACTAATACCGGATATGGTCACGGATACTAAGGTATCGGTGATAAAATGTTTTTTCGCCTAGAGAGGAGTCCAAGCTGCATCAGGTTGTTGGTGGGGTAAAAGCCTACCAAGCCTATGACGCATAGCAGGTCTTAGCGGATGATCTGCCACATGGGGACTGAGATACGGCCCTGACTCCTACGGGAGGCAGCAGTGAGGAATATTGGGCAATGGACGCAAGTCTGACCCAGCGATACCGCGTGAAGGACGAAGGCCTTCGGGTTGTAAACTTCTGTCAGCAGGGAAGATAATGACGGTACCTGCAGAGGAAGCCCCGGCTAACTCCGTGCCAGCAGCCGCGGTAATACGGGGGGGGCAAACGTTACTCGGATTTACTGGGCGTAAAGGGTTCGTAGGCGGTTATCTAAGTTAGGTGTGAAAGCTTGAAGCTTAACTTCAAAATTGCATCTAAAACTGGATTACTAGATTCTTAGAGAGGTTAATGGAATTACCGGTGTAGCGGTGAAATGCGTAGATATCGGTAGGAACACCAGTGGCGAAAGCGATTAACTGGCTAAGTAATGACGCTGAGGGACGAAAGCGTGGGTAGCAAACAGGATTAGATACCCTGGTAGTCCACGCCCTAAACGATGAATACTAGATGTAGGATTTTTTCTGTATCGTAGCTAACGCATTAAGTATTCCGCCTGGGGAGTACGGTC
>AAA001_A18_Cp_00_bact_AIW_800m_SA_all	Cellular organisms;Bacteria;Proteobacteria;Deltaproteobacteria;SAR324 clade(Marine group B)
GTGGGGAATATTGCACAATGGAGGAAACTCTGATGCAGCAATGTCGCGTGAGTGAAGAAGGCCCTTGGGTCGTAAAGCTCTTTTATGGGGGAAGATGATGACGGTACCCCAAGAATAAGCACCGGCTAACTATGTGCCAGCAGCCGCGGTAATACATAGGGTGCGAGCGTTGTTCGGAATTACTGGGCGTAAAGGGCGCGCAGGCGGAATAGTAAGTCGGAGGTGAAAGCCCGGGGCTCAACCCCGGAGGGTCTTTCGAAACTACTAATCTAGAGAGGGTCAGGGGCCGGCAGAATTCCTGGTGTAGAGGTGAAATTCGTAGATATCAGGAGGAATACCGGTGGCGAAGGCGGCCGGCTAGGGCCACTCTGACGCTGAGGCGCGAAAGCGTGGGGAGCAAACAGGATTAGATAC
>AAA001_C10_Cp_00_bact_AIW_800m_SA_all_seq	Cellular organisms;Bacteria;Proteobacteria;Deltaproteobacteria;SAR324 clade(Marine group B)
GCCGCGGTAATACATAGGGTGCGAGCGTTGTTCGGAATTACTGGGCGTAAAGGGCGCGCAGGCGGAATAGTAAGTCGGAGGTGAAAGCCCGGGGCTCAACCCCGGAGGGTCTTTCGAAACTACTAATCTAGAGAGGGTCAGGGGCCGGCAGAATTCCTGGTGTAGAGGTGAAATTCGTAGATATCAGGAGGAATACCGGTGGCGAAGGCGGCCGGCTGGGGCCACTCTGACGCTGAGGCGCGAAAGCGTGGGGAGCAAACAGGATTAGATACCCTGGTAGTCCACGCCGTAAACGATGAGCACTGGACGTCCGGAGGGTTCGACCCTTCTGGGTGTTTCAGCTAACGCATTAAGTGCTCCGCCTGGGGAGTACGGTCGCAAGACTAAAACTCAAAGGAATTGGCGGGGGAGCACGGTCATACTTGTTTCCGGA
>AAA001_E14_Cp_00_bact_AIW_800m_SA_all	Cellular organisms;Bacteria;Proteobacteria;Deltaproteobacteria;SAR324 clade(Marine group B)
CATGCAGTCGAACGAGAAAGTTCCTTCGGGAGCAATTAAAGTGGCGCACGGGTGAGTAACGCGTAGACAATCTGCCCTTCAGTCTGGGACAACTTTTCGAAAGGAGAGCTAATACCGGATAACAATGCATGACACAAGTTGTATATTTGAAAGCTTTATGTGCTGAAGGAGGGGTCTGCGTCCCATTAGCTAGTTGGTAAGGTAAAGGCTTACCAAGGCAACGATGGGTAGCGGGTTTGAGAGGACGATCCGCCACACTGGAACTGAGACACGGTCCAGACTCCTACGGGAGGCAGCAGTGGGGAATATTGCACAATGGAGGCAACTCTGATGCAGCAATGTCGCGTGAGTGAAGAAGGCCCTTGGGTCGTAAAGCTCTTTTATGGGGGAAGATGATGACGGTACCCCAAGAATAAGCACCGGCTAACTATGTGCCAGCAGCCGCGGTAATACATAGGGTGCGAGCGTTGTTCGGAATTACTGGGCGTAAAGGGCGCGCAGGCGGAATAGTAAGTCGGAGGTGAAAGCCCGGGGCTCAACCCCGGAGGGTCTTTCGAAACTACTAATCTAGAGAGGGTCAGGGGCCGGCAGAATTCCTGGTGTAGAGGTGAAATTCGTAGATATCAGGAGGAATACCGGTGGCGAAGGCGGCCGGCTGGGGCCACTCTGACGCTGAGGCGCGAAAGCGTGGGGAGCAAACAGGATTAGATACCCTGGTAGTCCACGCCGTAACGATGAGCACTGGACGTCCGGAGGGTTCGACCCTTCTGGGTGTCTCAGCTAACGCATTAAGTGCTCCG
>AAA003_C18_Cp_00_bact_AIW_800m_SA_all	Cellular organisms;Bacteria;Proteobacteria;Deltaproteobacteria;SAR324 clade(Marine group B)
GCCTAACACATGCAAGTCGAACGAGAAAGTTCCTTCGGGAGCAATTAAAGTGGCGCACGGGTGAGTAACGCGTAGACAATCTGCCCTTCAGTCTGGGACAACTTTTCGAAAGGAGAGCTAATACCGGATAACAATGCATGACACAAGTTGTATATTTGAAAGCTTTATGTGCTGAAGGAGGGGTCTGCGTCCCATTAGCTAGTTGGTAGGGTAAAGGCTTACCAAGGCAACGATGGGTAGCGGGTTTGAGAGGACGATCCGCCACACTGGAACTGAGACACGGTCCAGACTCCTACGGGAGGCAGCAGTGGGGAATATTGCACAATGGAGGAAACTCTGATGCAGCAATGTCGCGTGAGTGAAGAAGGCCCTTGGGTCGTAAAGCTCTTTTATGGGGGAAGATGATGACGGTACCCCAAGAATAAGCACCGGCTAACTATGTGCCAGCAGCCGCGGTAATACATAGGGTGCGAGCGTTGTTCGGAATTACTGGGCGTAAAGGGCGCGCAGGCGGAATAGTAAGTCGGAGGTGAAAGCCCGGGGCTCAACCCCGGAGGGTCTTTCGAAACTACTAATCTAGAGAGGGTCAGGGGCCGGCAGAATTCCTGGTGTAGAGGTGAAATTCGTAGATATCAGGAGGAATACCGGTGGCGAAGGCGGCCGGCTGGGGCCACTCTGACGCTGAGGCGCGAAAGCGTGGGGAGCAAACAGGATTAGATACCCTGGTAGTCCACGCCGTAAACGATGAGCACTGGACGTCCGGAGGGTTCGACCCTTCTGGGTGTCTCAGCTAACGCATTAAGTGCTCCGCC
>AAA003_C23_Cp_00_bact_AIW_800m_SA_all	Cellular organisms;Bacteria;Proteobacteria;Deltaproteobacteria;SAR324 clade(Marine group B)
CGCTGGCGCATGCCTAACACATGCAAGTCGAACGAGAAAGTCCTTCGGGAGCAATTAAAGTGGCGCACGGGTGAGTAACGCGTAGACAATCTGCCCTTCAGTCTGGGACAACTTTTCGAAAGGAGAGCTAATACCGGATAACAATGCATGACACAAGTTGTATATTTGAAAGCTTTATGTGCTGAAGGAGGGGTCTGCGTCCCATTAGCTAGTTGGTAAGGTAAAGGCTTACCAAGGCAACGATGGGTAGCGGGTTTGAGAGGACGATCCGCCACACTGGAACTGAGACACGGTCCAGACTCCTACGGGAGGCAGCAGTGGGGAATATTGCACAATGGAGGCAACTCTGATGCAGCAATGTCGCGTGAGTGAAGAAGGCCCTTGGGTCGTAAAGCTCTTTTATGGGGGAAGATGATGACGGTACCCCAAGAATAAGCACCGGCTAACTATGTGCCAGCAGCCGCGGTAATACATAGGGTGCGAGCGTTGTTCGGAATTACTGGGCGTAAAGGGCGCGCAGGCGGAATAGTAAGTCGGAGGTGAAAGCCCGGGGCTCAACCCCGGAGGGTCTTTCGAAACTACTAATCTAGAGAGGGTCAGGGGCCGGCAGAATTCCTGGTGTAGAGGTGAAATTCGTAGATATCAGGAGGAATACCGGTGGCGAAGGCGGCCGGCTGGGGCCACTCTGACGCTGAGGCGCGAAAGCGTGGGGAGCAAACAGGATTAGATACCCTGGTAGTCCACGCCGTAAACGATGAGCACTGGACGTCCGGAGGGTTCGACCCTTCTGGGTGTCTCAGCTAACGCATTAAGTGCTCCGCCC
>AAA003_D09_Cp_00_bact_AIW_800m_SA_all	Cellular organisms;Bacteria;Proteobacteria;Deltaproteobacteria;SAR324 clade(Marine group B)
ATGCAGTCGACGAGAAGTCACTTCGGTGGTGATTAAAGTGGCGCACGGGTGAGTAACGCGTAGACAATCTGCCCTTCAGTCTGGGACAACTTTTCGAAAGGAGAGCTAATACCGGATAACAATGTTTGACATAAGTTAAATATTTGAAAGCTTTATGTGCTGAAGGAGGGGTCTGCGTCCCATTAGCTAGTTGGTGAGGTAAAGGCTTACCAAGGCAACGATGGGTAACGGGTTTGAGAGGACGATCCGTCACACTGGAACTGAGACACGGTCCAGACTCCTACGGGAGGCAGCAGTGGGGAATATTGCACAATGGAGGAAACTCTGATGCAGCAATGTCGCGTGAGTGAAGAAGGCCCTTGGGTCGTAAAGCTCTTTTATGGGGGAAGATGATGACGGTACCCCAGGAATAAGCACCGGCTAACTACGTGCCAGCAGCCGCGGTAATACGTAGGGTGCGAGCGTTGTTCGGAATTACTGGGCGTAAAGGGCGCGCAGGCGGAATAGCAAGTCGGAGGTGAAAGCCCGGGGCTCAACCCCGGAGGGTCTTTCGAAACTGCTAATCTAGAGAGGGTCAGGGGCCAGCAGAATTCCTGGTGTAGAGGTGAAATTCGTAGATATCAGGAGGAATACCGGTGGCGAAAGCGGCTGGCTGGGGCCACTCTGACGCTGAGGCGCGAAAGCGTGGGGAGCAAACGGGATTAGATACCCCGGTAGTCCACGCCGTAAACGATGAGCACTGGACGTCCGGAGGGTTCGACCCTTCTGGGTGTTTCAGCTAACGCATTAAGTGCTCCGCCC
>AAA003_F06_Cp_00_bact_AIW_800m_SA_all	Cellular organisms;Bacteria;Proteobacteria;Deltaproteobacteria;SAR324 clade(Marine group B)
TGCAGTCGAACGAGAAAGTTCCTTCGGGAGCAATTAAAGTGGCGCACGGGTGAGTAACGCGTAGACAATCTGCCCTTCAGTCTGGGACAACTTTTCGAAAGGAGAGCTAATACCGGATAACAATGCATGACACAAGTTGTATATTTGAAAGCTTTATGTGCTGAAGGAGGGGTCTGCGTCCCATTAGCTAGTTGGTAAGGTAAAGGCTTACCAAGGCAACGATGGGTAGCGGGTTTGAGAGGACGATCCGCCACACTGGAACTGAGACACGGTCCAGACTCCTACGGGAGGCAGCAGTGGGGAATATTGCACAATGGAGGAAACTCTGATGCAGCAATGTCGCGTGAGTGAAGAAGGCCCTTGGGTCGTAAAGCTCTTTTATGGGGGAAGATGATGACGGTACCCCAAGAATAAGCACCGGCTAACTATGTGCCAGCAGCCGCGGTAATACATAGGGTGCGAGCGTTGTTCGGAATTACTGGGCGTAAAGGGCGCGCAGGCGGAATAGTAAGTCGGAGGTGAAAGCCCGGGGCTCAACCCCGGAGGGTCTTTCGAAACTACTAATCTAGAGAGGGTCAGGGGCCGGCAGAATTCCTGGTGTAGAGGTGAAATTCGTAGATATCAGGAGGAATACCGGTGGCGAAGGCGGCCGGCTGGGACCACTCTGACGCTGAGGCGCGAAAGCGTGGGGAGCAAACAGGATTAGATACCCTGGTAGTCCACGCCGTAAACGATGAGCACTGGACGTCCGGAGGGTTCGACCCTTCTGGGTGTCTCAGCTAACGCATTAAGTGCTCC
>AAA003_F15_Cp_00_bact_AIW_800m_SA_all_seq	Cellular organisms;Bacteria;Proteobacteria;Deltaproteobacteria;SAR324 clade(Marine group B)
CATGCAGTCGACGAGAAGTTCCTTCGGGAGCAATTAAAGTGGCGCACGGGTGAGTAACGCGTAGACAATCTGCCCTTCAGTCTGGGACAACTTTTCGAAAGGAGAGCTAATACCGGATAACAATGCATGACACAAGTTGTATATTTGAAAGCTTTATGTGCTGAAGGAGGGGTCTGCGTCCCATTAGCTAGTTGGTAGGGTAAAGGCTTACCAAGGCAACGATGGGTAGCGGGTTTGAGAGGACGATCCGCCACACTGGAACTGAGACACGGTCCAGACTCCTACGGGAGGCAGCAGTGGGGAATATTGCACAATGGAGGCAACTCTGATGCAGCAATGTCGCGTGAGTGAAGAAGGCCCTTGGGTCGTAAAGCTCTTTTATGGGGGAAGATGATGACGGTACCCCAAGAATAAGCACCGGCTAACTATGTGCCAGCAGCCGCGGTAATACATAGGGTGCGAGCGTTGTTCGGAATTACTGGGCGTAAAGGGCGCGCAGGCGGAATAGTAAGTCGGAGGTGAAAGCCCGGGGCTCAACCCCGGAGGGTCTTTCGAAACTGCTAATCTAGAGAGGGTCAGGGGCCGGCAGAATTCCTGGTGTAGAGGTGAAATTCGTAGATATCAGGAGGAATACCGGTGGCGAAGGCGGCCGGCTGGGGCCACTCTGACGCTGAGGCGCGAAAGCGTGGGGAGCAAACAGGATTAGATACCCTGGTAGTCCACGCCGTAAACGATGAGCACTGGACGTCCGGAGGGTTCGACCCTTCTGGGTGTCTCAGCTAACGCATTAAGTGCTCCGCCTGGGGAGTACGGTC
>AAA003_G02_Cp_00_bact_AIW_800m_SA_all	Cellular organisms;Bacteria;Proteobacteria;Deltaproteobacteria;SAR324 clade(Marine group B)
TGCAGTCGACGAGAAGTTCCTTCGGGAGCAATTAAAGTGGCGCACGGGTGAGTAACGCGTAGACAATCTGCCCTTCAGTCTGGGACAACTTTTCGAAAGGAGAGCTAATACCGGATAACAATGCATGACACAAGTTGTATATTTGAAAGCTTTATGTGCTGAAGGAGGGGTCTGCGTCCCATTAGCTAGTTGGTAAGGTAAAGGCTTACCAAGGCAACGATGGGTAGCGGGTTTGAGAGGACGATCCGCCACACTGGAACTGAGACACGGTCCAGACTCCTACGGGAGGCAGCAGTGGGGAATATTGCACAATGGAGGCAACTCTGATGCAGCAATGTCGCGTGAGTGAAGAAGGCCCTTGGGTCGTAAAGCTCTTTTATGGGGGAAGATGATGACGGTACCCCAAGAATAAGCACCGGCTAACTATGTGCCAGCAGCCGCGGTAATACATAGGGTGCGAGCGTTGTTCGGAATTACTGGGCGTAAAGGGCGCGCAGGCGGAATAGTAAGTCGGAGGTGAAAGCCCGGGGCTCAACCCCGGAGGGTCTTTCGAAACTACTAATCTAGAGAGGGTCAGGGGCCGGCAGAATTCCTGGTGTAGAGGTGAAATTCGTAGATATCAGGAGGAATACCGGTGGCGAAGGCGGCCGGCTGGGGCCACTCTGACGCTGAGGCGCGAAAGCGTGGGGAGCAAACAGGATTAGATACCCTGGTAGTCCACGCCGTAAACGATGAGCACTGGACGTCCGGAGGGTTCGACCCTTCTGGGTGTCTCAGCTAACGCATTAAGTGCTCCGCC
>AAA003_G16_Cp_00_bact_AIW_800m_SA_all	Cellular organisms;Bacteria;Proteobacteria;Deltaproteobacteria;SAR324 clade(Marine group B)
TGCAGTCGACGAGAAGTTCCTTCGGGAGCGATTAAAGTGGCGCACGGGTGAGTAACGCGTAGACAATCTGCCCTTCAGTCTGGGACAACTTTTCGAAAGGAGAGCTAATACCGGATAACAATGTTTAACCTAAGTTAAGTATTTGAAAGCTTTATGTGCTGAAGGAGGGGTCTGCGTCCCATTAGCTAGTTGGTAAGGTAAAGGCTTACCAAGGCGACGATGGGTAGCGGGTTTGAGAGGACGATCCGCCACACTGGAACTGAGACACGGTCCAGACTCCTACGGGAGGCAGCAGTGGGGAATATTGCACAATGGAGGCAACTCTGATGCAGCAATGTCGCGTGAGTGAAGAAGGCCCTTGGGTCGTAAAGCTCTTTTATGGGGGAAGATGATGACGGTACCCCAAGAATAAGCACCGGCTAACTATGTGCCAGCAGCCGCGGTAATACATAGGGTGCGAGCGTTGTTCGGAATTACTGGGCGTAAAGGGCGCGCAGGCGGAATAGTAAGTCGGAGGTGAAAGCCCGGGGCTCAACCCCGGAGGGTCTTTCGAAACTGCTAATCTAGAGAGGGTCAGGGGCCGGCAGAATTCCTGGTGTAGAGGTGAAATTCGTAGATATCAGGAGGAATACCGGTGGCGAAGGCGGCCGGCTGGGGCCACTCTGACGCTGAGGCGCGAAAGCGTGGGGAGCAAACAGGATTAGATACCCTGGTAGTCCACGCCGTAAACGATGAGCACTGGACGTCCGGAGGGTTCGACCCCTTCTGGGTGTTTCAGCTAACGCATTAAGTGCTCC
>AAA003_J20_Cp_00_bact_AIW_800m_SA_all	Cellular organisms;Bacteria;Proteobacteria;Deltaproteobacteria;SAR324 clade(Marine group B)
TGCTACACATGCAGTCGACGAGAAGTTCCTTCGGGAGCAATTAAAGTGGCGCACGGGTGAGTAACGCGTAGACAATCTGCCCTTCAGTCTGGGACAACTTTTCGAAAGGAGAGCTAATACTGGATAACAATGCATGACACAAGTTGTATATTTGAAAGCTTTATGTGCTGAAGGAGGGGTCTGCGTCCCATTAGCTAGTTGGTAAGGTAAAGGCTTACCAAGGCAACGATGGGTAGCGGGTTTGAGAGGACGATCCGCCACACTGGAACTGAGACACGGTCCAGACTCCTACGGGAGGCAGCAGTGGGGAATATTGCACAATGGAGGCAACTCTGATGCAGCAATGTCGCGTGAGTGAAGAAGGCCCTTGGGTCGTAAAGCTCTTTTATGGGGGAAGATGATGACGGTACCCCAAGAATAAGCACCGGCTAACTATGTGCCAGCAGCCGCGGTAATACATAGGGTGCGAGCGTTGTTCGGAATTACTGGGCGTAAAGGGCGCGCAGGCGGAATAGTAAGTCGGAGGTGAAAGCCCGGGGCTCAACTCCGGAGGGTCTTTCGAAACTACTAATCTAGAGAGGGTCAGGGGCCGGCAGAATTCCTGGTGTAGAGGTGAAATTCGTAGATATCAGGAGGAATACCGGTGGCGAAGGCGGCCGGCTGGGGCCACTCTGACGCTGAGGCGCGAAAGCGTGGGGAGCAAACAGGATTAGATACCCTGGTAGTCCACGCCGTAAACGATGAGCACTGGACGTCCGGAGGGTTCGACCCTTCTGGGTGTCTCAGCTAACGCATTAAGTGCTCCGCCTGGGGAGTACGGTCGCAAGACT
>AAA003_M18_Cp_00_bact_AIW_800m_SA_all	Cellular organisms;Bacteria;Proteobacteria;Deltaproteobacteria;SAR324 clade(Marine group B)
TGCAGTCGAACGAGAAAGTCACTTCGGTGGTGATTAAAGTGGCGCACGGGTGAGTAACGCGTAGACAATCTGCCCTTCAGTCTGGGACAACTTTTCGAAAGGAGAGCTAATACCGGATAACAATGTTTGACATAAGTTAAATATTTGAAAGCTTTATGTGCTGAAGGAGGGGTCTGCGTCCCATTAGCTAGTTGGTGAGGTAAAGGCTTACCAAGGCAACGATGGGTAGCGGGTTTGAGAGGACGATCCGTCACACTGGAACTGAGACACGGTCCAGACTCCTACGGGAGGCAGCAGTGGGGAATATTGCACAATGGAGGAAACTCTGATGCAGCAATGTCGCGTGAGTGAAGAAGGCCCTTGGGTCGTAAAGCTCTTTTATGGGGGAAGATAATGACGGTACCCCAGGAATAAGCACCGGCTAACTACGTGCCAGCAGCCGCGGTAATACGTAGGGTGCGAGCGTTGTTCGGAATTACTGGGCGTAAAGGGCGCGCAGGCGGAATAGCAAGTCGGAGGTGAAAGCCCGGGGCTCAACCCCGGAGGGTCTTTCGAAACTGCTGATCTAGAGAGGGTCAGGGGCCAGCAGAATTCCTGGTGTAGAGGTGAAATTCGTAGATATCAGGAGGAATACCGGTGGCGAAAGCGGCTGGCTGGGGCCACTCTGACGCTGAGGCGCGAAAGCGTGGGGAGCAAACGGGATTAGATACCCCGGTAGTCCACGCCGTAAACGATGAGCACTGGACGTCCGGAGGGTTCGACCCTTCTGGGTGTTTCAGCTAACGCATTAAGTGCTCCGCCTGGGGAGTACGGTCGCAGATA
>AAA003_P17_Cp_00_bact_AIW_800m_SA_all	Cellular organisms;Bacteria;Proteobacteria;Deltaproteobacteria;SAR324 clade(Marine group B)
GCCGCGGTAATACATAGGGTGCGAGCGTTGTTCGGAATTACTGGGCGTAAAGGGCGCGCAGGCGGAATAGTAAGTCGGAGGTGAAAGCCCGGGGCTCAACCCCGGAGGGTCTTTCGAAACTGCTAATCTAGAGAGGGTCAGGGGCCGGCAGAATTCCTGGTGTAGAGGTGAAATTCGTAGATATCAGGAGGAATACCGGTGGCGAAGGCGGCCGGCTGGGGCCACTCTGACGCTGAGGCGCGAAAGCGTGGGGAGCAAACAGGATTAGATACCCTGGTAGTCCACGCCGTAAACGATGAGCACTGGACGTCCGGAGGGTTCGACCCTTCTGGGTGTCTCAGCTAACGCATTAAGTGCTCCGCCTGGGGAGTACGGTCGCAAGACTAAAACTCAAAGGAATTGGCGGGGGAGCACGGTCATACTGGTTTTCCGGA
>AAA003_P20_Cp_00_bact_AIW_800m_SA_all	Cellular organisms;Bacteria;Proteobacteria;Deltaproteobacteria;SAR324 clade(Marine group B)
TGCAGTCGACGAGAAGGTCCTTCGGGAGCAATTAAAGTGGCGCACGGGTGAGTAACGCGTAGACAATCTGCCCTTCAGTCTGGGACAACTTTTCGAAAGGAGAGCTAATACCGGATAACAATGCATGACACAAGTTGTATATTTGAAAGCTTTATGTGCTGAAGGAGGGGTCTGCGTCCCATTAGCTAGTTGGTAAGGTAAAGGCTTACCAAGGCAACGATGGGTAGCGGGTTTGAGAGGACGATCCGCCACACTGGAACTGAGACACGGTCCAGACTCCTACGGGAGGCAGCAGTGGGGAATATTGCACAATGGAGGCAACTCTGATGCAGCAATGTCGCGTGAGTGAAGAAGGCCCTTGGGTCGTAAAGCTCTTTTATGGGGGAAGATGATGACGGTACCCCAAGAATAAGCACCGGCTAACTATGTGCCAGCAGCCGCGGTAATACATAGGGTGCGAGCGTTGTTCGGAATTACTGGGCGTAAAGGGCGCGCAGGCGGAATAGTAAGTCGGAGGTGAAAGCCCGGGGCTCAACCCCGGAGGGTCTTTCGAAACTACTAATCTAGAGAGGGTCAGGGGCCGGCAGAATTCCTGGTGTAGAGGTGAAATTCGTAGATATCAGGAGGAATACCGGTGGCGAAGGCGGCCGGCTGGGGCCACTCTGACGCTGAGGCGCGAAAGCGTGGGGAGCAAACAGGATTAGATACCCTGGTAGTCCACGCCGTAAACGATGAGCACTGGACGTCCGGAGGGTTCGACCCTTCTGGGTGTCTCAGCTAACGCATTAAGTGCTCC
>AAA007_B19_Cp_6.6_bact_AIW_800m_SA_HNA	Cellular organisms;Bacteria;Proteobacteria;Deltaproteobacteria;SAR324 clade(Marine group B)
GGCGGCATGCCTAACACATGCAAGTCGAACGAGAAAGTTCCTTCGGGAGCAATTAAAGTGGCGCACGGGTGAGTAACGCGTAGACAATCTGCCCTTCAGTCTGGGACAACTTTTCGAAAGGAGAGCTAATACCGGATAACAATGCATGACACAAGTTGTATATTTGAAAGCTTTATGTGCTGAAGGAGGGGTCTGCGTTCCATTAGCTAGTTGGTAAGGTAAAGGCTTACCAAGGCAACGATGGGTAGCGGGTTTGAGAGGACGATCCGCCACACTGGAACTGAGACACGGTCCAGACTCCTACGGGAGGCAGCAGTGGGGAATATTGCACAATGGAGGCAACTCTGATGCAGCAATGTCGCGTGAGTGAAGAAGGCCCTTGGGTCGTAAAGCTCTTTTATGGGGGAAGATGATGACGGTACCCCAAGAATAAGCACCGGCTAACTATGTGCCAGCAGCCGCGGTAATACATAGGGTGCGAGCGTTGTTCGGAATTACTGGGCGTAAAGGGCGCGCAGGCGGAATAGTAAGTCGGAGGTGAAAGCCCGGGGCTCAACCCCGGAGGGTCTTTCGAAACTACTAATCTAGAGAGGGTCAGGGGCCGGCAGAATTCCTGGTGTAGAGGTGAAATTCGTAGATATCAGGAGGAATACCGGTGGCGAAGGCGGCCGGCTGGGGCCACTCTGACGCTGAGGCGCGAAAGCGTGGGGAGCAAACAGGATTAGATACCCTGGTAGTCCACGCCGTAAACGATGAGCACTGGACGTCCGGAGGGTTCGACCCTTCTGGGTGTCTCAGCTAACGCATTAAGTGCTCCGCCTGGGGAGTACGGTCGCAAGACTAAACTCAAAAGGGAATTGACGGGC
>AAA007_B20_Cp_8.2_bact_AIW_800m_SA_HNA	Cellular organisms;Bacteria;Proteobacteria;Deltaproteobacteria;SAR324 clade(Marine group B)
AAGTCGAACGAGAAAGTTCCTTCGGGAGCAATTAAAGTGGCGCACGGGTGAGTAACGCGTAGACAATCTGCCCTTCAGTCTGGGACAACTTTTCGAAAGGAGAGCTAATACCGGATAACAATGCATGACACAAGTTGTATATTTGAAAGCTTTATGTGCTGAAGGAGGGGTCTGCGTCCCATTAGCTAGTTGGTAAGGTAAAGGCTTACCAAGGCAACGATGGGTAGCGGGTTTGAGAGGACGATCCGCCACACTGGAACTGAGACACGGTCCAGACTCCTACGGGAGGCAGCAGTGGGGAATATTGCACAATGGAGGAAACTCTGATGCAGCAATGTCGCGTGAGTGAAGAAGGCCCTTGGGTCGTAAAGCTCTTTTATGGGGGAAGATGATGACGGTACCCCAAGAATAAGCACCGGCTAACTATGTGCCAGCAGCCGCGGTAATACATAGGGTGCGAGCGTTGTTCGGAATTACTGGGCGTAAAGGGCGCGCAGGCGGAATAGTAAGTCGGAGGTGAAAGCCCGGGGCTCAACCCCGGAGGGTCTTTCGAAACTACTAATCTAGAGAGGGTCAGGGGCCGGCAGAATTCCTGGTGTAGAGGTGAAATTCGTAGATATCAGGAGGAATACCGGTGGCGAAGGCGGCCGGCTGGGGCCACTCTGACGCTGAGGCGCGAAAGCGTGGGGAGCAAACAGGATTAGATACCCTGGTAGTCCACGCCGTAAACGATGAGCACTGGACGTCCGGAGGGTTCGACCCTTCTGGGTGTCTCAGCTAACGCATTAAGTGCTCCGCCTGGGGAGTACGGTCGCAGATAAAACTCAAAGGAATGCG
>AAA007_C09_Cp_10.6_bact_AIW_800m_SA_HNA	Cellular organisms;Bacteria;Proteobacteria;Deltaproteobacteria;SAR324 clade(Marine group B)
CGCTGGCGGCATGCCTAACACATGCAAGTCGAACGAGAAAGTTCCTTCGGGAGCAATTAAAGTGGCGCACGGGTGAGTAACGCGTAGACAATCTGCCCTTCAGTCTGGGACAACTTTTCGAAAGGAGAGCTAATACCGGATAACAATGCATGACACAAGTTGTATATTTGAAAGCTTTATGTGCTGAAGGAGGGGTCTGCGTCCCATTAGCTAGTTGGTAAGGTAAAGGCTTACCAAGGCAACGATGGGTAGCGGGTTTGAGAGGACGATCCGCCACACTGGAACTGAGACACGGTCCAGACTCCTACGGGAGGCAGCAGTGGGGAATATTGCACAATGGAGGAAACTCTGATGCAGCAATGTCGCGTGAGTGAAGAAGGCCCTTGGGTCGTAAAGCTCTTTTATGGGGGAAGATGATGACGGTACCCCAAGAATAAGCACCGGCTAACTATGTGCCAGCAGCCGCGGTAATACATAGGGTGCGAGCGTTGTTCGGAATTACTGGGCGTAAAGGGCGCGCAGGCGGAATAGTAAGTCGGAGGTGAAAGCCCGGGGCTCAACCCCGGAGGGTCTTTCGAAACTACTAATCTAGAGAGGGTCAGGGGCCGGCAGAATTCCTGGTGTAGAGGTGAAATTCGTAGATATCAGGAGGAATACCGGTGGCGAAGGCGGCCGGCTGGGGCCACTCTGACGCTGAGGCGCGAAAGCGTGGGGAGCAAACAGGATTAGATACCCTGGTAGTCCACGCCGTAAACGATGAGCACTGGACGTCCGGAGGGTTCGACCCTTCTGGGTGTCTCAGCTAACGCATTAAGTGCTCCGCCTGGGGAGTACGGTCGCAAGGACTAAACCTCATAAGGAAATTG
>AAA007_C22_Cp_6.1_bact_AIW_800m_SA_HNA	Cellular organisms;Bacteria;Proteobacteria;Deltaproteobacteria;SAR324 clade(Marine group B)
ACGCTGGCGGCATGCCTAACACATGCAAGTCGAACGAGAAAGTTCCTTCGGGAGCAATTAAAGTGGCGCACGGGTGAGTAACGCGTAGACAATCTGCCCTTCAGTCTGGGACAACTTTTCGAAAGGAGAGCTAATACCGGATAACAATGCATGACACAAGTTGTATATTTGAAAGCTTTATGTGCTGAAGGAGGGGTCTGCGTCCCATTAGCTAGTTGGTAAGGTAAAGGCTTACCAAGGCAACGATGGGTAGCGGGTTTGAGAGGACGATCCGCCACACTGGAACTGAGACACGGTCCAGACTCCTACGGGAGGCAGCAGTGGGGAATATTGCACAATGGAGGCAACTCTGATGCAGCAATGTCGCGTGAGTGAAGAAGGCCCTTGGGTCGTAAAGCTCTTTTATGGGGGAAGATGATGACGGTACCCCAAGAATAAGCACCGGCTAACTATGTGCCAGCAGCCGCGGTAATACATAGGGTGCGAGCGTTGTTCGGAATTACTGGGCGTAAAGGGCGCGCAGGCGGAATAGTAAGTCGGAGGTGAAAGCCCGGGGCTCAACCCCGGAGGGTCTTTCGAAACTGCTAATCTAGAGAGGGTCAGGGGCCGGCAGAATTCCTGGTGTAGAGGTGAAATTCGTAGATATCAGGAGGAATACCGGTGGCGAAGGCGGCCGGCTGGGGCCACTCTGACGCTGAGGCGCGAAAGCGTGGGGAGCAAACAGGATTAGATACCCTGGTAGTCCACGCCGTAAACGATGAGCACTGGACGTCCGGAGGGTTCGACCCTTCTGGGTGTCTCAGCTAACGCATTAAGTGCTCCGCCTGGGGAGTACGGTCGCAAGAACTAAACTCAAAAGGAAATGACGGC
>AAA007_D03_Cp_8.5_bact_AIW_800m_SA_HNA	Cellular organisms;Bacteria;Proteobacteria;Deltaproteobacteria;SAR324 clade(Marine group B)
CGCTGGCGGCATGCCTAACACATGCAAGTCGAACGAGAAAGTTCCTTCGGGAGCGATTAAAGTGGCGCACGGGTGAGTAACGCGTAGACAATCTGCCCTTCAGTCCGGGACAACTTTTCGAAAGAAGAGCTAATACCGGATAACAATGTTTAACCTAAGTTAAGTATTTGAAAGCTTTATGTGCTGAAGGAGGGGTCTGCGTCCCATTAGCTAGTTGGTAAGGTAAAGGCTTACCAAGGCGACGATGGGTAGCGGGTTTGAGAGGACGATCCGCCACACTGGAACTGAGACACGGTCCAGACTCCTACGGGAGGCAGCAGTGGGGAATATTGCACAATGGAGGCAACTCTGATGCAGCAATGTCGCGTGAGTGAAGAAGGCCCTTGGGTCGTAAAGCTCTTTTATGGGGGAGGATGATGACGGTACCCCAAGAATAAGCACCGGCTAACTATGTGCCAGCAGCCGCGGTAATACATAGGGTGCGAGCGTTGTTCGGAATTACTGGGCGTAAAGGGCGCGCAGGCGGAATAGTAAGTCGGAGGTGAAAGCCCGGGGCTCAACCCCGGAGGGTCTTTCGAAACTGCTAATCTAGAGAGGGTCAGGGGCCGGCAGAATTCCTGGTGTAGAGGTGAAATTCGTAGATATCAGGAGGAATACCGGTGGCGAAGGCGGCCGGCTGGGGCCACTCTGACGCTGAGGCGCGAAAGCGTGGGGAGCAAACAGGATTAGATACCCTGGTAGTCCACGCCGTAAACGATGAGCACTGGACGTCCGGAGGGTTCGACCCTTCTGGGTGTCTCAGCTAACGCATTAAGTGCTCCGCCTGGGGAGTACGGTCGCAAGACTAAACCTCAAAAGGAATGACGG
>AAA007_D22_Cp_6.5_bact_AIW_800m_SA_HNA	Cellular organisms;Bacteria;Proteobacteria;Deltaproteobacteria;SAR324 clade(Marine group B)
GCCGCGGTAATACATAGGGTGCGAGCGTTGTTCGGAATTACTGGGCGTAAAGGGCGCGCAGGCGGAATAGTAAGTCGGAGGTGAAAGCCCGGGGCTCAACCCCGGAGGGTCTTTCGAAACTGCTAATCTAGAGAGGGTCAGGGGCCGGCAGAATTCCTGGTGTAGAGGTGAAATTCGTAGATATCAGGAGGAATACCGGTGGCGAAGGCGGCCGGCTGGGGCCACTCTGACGCTGAGGCGCGAAAGCGTGGGGAGCAAACAGGATTAGATACCCTGGTAGTCCACGCCGTAAACGATGAGCACTGGACGTCCGGAGGGTTCGACCCTTCTGGGTGTCTCAGCTAACGCATTAAGTGCTCCGCCTGGGGAGTACGGTCGCAAGACTAAAACTCAAAGGAATTGGCGGGGGAGCACGGTCATACCTGGTTTCCTG
>AAA007_E07_Cp_8.2_bact_AIW_800m_SA_HNA	Cellular organisms;Bacteria;Proteobacteria;Deltaproteobacteria;SAR324 clade(Marine group B)
GCGGCATGCCTAACACATGCAAGTCGAACGAGAAAGTTCCTTCGGGAGCAATTAAAGTGGCGCACGGGTGAGTAACGCGTAGACAATCTGCCCTTCAGTCTGGGACAACTTTTCGAAAGGAGAGCTAATACCGGATAACAATGTATGACACAAGTTGTATATTTGAAAGCTTTATGTGCTGAAGGAGGGGTCTGCGTCCCATTAGCTAGTTGGTAAGGTAAAGGCTTACCAAGGCAACGATGGGTAGCGGGTTTGAGAGGACGATCCGCCACACTGGAACTGAGACACGGTCCAGACTCCTACGGGAGGCAGCAGTGGGGAATATTGCACAATGGAGGCAACTCTGATGCAGCAATGTCGCGTGAGTGAAGAAGGCCCTTGGGTCGTAAAGCTCTTTTATGGGGGAAGATGATGACGGTACCCCAAGAATAAGCACCGGCTAACTATGTGCCAGCAGCCGCGGTAATACATAGGGTGCGAGCGTTGTTCGGAATTACTGGGCGTAAAGGGCGCGCAGGCGGAATAGTAAGTCGGAGGTGAAAGCCCGGGGCTCAACCCCGGAGGGTCTTTCGAAACTACTAATCTAGAGAGGGTCAGGGGCCGGCAGAATTCCTGGTGTAGAGGTGAAATTCGTAGATATCAGGAGGAATACCGGTGGCGAAGGCGGCCGGCTGGGGCCACTCTGACGCTGAGGCGCGAAAGCGTGGGGAGCAAACAGGATTAGATACCCTGGTAGTCCACGCCGTAAACGATGAGCACTGGACGTCCGGAGGGTTCGACCCTTCTGGGTGTCTCAGCTAACGCATTAAGTGCTCCGCCTGGGGAGTACGGTCGCAAA
>AAA007_G04_Cp_8.6_bact_AIW_800m_SA_HNA	Cellular organisms;Bacteria;Proteobacteria;Deltaproteobacteria;SAR324 clade(Marine group B)
GCCTAGCACATGTAAGTCGAACGAGAAAGTTCCTTCGGGAGCAATTGAAGTGGCGCACGGGTGAGTAACGCGTAGACAATCTGCCCTTCAGTCTGGGACAACTTTTCGAAAGGAGAGCTAATACCGGATAACAATGCATGACACAAGTTGTATATTTGAAAGCTTTATGTGCTGAAGGAGGGGTCTGCGTCCCATTAGCTAGTTGGTAGGGTAAAGGCTTACCAAGGCAACGATGGGTAGCGGGTTTGAGAGGACGATCCGCCACACTGGAACTGAGACACGGTCCAGACTCCTACGGGAGGCAGCAGTGGGGAATATTGCACAATGGAGGCAACTCTGATGCAGCAATGTCGCGTGAGTGAAGAAGGCCCTTGGGTCGTAAAGCTCTTTTATGGGGGAAGATGATGACGGTACCCCAAGAATAAGCACCGGCTAACTATGTGCCAGCAGCCGCGGTAATACATAGGGTGCGAGCGTTGTTCGGAATTACTGGGCGTAAAGGGCGCGCAGGCGGAATAGTAAGTCGGAGGTGAAAGCCCGGGGCTCAACCCCGGAGGGTCTTTCGAAACTGCTAATCTAGAGAGGGTCAGGGGCCGGCAGAATTCCTGGTGTAGAGGTGAAATTCGTAGATATCAGGAGGAATACCGGTGGCGAAGGCGGCCGGCTGGGGCCACTCTGACGCTGAGGCGCGAAAGCGTGGGGAGCAAACAGGATTAGATACCCTGGTAGTCCACGCCGTAAACGATGAGCACTGGACGTCCGGAGGGTTCGACCCTTCTGGGTGTCTCAGCTAACGCATTAAGTGCTCCGCCTGGGGAGTACGGTCGCCAGGAACTAAACCTCTAATAGGAATTAGGC
>AAA007_G21_Cp_8.2_bact_AIW_800m_SA_HNA	Cellular organisms;Bacteria;Proteobacteria;Deltaproteobacteria;SAR324 clade(Marine group B)
ACGCTGGCGGCATGCCTAACACATGCAAGTCGAACGAGAAAGTTCCTTCGGGAGCGATTAAAGTGGCGCACGGGTGAGTAACGCGTAGACAATCTGCCCTTCAGTCTGGGACAACTTTTCGAAAGGAGAGCTAATACCGGATAACAATGTTTAACCTAAGTTAAGTATTTGAAAGCTTTATGTGCTGAAGGAGGGGTCTGCGTCCCATTAGCTAGTTGGTAAGGTAAAGGCTTACCAAGGCGACGATGGGTAGCGGGTTTGAGAGGACGATCCGCCACACTGGAACTGAGACACGGTCCAGACTCCTACGGGAGGCAGCAGTGGGGAATATTGCACAATGGAGGCAACTCTGATGCAGCAATGTCGCGTGAGTGAAGAAGGCCCTTGGGTCGTAAAGCTCTTTTATGGGGGAAGATGATGACGGTACCCCAAGAATAAGCACCGGCTAACTATGTGCCAGCAGCCGCGGTAATACATAGGGTGCGAGCGTTGTTCGGAATTACTGGGCGTAAAGGGCGCGCAGGCGGAATAGTAAGTCGGAGGTGAAAGCCCGGGGCTCAACCCCGGATGGTCTTTCGAAACTGCTAATCTAGAGAGGGTCAGGGGCCGGCAGAATTCCTGGTGTAGAGGTGAAATTCGTAGATATCAGGAGGAATACCGGTGGCGAAGGCGGCCGGCTGGGGCCACTCTGACGCTGAGGCGCGAAAGCGTGGGGAGCAAACAGGATTAGATACCCTGGTAGTCCACGCCGTAAACGATGAGCACTGGACGTCCGGAGGGTTCGACCCTTCTGGGTGTTTCAGCTAACGCATTAAGTGCTCCGCCTGGGGAGTACGGTCGCAAGAACTAAAACCTCTAAATGGAATGCGG
>AAA007_K18_Cp_9.1_bact_AIW_800m_SA_HNA	Cellular organisms;Bacteria;Proteobacteria;Deltaproteobacteria;SAR324 clade(Marine group B)
CGCTGGCGGCATGCCTAACACATGCAAGTCGAACGAGAAAGTTCCTTCGGGAGCAATTAAAGTGGCGCACGGGTGAGTAACGCGTAGACAATCTGCCCTTCAGTCTGGGACAACTTTTCGAAAGGAGAGCTAATACCGGATAACAATGCATGACACAAGTTGTATATTTGAAAGCTTTATGTGCTGAAGGAGGGGTCTGCGTCCCATTAGCTAGTTGGTAAGGTAAAGGCTTACCAAGGCAACGATGGGTAGCGGGTTTGAGAGGACGATCCGCCACACTGGAACTGAGACACGGTCCAGACTCCTACGGGAGGCAGCAGTGGGGAATATTGCACAATGGAGGAAACTCTGATGCAGCAATGTCGCGTGAGTGAAGAAGGCCCTTGGGTCGTAAAGCTCTTTTATGGGGGAAGATGATGACGGTACCCCAAGAATAAGCACCGGCTAACTATGTGCCAGCAGCCGCGGTAATACATAGGGTGCGAGCGTTGTTCGGAATTACTGGGCGTAAAGGGCGCGCAGGCGGAATAGTAAGTCGGAGGTGAAAGCCCGGGGCTCAACCCCGGAGGGTCTTTCGAAACTGCTAATCTAGAGAGGGTCAGGGGCCGGCAGAATTCCTGGTGTAGAGGTGAAATTCGTAGATATCAGGAGGAATACCGGTGGCGAAGGCGGCCGGCTGGGGCCACTCTGACGCTGAGGCGCGAAAGCGTGGGGAGCAAACAGGATTAGATACCCTGGTAGTCCACGCCGTAAACGATGAGCACTGGACGTCCGGAGGGTTCGACCCTTCTGGGTGTCTCAGCTAACGCATTAAGTGCTCCGCCTGGGGAGTACGGTCGCAGAGAACTAAACCCAAAAGAAATGCGGCGGA
>AAA007_M04_Cp_6.0_bact_AIW_800m_SA_HNA	Cellular organisms;Bacteria;Proteobacteria;Deltaproteobacteria;SAR324 clade(Marine group B)
GGCGGCATGCCTAACACATGCAAGTCGAACGAGAAAGTTCCTTCGGGAGCAATTAAAGTGGCGCACGGGTGAGTAACGCGTAGACAATCTGCCCTTCAGTCTGGGACAACTTTTCGAAAGGAGAGCTAATACCGGATAACAATGCATGACACAAGTTGTATATTTGAAAGCTTTATGTGCTGAAGGAGGGGTCTGCGTCCCATTAGCTAGTTGGTAAGGTAAAGGCTTACCAAGGCAACGATGGGTAGCGGGTTTGAGAGGACGATCCGCCACACTGGAACTGAGACACGGTCCAGACTCCTACGGGAGGCAGCAGTGGGGAATATTGCACAATGGAGGAAACTCTGATGCAGCAATGCCGCGTGAGTGAAGAAGGCCCTTGGGTCGTAAAGCTCTTTTATGGGGGAAGATGATGACGGTACCCCAAGAATAAGCACCGGCTAACTATGTGCCAGCAGCCGCGGTAATACATAGGGTGCGAGCGTTGTTCGGAATTACTGGGCGTAAAGGGCGCGCAGGCGGAATAGTAAGTCGGAGGTGAAAGCCCGGGGCTCAACCCCGGAGGGTCTTTCGAAACTGCTAATCTAGAGAGGGTCAGGGGCCGGCAGAATTCCTGGTGTAGAGGTGAAATTCGTAGATATCAGGAGGAATACCGGTGGCGAAGGCGGCTGGCTGGGGCCACTCTGACGCTGAGGCGCGAAAGCGTGGGGAGCAAACAGGATTAGATACCCTGGTAGTCCACGCCGTAAACGATGAGCACTGGACGTCCGGAGGGTTCGACCCTTCTGGGTGTCTCAGCTAACGCATTAAGTGCTCCGCCTGGGGAGTACGGTCGCAAGACTAAACCTCATAAGGAAATTGCGC
>AAA007_M16_Cp_6.7_bact_AIW_800m_SA_HNA	Cellular organisms;Bacteria;Proteobacteria;Deltaproteobacteria;SAR324 clade(Marine group B)
ACGCTGGCGGCATGCCTAACACATGCAAGTCGAACGAGAAAGTTCCTTCGGGAGCAATTAAAGTGGCGCACGGGTGAGTAACGCGTAGACAATCTGCCCTTCAGTCTGGGACAACTTTTCGAAAGGAGAGCTAATACCGGATAACAATGCATGACACAAGTTGTATATTTGAAAGCTTTATGTGCTGAAGGAGGGGTCTGCGTCCCATTAGCTAGTTGGTAAGGTAAAGGCTTACCAAGGCAACGATGGGTAGCGGGTTTGAGAGGACGATCCGCCACACTGGAACTGAGACACGGTCCAGACTCCTACGGGAGGCAGCAGTGGGGAATATTGCACAATGGAGGCAACTCTGATGCAGCAATGTCGCGTGAGTGAAGAAGGCCCTTGGGTCGTAAAGCTCTTTTATGGGGGAAGATGATGACGGTACCCCAAGAATAAGCACCGGCTAACTATGTGCCAGCAGCCGCGGTAATACATAGGGTGCGAGCGTTGTTCGGAATTACTGGGCGTAAAGGGCGCGCAGGCGGAATAGTAAGTCGGAGGTGAAAGCCCGGGGCTCAACCCCGGAGGGTCTTTCGAAACTACTAATCTAGAGAGGGTCAGGGGCCGGCAGAATTCCTGGTGTAGAGGTGAAATTCGTAGATATCAGGAGGAATACCGGTGGCGAAGGCGGCCGGCTGGGGCCACTCTGACGCTGAGGCGCGAAAGCGTGGGGAGCAAACAGGATTAGATACCCTGGTAGTCCACGCCGTAAACGATGAGCACTGGACGTCCGGAGGGTTCGACCCTTCTGGGTGTCTCAGCTAACGCATTAAGTGCTCCGCCTGGGGAGTACGGTCGCAAGACTAAACCTCAAAATGAATGACGGC
>AAA007_O02_Cp_6.9_bact_AIW_800m_SA_HNA	Cellular organisms;Bacteria;Proteobacteria;Deltaproteobacteria;SAR324 clade(Marine group B)
GCCGCGGTAATACATAGGGTGCGAGCGTTGTTCGGAATTACTGGGCGTAAAGGGCGCGCAGGCGGAATAGTAAGTCGGAGGTGAAAGCCCGGGGCTCAACCCCGGAGGGTCTTTCGAAACTGCTAATCTAGAGAGGGTCAGGGGCCGGCAGAATTCCTGGTGTAGAGGTGAAATTCGTAGATATCAGGAGGAATACCGGTGGCGAAGGCGGCCGGCTGGGGCCACTCTGACGCTGAGGCGCGAAAGCGTGGGGAGCAAACAGGATTAGATACCCTGGTAGTCCACGCCGTAAACGATGAGCACTGGACGTCCGGAGGGTTCGACCCTTCTGGGTGTCTCAGCTAACGCATTAAGTGCTCCGCCTGGGGAGTACGGTCGCAAGACTAAAACTCAAAGGAATTGGCGGGGGAGCACGGTCATACTTGTTTCCTG
>AAA008_E19_Cp_7.2_bact_AIW_800m_SA_LNA	Cellular organisms;Bacteria;Proteobacteria;Deltaproteobacteria;SAR324 clade(Marine group B)
ACGCTGGCGGCATGCCTAACACATGCAAGTCGAACGAGAAAGTTCCTTCGGGAACAATTAAAGTGGCGCACGGGTGAGTAACGCGTAGACAATCTGCCCTTCAGTCCGGGACAACTTTTCGAAAGAAGAGCTAATACCGGATAACAATGTTTAACCTAAGTTAAGTATTTGAAAGCTTTATGTGCTGAAGGAGGGGTCTGCGTCCCATTAGCTAGTTGGTAAGGTAAAGGCTTACCAAGGCGACGATGGGTAGCGGGTTTGAGAGGACGATCCGCCACACTGGAACTGAGACACGGTCCAGACTCCTACGGGAGGCAGCAGTGGGGAATATTGCACAATGGAGGCAACTCTGATGCAGCAATGTCGCGTGAGTGAAGAAGGCCCTTGGGTCGTAAAGCTCTTTTATGGGGGAAGATAATGACGGTACCCCAGGAATAAGCACCGGCTAACTATGTGCCAGCAGCCGCGGTAATACATAGGGTGCGAGCGTTGTTCGGAATTACTGGGCGTAAAGGGCGCGCAGGCGGAATAGTAAGTCGGAGGTGAAAGCCCGGGGCTCAACCCCGGAGGGTCTTTCGAAACTGCTAATCTAGAGAGGGTCAGGGGCCGGCAGAATTCCTGGTGTAGAGGTGAAATTCGTAGATATCAGGAGGAATACCGGTGGCGAAGGCGGCCGGCTGGGGCCACTCTGACGCTGAGGCGCGAAAGCGTGGGGAGCAAACAGGATTAGATACCCTGGTAGTCCACGCCGTAAACGATGAGCACTGGACGTCCGGAGGGTTCGACCCTTCTGGGTGTCTCAGCTAACGCATTAAGTGCTCCGCCTGGGGAGTACGGTCGCAAAGAACTAAACCTCAAAAGGGAATTGACGGTG
>AAA008_N17_Cp_7.4_bact_AIW_800m_SA_LNA	Cellular organisms;Bacteria;Proteobacteria;Deltaproteobacteria;SAR324 clade(Marine group B)
ACGCTGGCGGCATGCCTAACACATGCAAGTCGAACGAGAAAGTTCCTTCGGGAGCGATTAAAGTGGCGCACGGGTGAGTAACGCGTAGACAATCTGCCCTTCAGTCTGGGACAACTTTTCGAAAGGAGAGCTAATACCGGATAACAATGTTTAACCTAAGTTAAATATTTGAAAGCTTTATGTGCTGAAGGAGGGGTCTGCGTCCCATTAGCTAGTTGGTAAGGTAAAGGCTTACCAAGGCGACGATGGGTAGCGGGTTTGAGAGGACGATCCGCCACACTGGAACTGAGACACGGTCCAGACTCCTACGGGAGGCAGCAGTGGGGAATATTGCACAATGGAGGCAACTCTGATGCAGCAATGTCGCGTGAGTGAAGAAGGCCTTTGGGTCGTAAAGCTCTTTTATGGGGGAAGATGATGACGGTACCCCAAGAATAAGCACCGGCTAACTATGTGCCAGCAGCCGCGGTAATACATAGGGTGCGAGCGTTGTTCGGAATTACTGGGCGTAAAGGGCGCGCAGGCGGAATAGTAAGTCGGAGGTGAAAGCCCGGGGCTCAACCCCGGAGGGTCTTTCGAAACTGCTAATCTAGAGAGGGTCAGGGGCCGGCAGAATTCCTGGTGTAGAGGTGAAATTCGTAGATATCAGGAGGAATACCGGTGGCGAAGGCGGCCGGCTGGGGCCACTCTGACGCTGAGGCGCGAAAGCGTGGGGAGCAAACAGGATTAGATACCCTGGTAGTCCACGCCGTAAACGATGAGCACTGGACGTCCGGAGGGTTCGACCCTTCTGGGTGTTTCAGCTAACGCATTAAGTGCTCCGCCTGGGGAGTACGGTCGCAAGACTACTAATTGATACG
>AAA240_A22_Cp_6.0_bact_AAIW_770m_HOT_HNA	Cellular organisms;Bacteria;Proteobacteria;Deltaproteobacteria;SAR324 clade(Marine group B)
GCCGCGGTAATACATAGGGTGCGAGCGTTGTTCGGAATTACTGGGCGTAAAGGGCGCGCAGGCGGAATAGTAAGTCGGAGGTGAAAGCCCGGGGCTCAACCCCGGAGGGTCTTTCGAAACTGCTAATCTAGAGAGGGTCAGGGGCCGGCAGAATTCCTGGTGTAGAGGTGAAATTCGTAGATATCAGGAGGAATACCGGTGGCGAAGGCGGCCGGCTGGGGCCACTCTGACGCTGAGGCGCGAAAGCGTGGGGAGCAAACAGGATTAGATACCCTGGTAGTCCACGCCGTAAACGATGAGCACTGGACGTCCGGAGGGTTCGACCCTTCTGGGTGTCTCAGCTAACGCATTAAGTGCTCCGCCTGGGGAGTACGGTCGCAAGACTAAAACTCAAAGGAATTGGCGGGGGAGCACGGTCATACTTGGTTTCCT
>AAA240_B17_Cp_8.4_bact_AAIW_770m_HOT_HNA	Cellular organisms;Bacteria;Proteobacteria;Deltaproteobacteria;SAR324 clade(Marine group B)
GAGGACGCTGGCGGCATGCCTAACACATGCAAGTCGAACGAGAAAGTTCCTTCGGGAGCAATTAAAGTGGCGCACGGGTGAGTAACGCGTAGACAATCTGCCCTTCAGTCTGGGACAACTTTTCGAAAGGAGAGCTAATACCGGATAACAATGCATGACACAAGTTGTATATTTGAAAGCTTTATGTGCTGAAGGAGGGGTCTGCGTCCCATTAGCTAGTTGGTAAGGTAAAGGCTTACCAAGGCAACGATGGGTAGCGGGTTTGAGAGGACGATCCGCCACACTGGAACTGAGACACGGTCCAGACTCCTACGGGAGGCAGCAGTGGGGAATATTGCACAATGGAGGAAACTCTGATGCAGCAATGTCGCGTGAGTGAAGAAGGCCCTTGGGTCGTAAAGCTCTTTTATGGGGGAAGATGATGACGGTACCCCAAGAATAAGCACCGGCTAACTATGTGCCAGCAGCCGCGGTAATACATAGGGTGCGAGCGTTGTTCGGAATTACTGGGCGTAAAGGGCGCGCAGGCGGAATAGTAAGTCGGAGGTGAAAGCCCGGGGCTCAACCCCGGAGGGTCTTTCGAAACTACTAATCTAGAGAGGGTCAGGGGCCGGCAGAATTCCTGGTGTAGAGGTGAAATTCGTAGATATCAGGAGGAATACCGGTGGCGAAGGCGGCCGGCTGGGGCCACTCTGACGCTGAGGCGCGAAAGCGTGGGGAGCAAACAGGATTAGATACCCTGGTAGTCCACGCCGTAAACGATGAGCACTGGACGTCCGGAGGGTTCGACCCTTCTGGGTGTCTCAGCTAACGCATTAAGTGCTCCGCCTGGGGAGTACGGTCGCAAGAC
>AAA240_B22_Cp_7.5_bact_AAIW_770m_HOT_HNA	Cellular organisms;Bacteria;Proteobacteria;Deltaproteobacteria;SAR324 clade(Marine group B)
GACGCTGGCGGCATGCCTAACACATGCAAGTCGAACGAGAAAGTCACTTCGGTGGTGATTAAAGTGGCGCACGGGTGAGTAACGCGTAGACAATCTGCCCTTCAGTCTGGGACAACTTTTCGAAAGGAGAGCTAATACCGGATAACAATGTTTGACATAAGTTAAATATTTGAAAGCTTTATGTGCTGAAGGAGGAGTCTGCGTCCCATTAGCTAGTTGGTGAGGTAAAGGCTTACCAAGGCAACGATGGGTAGCGGGTTTGAGAGGACGATCCGTCACACTGGAACTGAGACACGGTCCAGACTCCTACGGGAGGCAGCAGTGGGGAATATTGCACAATGGAGGAAACTCTGATGCAGCAATGTCGCGTGAGTGAAGAAGGCCCTTGGGTCGTAAAGCTCTTTTATGGGGGAAGATGATGACGGTACCCCAGGAATAAGCACCGGCTAACTACGTGCCAGCAGCCGCGGTAATACGTAGGGTGCGAGCGTTGTTCGGAATTACTGGGCGTAAAGGGCGCGCAGGCGGAATAGCAAGTCGGAGGTGAAAGCCCGGGGCTCAACCCCGGAGGGTCTTTCGAAACTGCTAATCTAGAGAGGGTCAGGGGCCAGCAGAATTCCTGGTGTAGAGGTGAAATTCGTAGATATCAGGAGGAATACCGGTGGCGAAAGCGGCTGGCTGGGGCCACTCTGACGCTGAGGCGCGAAAGCGTGGGGAGCAAACGGGATTAGATACCCCGGTAGTCCACGCCGTAAACGATGAGCACTGGACGTCCGGAGGGTTCGACCCTTCTGGGTGTTTCAGCTAACGCATTAAGTGCTCCGCCTGGGGAGTACGGTCGC
>AAA240_C23_Cp_7.1_bact_AAIW_770m_HOT_HNA	Cellular organisms;Bacteria;Proteobacteria;Deltaproteobacteria;SAR324 clade(Marine group B)
GCGACGCTGGCGGCATGCCTAACACATGCAAGTCGAACGAGAAAGTTCCTTCGGGAGCGATTAAAGTGGCGCACGGGTGAGTAACGCGTAGACAATCTGCCCTTCAGTCTGGGACAACTTTTCGAAAGGAGAGCTAATACCGGATAACAATGTTTAACCTAAGTTAAGTATTTGAAAGCTTTATGTGCTGAAGGAGGGGTCTGCGTCCCATTAGCTAGTTGGTAAGGTAAAGGCTTACCAAGGCGACGATGGGTAGCGGGTTTGAGAGGACGATCCGCCACACTGGAACTGAGACACGGTCCAGACTCCTACGGGAGGCAGCAGTGGGGAATATTGCACAATGGAGGCAACTCTGATGCAGCAATGTCGCGTGAGTGAAGAAGGCCCTTGGGTCGTAAAGCTCTTTTATGGGGGAAGATGATGACGGTACCCCAAGAATAAGCACCGGCTAACTATGTGCCAGCAGCCGCGGTAATACATAGGGTGCGAGCGTTGTTCGGAATTACTGGGCGTAAAGGGCGCGCAGGCGGAATAGTAAGTCGGAGGTGAAAGCCCGGGGCTCAACCCCGGAGGGTCTTTCGAAACTGCTAATCTAGAGAGGGTCAGGGGCCGGCAGAATTCCTGGTGTAGAGGTGAAATTCGTAGATATCAGGAGGAATACCGTGGCGAAGGCGGCCGGCTGGGGCCACTCTGACGCTGAGGCGCGAAAGCGTGGGGAGCAAACAGGATTAGATACCCTGGTAGTCCACGCCGTAAACGATGAGCACTGGACGTCCGGAGGGTTCGACCCTTCTGGGTGTTTCAGCTAACGCATTAAGTGCTCCGCCTGGGGAGTACGGTCGCAGACTACTATATGGAT
>AAA240_D07_Cp_6.7_bact_AAIW_770m_HOT_HNA	Cellular organisms;Bacteria;Proteobacteria;Deltaproteobacteria;SAR324 clade(Marine group B)
GCGACGCTGGCGGCATGCCTAACACATGCAAGTCGAACGAGAAAGTTCCTTCGGGAGCAATTAAAGTGGCGCACGGGTGAGTAACGCGTAGACAATCTGCCCTTCAGTCTGGGACAACTTTTCGAAAGGAGAGCTAATACCGGATAACAATGTAACACATAAGTGTCACATTTGAAAGCTTTATGTGCTGAAGGAGGGGTCTGCGTCCCATTAGCTAGTTGGTAAGGTAAAGGCTTACCAAGGCGACGATGGGTAGCGGGTTTGAGAGGACGATCCGCCACACTGGAACTGAGACACGGTCCAGACTCCTACGGGAGGCAGCAGTGGGGAATATTGCACAATGGAGGAAACTCTGATGCAGCAATGTCGCGTGAGTGAAGAAGGCCCTTGGGTCGTAAAGCTCTTTTATGGGGGAAGATGATGACGGTACCCCAAGAATAAGCACCGGCTAACTATGTGCCAGCAGCCGCGGTAATACATAGGGTGCGAGCGTTGTTCGGAATTACTGGGCGTAAAGGGCGCGCAGGCGGAATAGTAAGTCGGAGGTGAAAGCCCGGGGCTCAACCCCGGAGGGTCTTTCGAAACTGCTAATCTAGAGAGGGTCAGGGGCCGGCAGAATTCCTGGTGTAGAGGTGAAATTCGTAGATATCAGGAGGAATACCGGTGGCGAAGGCGGCCGGCTGGGGCCACTCTGACGCTGAGGCGCGAAAGCGTGGGGAGCAAACAGGATTAGATACCCTGGTAGTCCACGCCGTAAACGATGAGCACTGGACGTCCGGAGGGTTCGACCCTTCTGGGTGTCTCAGCTAACGCATTAAGTGCTCCGCCTGGGGAGTACGGTCGCAGACTAAACTAAAATTGAATGC
>AAA240_D10_Cp_7.4_bact_AAIW_770m_HOT_HNA	Cellular organisms;Bacteria;Proteobacteria;Deltaproteobacteria;SAR324 clade(Marine group B)
CGCTGGCGGCATGCCTAACACATGCAAGTCGAACGAGAAAGTTCCTTCGGGAGCAATTAAAGTGGCGCACGGGTGAGTAACGCGTAGACAATCTGCCCTTCAGTCTGGGACAACTTTTCGAAAGGAGAGCTAATACCAGATAACAATGCATGACACAAGTTGTATATTTGAAAGCTTTATGTGCTGAAGGAGGGGTCTGCGTCCCATTAGCTAGTTGGTAAGGTAAAGGCTTACCAAGGCAACGATGGGTAGCGGGTTTGAGAGGACGATCCGCCACACTGGAACTGAGACACGGTCCAGACTCCTACGGGAGGCAGCAGTGGGGAATATTGCACAATGGAGGCAACTCTGATGCAGCAATGTCGCGTGAGTGAAGAAGGCCCTTGGGTCGTAAAGCTCTTTTATGGGGGAAGATGATGACGGTACCCCAAGAATAAGCACCGGCTAACTATGTGCCAGCAGCCGCGGTAATACATAGGGTGCGAGCGTTGTTCGGAATTACTGGGCGTAAAGGGCGCGCAGGCGGGATAGTAAGTCGGAGGTGAAAGCCCGGGGCTCAACCCCGGAGGGTCTTTCGAAACTGCTAATCTAGAGAGGGTCAGGGGCCGGCAGAATTCCTGGTGTAGAGGTGAAATTCGTAGATATCAGGAGGAATACCGGTGGCGAAGGCGGCCGGCTGGGGCCACTCTGACGCTGAGGCGCGAAAGCGTGGGGAGCAAACAGGATTAGATACCCTGGTAGTCCACGCCGTAAACGATGAGCACTGGACGTCCGGAGGGTTCGACCCTTCTGGGTGTCTCAGCTAACGCATTAAGTGCTCCGCCTGGGGAGTACGGTCGCAGACTAACTAAATGGATAC
>AAA240_D11_Cp_8.2_bact_AAIW_770m_HOT_HNA	Cellular organisms;Bacteria;Proteobacteria;Deltaproteobacteria;SAR324 clade(Marine group B)
ACGCTGGCGGCATGCCTAACACATGCAAGTCGAACGAGAAAGTTCCTTCGGGAGCAATTAAAGTGGCGCACGGGTGAGTAACGCGTAGACAATCTGCCCTTCAGTCTGGGACAACTTTTCGAAAGGAGAGCTAATACCGGATGACAATGTAACACATAAGTGTCACATTTGAAAGCTCCGGCGCTGAAGGAGGGGTCTGCGTCCCATTAGCTAGTTGGTAGGGTAAAGGCTTACCAAGGCAACGATGGGTAGCGGGTTTGAGAGGACGATCCGCCACACTGGAACTGAGACACGGTCCAGACTCCTACGGGAGGCAGCAGTGGGGAATATTGCACAATGGAGGCAACTCTGATGCAGCAATGTCGCGTGAGTGAAGAAGGCCCTTGGGTCGTAAAGCTCTTTTATGGGGGAAGATGATGACGGTACCCCAAGAATAAGCACCGGCTAACTATGTGCCAGCAGCCGCGGTAATACATAGGGTGCGAGCGTTGTTCGGAATTACTGGGCGTAAAGGGCGCGCAGGCGGAATAGTAAGTCGGAGGTGAAAGCCCGGGGCTCAACCCCGGAGGGTCTTTCGAAACTGCTAATCTAGAGAGGGTCAGGGGCCGGCAGAATTCCTGGTGTAGAGGTGAAATTCGTAGATATCAGGAGGAATACCGGTGGCGAAGGCGGCCGGCTGGGGCCACTCTGACGCTGAGGCGCGAAAGCGTGGGGAGCAAACAGGATTAGATACCCTGGTAGTCCACGCCGTAAACGATGAGCACTGGACGTCCGGAGGGTTCGACCCTTCTGGGTGTCTCAGCTAACGCATTAAGTGCTCCGCCTGGGGAGTACGGTCGCA
>AAA240_D19_Cp_6.8_bact_AAIW_770m_HOT_HNA	Cellular organisms;Bacteria;Proteobacteria;Deltaproteobacteria;SAR324 clade(Marine group B)
GCGACGCTGGCGGCATGCCTAACACATGCAAGTCGAACGAGAAAGTTCCTTCGGGAGCAATTAAAGTGGCGCACGGGTGAGTAACGCGTAGACAATCTGCCCTTCAGTCTGGGACAACTTTTCGAAAGGAGAGCTAATACCGGATGACAATGTAACACATAAGTGTCACATTTGAAAGCTCCGGCGCTGAAGGAGGGGTCTGCGTCCCATTAGCTAGTTGGTAAGGTAAAGGCTTACCAAGGCAACGATGGGTAGCGGGTTTGAGAGGACGATCCGCCACACTGGAACTGAGACACGGTCCAGACTCCTACGGGAGGCAGCAGTGGGGAATATTGCACAATGGAGGCAACTCTGATGCAGCAATGTCGCGTGAGTGAAGAAGGCCCTTGGGTCGTAAAGCTCTTTTATGGGGGAAGATGATGACGGTACCCCAAGAATAAGCACCGGCTAACTATGTGCCAGCAGCCGCGGTAATACATAGGGTGCGAGCGTTGTTCGGAATTACTGGGCGTAAAGGGCGCGCAGGCGGAATAGTAAGTCGGAGGTGAAAGCCCGGGGCTCAACCCCGGAGGGTCTTTCGAAACTGCTAATCTAGAGAGGGTCAGGGGCCGGCAGAATTCCTGGTGTAGAGGTGAAATTCGTAGATATCAGGAGGAATACCGGTGGCGAAGGCGGCCGGCTGGGGCCACTCTGACGCTGAGGCGCGAAAGCGTGGGGAGCAAACAGGATTAGATACCCTGGTAGTCCACGCCGTAAACGATGAGCACTGGACGTCCGGAGGGTTCGACCCTTCTGGGTGTCTCAGCTAACGCATTAAGTGCTCCGCCTGGGGAGTACGGTCGCAGACTAAACT
>AAA240_E20_Cp_6.9_bact_AAIW_770m_HOT_HNA	Cellular organisms;Bacteria;Proteobacteria;Deltaproteobacteria;SAR324 clade(Marine group B)
GGCTCAGACGAACGCTGGCGGCATGCCTAACACATGCAAGTCGAACGAGAAAGTCACTTCGGTGGTGATTAAAGTGGCGCACGGGTGAGTAACGCGTAGACAATCTGCCCTTCAGTCTGGGACAACTTTTCGAAAGGAGAGCTAATACCGGATAACAATGTTTGACATAAGTTAAATATTTGAAAGCTTTATGTGCTGAAGGAGGGGTCTGCGTCCCATTAGCTAGTTGGTGAGGTAAAGGCTTACCAAGGCAACGATGGGTAACGGGTTTGAGAGGACGATCCGTCACACTGGAACTGAGACACGGTCCAGACTCCTACGGGAGGCAGCAGTGGGGAATATTGCACAATGGAGGAAACTCTGATGCAGCAATGTCGCGTGAGTGAAGAAGGCCCTTGGGTCGTAAAGCTCTTTTATGGGGGAAGATGATGACGGTACCCCAGGAATAAGCACCGGCTAACTACGTGCCAGCAGCCGCGGTAATACGTAGGGTGCGAGCGTTGTTCGGAATTACTGGGCGTAAAGGGCGCGCAGGCGGAATAGCAAGTCGGAGGTGAAAGCCCGGGGCTCAACCCCGGAGGGTCTTTCGAAACTGCTAATCTAGAGAGGGTCAGGGGCCAGCAGAATTCCTGGTGTAGAGGTGAAATTCGTAGATATCAGGAGGAATACCGGTAGCGAAAGCGGCTGGCTGGGGCCACTCTGACGCTGAGGCGCGAAAGCGTGGGGAGCAAACGGGATTAGATACCCCGGTAGTCCACGCTGTAAACGATGAGCACTGAACGTCCGGAGGGTTCGACCCTTCTGGGTGTTTCAGCTAACGCATTAAGTGCTCCGCCTGGGGAGTACGGTCGCAAGACTAAACTCAAAGGGATGA
>AAA240_F18_Cp_7.2_bact_AAIW_770m_HOT_HNA	Cellular organisms;Bacteria;Proteobacteria;Deltaproteobacteria;SAR324 clade(Marine group B)
ACGACGCTGGCGGCTGCCTAGCACATGCAAGTCGAACGAGAAAGTTCCTTCGGGAGCAATTAAAGTGGCGCACGGGTGAGTAACGCGTAGACAATCTGCCCTTCAGTCTGGGACAACTTTTCGAAAGGAGAGCTAATACCGGATAACAATGCATGACACAAGTTGTATATTTGAAAGCTTTATGTGCTGAAGGAGGGGTCTGCGTCCCATTAGCTAGTTGGTAAGGTAAAGGCTTACCAAGGCAACGATGGGTAGCGGGTTTGAGAGGACGATCCGCCACACTGGAACTGAGACACGGTCCAGACTCCTACGGGAGGCAGCAGTGGGGAATATTGCACAATGGAGGAAACTCTGATGCAGCAATGTCGCGTGAGTGAAGAAGGCCCTTGGGTCGTAAAGCTCTTTTATGGGGGAAGATGATGACGGTACCCCAAGAATAAGCACCGGCTAACTATGTGCCAGCAGCCGCGGTAATACATAGGGTGCGAGCGTTGTTCGGAATTACTGGGCGTAAAGGGCGCGCAGGCGGAATAGTAAGTCGGAGGTGAAAGCCCGGGGCTCAACCCCGGAGGGTCTTTCGAAACTGCTAATCTAGAGAGGGTCAGGGGCCGGCAGAATTCCTGGTGTAGAGGTGAAATTCGTAGATATCAGGAGGAATACCGGTGGCGAAGGCGGCCGGCTGGGGCCACTCTGACGCTGAGGCGCGAAAGCGTGGGGAGCAAACAGGATTAGATACCCTGGTAGTCCACGCCGTAAACGATGAGCACTGGACGTCCGGAGGGTTCGACCCTTCTGGGTGTCTCAGCTAACGCATTAAGTGCTCCGCCTGGGGAGTACGGTCGCAGACTAACT
>AAA240_G03_Cp_6.2_bact_AAIW_770m_HOT_HNA	Cellular organisms;Bacteria;Proteobacteria;Deltaproteobacteria;SAR324 clade(Marine group B)
GACGACGCTGGCGGCTGCCTAGCACATGCAAGTCGAACGAGAAAGTTCCTTCGGGAGCAATTAAAGTGGCGCACGGGTGAGTAACGCGTAGACAATCTGCCCTTCAGTCTGGGATAACTTTTCGAAAGGAGAGCTAATACCGGATAACAATGCATGACACAAGTTGTATATTTGAAAGCTTTATGTGCTGAAGGAGGGGTCTGCGTCCCATTAGCTAGTTGGTAAGGTAAAGGCTTACCAAGGCAACGATGGGTAGCGGGTTTGAGAGGACGATCCGCCACACTGGAACTGAGACACGGTCCAGACTCCTACGGGAGGCAGCAGTGGGGAATATTGCACAATGGAGGAAACTCTGATGCAGCAATGTCGCGTGAGTGAAGAAGGCCCTTGGGTCGTAAAGCTCTTTTATGGGGGAAGATGATGACGGTACCCCAAGAATAAGCACCGGCTAACTATGTGCCAGCAGCCGCGGTAATACATAGGGTGCGAGCGTTGTTCGGAATTACTGGGCGTAAAGGGCGCGCAGGCGGAATAGTAAGTCGGAGGTGAAAGCCCGGGGCTCAACCCCGGAGGGTCTTTCGAAACTACTAATCTAGAGAGGGTCAGGGGCCGGCAGAATTCCTGGTGTAGAGGTGAAATTCGTAGATATCAGGAGGAATACCGGTGGCGAAGGCGGCCGGCTGGGGCCACTCTGACGCTGAGGCGCGAAAGCGTGGGGAGCAAACAGGATTAGATACCCTGGTAGTCCACGCCGTAAACGATGAGCACTGGACGTCCGGAGGGTTCGACCCTTCTGGGTGTCTCAGCTAACGCATTAAGTGCTCCGCCTGGGGAGTACGGTCGCAAGACTACAATTGATACG
>AAA240_G18_Cp_6.1_bact_AAIW_770m_HOT_HNA	Cellular organisms;Bacteria;Proteobacteria;Deltaproteobacteria;SAR324 clade(Marine group B)
GCGACGCTGGCGGCATGCCTAACACATGCAAGTCGAACGAGAAAGTTCCTTCGGGAGCAATTAAAGTGGCGCACGGGTGAGTAACGCGTAGACAATCTGCCCTTCAGTCTGGGACAACTTTTCGAAAGGAGAGCTAATACCGGATAACAATGCATGACACAAGTTGTATATTTGAAAGCTTTATGTGCTGAAGGAGGGGTCTGCGTCCCATTAGCTAGTTGGTAAGGTAAAGGCTTACCAAGGCAACGATGGGTAGCGGGTTTGAGAGGACGATCCGCCACACTGGAACTGAGACACGGTCCAGACTCCTACGGGAGGCAGCAGTGGGGAATATTGCACAATGGAGGAAACTCTGATGCAGCAATGTCGCGTGAGTGAAGAAGGCCCTTGGGTCGTAAAGCTCTTTTATGGGGGAAGATGATGACGGTACCCCAAGAATAAGCACCGGCTAACTATGTGCCAGCAGCCGCGGTAATACATAGGGTGCGAGCGTTGTTCGGAATTACTGGGCGTAAAGGGCGCGCAGGCGGAATAGTAAGTCGGAGGTGAAAGCCCGGGGCTCAACCCCGGAGGGTCTTTCGAAACTACTAATCTAGAGAGGGTCAGGGGCCGGCAGAATTCCTGGTGTAGAGGTGAAATTCGTAGATATCAGGAGGAATACCGGTGGCGAAGGCGGCCGGCTGGGGCCACTCTGACGCTGAGGCGCGAAAGCGTGGGGAGCAAACAGGATTAGATACCCTGGTAGTCCACGCCGTAAACGATGAGCACTGGACGTCCGGAGGGTTCGACCCTTCTGGGTGTCTCAGCTAACGCATTAAGTGCTCCGCCTGGGGAGTACGGTCGCAAGACTAAACTAATAATTGAATGACGG
>AAA240_I02_Cp_6.5_bact_AAIW_770m_HOT_HNA	Cellular organisms;Bacteria;Proteobacteria;Deltaproteobacteria;SAR324 clade(Marine group B)
GCGACGCTGGCGGCATGCCTAACACATGCAAGTCGAACGAGAAAGTCACTTCGGTGGTGATTAAAGTGGCGCACGGGTGAGTAACGCGTAGACAATCTGCCCTTCAGTCTGGGACAACTTTTTGAAAGGAGAGCTAATACCGGATAACAATGTTTGACATAAGTTAAATATTTGAAAGCTTTATGTGCTGAAGGAGGGGTCTGCGTCCCATTAGCTAGTTGGTGAGGTAAAGGCTTACCAAGGCAACGATGGGTAGCGGGTTTGAGAGGACGATCCGTCACACTGGAACTGAGACACGGTCCAGACTCCTACGGGAGGCAGCAGTGGGGAATATTGCACAATGGAGGAAACTCTGATGCAGCAATGTCGCGTGAGTGAAGAAGGCCCTTGGGTCGTAAAGCTCTTTTATGGGGGAAGATGATGACGGTACCCCAGGAATAAGCACCGGCTAACTACGTGCCAGCAGCCGCGGTAATACGTAGGGTGCGAGCGTTGTTCGGAATTACTGGGCGTAAAGGGCGCGCAGGCGGAATAGCAAGTCGGAGGTGAAAGCCCGGGGCTCAACCCCGGAGGGTCTTTCGAAACTGCTAATCTAGAGAGGGTCAGGGGCCAGCAGAATTCCTGGTGTAGAGGTGAAATTCGTAGATATCAGGAGGAATACCGGTGGCGAAAGCGGCTGGCTGGGGCCACTCTGACGCTGAGGCGCGAAAGCGTGGGGAGCAAACGGGATTAGATACCCCGGTAGTCCACGCCGTAAACGATGAGCACTGGATGTCCGGAGGGTTCGACCCTTCTGGGTGTTTCAGCTAACGCATTAAGTGCTCCGCCTGGGGAGTACGGTCGCAAGACTAAACTCAAATGATGCG
>AAA240_I05_Cp_7.5_bact_AAIW_770m_HOT_HNA	Cellular organisms;Bacteria;Proteobacteria;Deltaproteobacteria;SAR324 clade(Marine group B)
GCCGCGGTAATACATAGGGTGCGAGCGTTGTTCGGAATTACTGGGCGTAAAGGGCGCGCAGGCGGAATAGTAAGTCGGAGGTGAAAGCCCGGGGCTCAACCCCGGAGGGTCTTTCGAAACTGCTAATCTAGAGAGGGTCAGGGGCCGGCAGAATTCCTGGTGTAGAGGTGAAATTCGTAGATATCAGGAGGAATACCGGTGGCGAAGGCGGCCGGCTGGGGCCACTCTGACGCTGAGGCGCGAAAGCGTGGGGAGCAAACAGGATTAGATACCCTGGTAGTCCACGCCGTAAACGATGAGCACTGGACGTCCGGAGGGTTCGACCCTTCTGGGTGTCTCAGCTAACGCATTAAGTGCTCCGCCTGGGGAGTACGGTCGCAAGACTAAAACTCAAGGAATTGGCGGGGGAGCACGGTC
>AAA240_I07_Cp_8.7_bact_AAIW_770m_HOT_HNA	Cellular organisms;Bacteria;Proteobacteria;Deltaproteobacteria;SAR324 clade(Marine group B)
GGCTCAGACGAACGCTGGCGGCATGCCTAACACATGCAAGTCGAACGAGAAAGTTCCTTCGGGAGCGATTAAAGTGGCGCACGGGTGAGTAACGCGTAGACAATCTGCCCTTCAGTCTGGGACAACTTTTCGAAAGGAGAGCTAATACCGGATAACAATGTTTAACCTAAGTTAAGTATTTGAAAGCTTTATGTGCTGAAGGAGGGGTCTGCGTCCCATTAGCTAGTTGGTAAGGTAAAGGCTTACCAAGGCGACGATGGGTAGCGGGTTTGAGAGGACGATCCGCCACACTGGAACTGAGACACGGTCCAGACTCCTACGGGAGGCAGCAGTGGGGAATATTGCACAATGGAGGCAACTCTGATGCAGCAATGTCGCGTGAGTGAAGAAGGCCCTTGGGTCGTAAAGCTCTTTTATGGGGGAAGATGATGACGGTACCCCAAGAATAAGCACCGGCTAACTATGTGCCAGCAGCCGCGGTAATACATAGGGTGCGAGCGTTGTTCGGAATTACTGGGCGTAAAGGGCGCGCAGGCGGGATAGTAAGTCGGAGGTGAAAGCCCGGGGCTCAACCCCGGAGGGTCTTTCGAAACTGCTAATCTAGAGAGGGTCAGGGGCCGGCAGAATTCCTGGTGTAGAGGTGAAATTCGTAGATATCAGGAGGAATACCGGTGGCGAAGGCGGCCGGCTGGGGCCACTCTGACGCTGAGGCGCGAAAGCGTGGGGAGCAAACAGGATTAGATACCCTGGTAGTCCACGCCGTAAACGATGAGCACTGGACGTCCGGAGGGTTCGACCCTTCTGGGTGTCTCAGCTAACGCATTAAGTGCTCCGCCTGGGGAGTACGGTCGCAAGACTAAAACTCAATGAATGACGGT
>AAA240_I08_Cp_7.1_bact_AAIW_770m_HOT_HNA	Cellular organisms;Bacteria;Proteobacteria;Deltaproteobacteria;SAR324 clade(Marine group B)
CGCTGGCGGCATGCCTAACACATGCAAGTCGAACGAGAAAGTCACTTCGGTGGTGATTAAAGTGGCGCACGGGTGAGTAACGCGTAGACAATCTGCCCTTCAGTCTGGGACAACTTTTCGAAAGGGGAGCTAATACCGGATAACAATGTTTGACATAAGTTAAATATTTGAAAGCTTTATGTGCTGAAGGAGGGGTCTGCGTCCCATTAGCTAGTTGGTGAGGTAAAGGCTTACCAAGGCAACGATGGGTAGCGGGTTTGAGAGGACGATCCGTCACACTGGAACTGAGACACGGTCCAGACTCCTACGGGAGGCAGCAGTGGGGAATATTGCACAATGGAGGAAACTCTGATGCAGCAATGTCGCGTGAGTGAAGAAGGCCCTTGGGTCGTAAAGCTCTTTTATGGGGGAAGATGATGACGGTACCCCAGGAATAAGCACCGGCTAACTACGTGCCAGCAGCCGCGGTAATACGTAGGGTGCGAGCGTTGTTCGGAATTACTGGGCGTAAAGGGCGCGCAGGCGGAATAGCAAGTCGGAGGTGAAAGCCCGGGGCTCAACCCCGGAGGGTCTTTCGAAACTGCTAATCTAGAGAGGGTCAGGGGCCAGCAGAATTCCTGGTGTAGAGGTGAAATTCGTAGATATCAGGAGGAATACCGGTGGCGAAAGCGGCTGGCTGGGGCCACTCTGACGCTGAGGCGCGAAAGCGTGGGGAGCAAACGGGATTAGATACCCCGGTAGTCCACGCCGTAAACGATGAGCACTGGACGTCCGGAGGGTTCGACCCTTCTGGGTGTTTCAGCTAACGCATTAAGTGCTCCGCCTGGGGAGTACGGTCGCAGACTACTATAAAGGATAGT
>AAA240_I11_Cp_8.8_bact_AAIW_770m_HOT_HNA	Cellular organisms;Bacteria;Proteobacteria;Deltaproteobacteria;SAR324 clade(Marine group B)
GACGCTGGCGGCATGCCTAACACATGCAAGTCGAACGAGAAAGTTCCTTCGGGAGCAATTAAAGTGGCGCACGGGTGAGTAACGCGTAGACAATCTACCCTTCAGTCTGGGACAACTTTTCGAAAGGAGAGCTAATACCGGATAACAATGTTTAACATAAGTTAAGTATTTGAAAGCTTTATGTGCTGAAGGAGGGGTCTGCGTCCCATTAGCTAGTTGGTAGGGTAAAGGCTTACCAAGGCAACGATGGGTAGCGGGTTTGAGAGGACGATCCGCCACACTGGAACTGAGACACGGTCCAGACTCCTACGGGAGGCAGCAGTGGGGAATATTGCACAATGGAGGAAACTCTGATGCAGCAATGTCGCGTGAGTGAAGAAGGCCCTTGGGTCGTAAAGCTCTTTTATGGGGGAAGATGATGACGGTACCCCAGGAATAAGCACCGGCTAACTATGTGCCAGCAGCCGCGGTAATACATAGGGTGCGAGCGTTGTTCGGAATTACTGGGCGTAAAGGGCGCGCAGGCGGAATAGTAAGTCGGAGGTGAAAGCCCGGGGCTCAACCCCGGAGGGTCTTTCGAAACTGCTAATCTAGAGAGGGTCAGGGGCCGGCAGAATTCCTGGTGTAGAGGTGAAATTCGTAGATATCAGGAGGAATACCGGTGGCGAAGGCGGCCGGCTGGGGCCACTCTGACGCTGAGGCGCGAAAGCGTGGGGAGCAAACAGGATTAGATACCCTGGTAGTCCACGCCGTAAACGATGAGCACTGGACGTCCGGAGGGTTCGACCCTTCTGGGTGTTTCAGCTAACGCATTAAGTGCTCCGCCTGGGGAGTACGGTCGCAGACTAAACCAATGATAC
>AAA240_J09_Cp_7.5_bact_AAIW_770m_HOT_HNA_seq	Cellular organisms;Bacteria;Proteobacteria;Deltaproteobacteria;SAR324 clade(Marine group B)
GACGACGCTGGCGGCATGCCTAACACATGCAAGTCGAACGAGAAAGTTCCTTCGGGAGCAATTAAAGTGGCGCACGGGTGAGTAACGCGTAGACAATCTGCCCTTCAGTCCGGGACAACTTTTCGAAAGAAGAGCTAATACCGGATAACAATGTTTAACCTAAGTTAAGTATTTGAAAGCTTTATGTGCTGAAGGAGGGGTCTGCGTCCCATTAGCTAGTTGGTAAGGTAAAGGCTTACCAAGGCGACGATGGGTAGCGGGTTTGAGAGGACGATCCGCCACACTGGAACTGAGACACGGTCCAGACTCCTACGGGAGGCAGCAGTGGGGAATATTGCACAATGGAGGCAACTCTGATGCAGCAATGTCGCGTGAGTGAAGAAGGCCCTTGGGTCGTAAAGCTCTTTTATGGGGGAAGATGATGACGGTACCCCAAGAATAAGCACCGGCTAACTATGTGCCAGCAGCCGCGGTAATACATAGGGTGCGAGCGTTGTTCGGAATTACTGGGCGTAAAGGGCGCGCAGGCGGAATAGTAAGTCGGAGGTGAAAGCCCGGGGCTCAACCCCGGAGGGTCTTTCGAAACTGCTAATCTAGAGAGGGTCAGGGGCCGGCAGAATTCCTGGTGTAGAGGTGAAATTCGTAGATATCAGGAGGAATACCGGTGGCGAAGGCGGCCGGCTGGGGCCACTCTGACGCTGAGGCGCGAAAGCGTGGGGAGCAAACAGGATTAGATACCCTGGTAGTCCACGCCGTAAACGATGAGCACTGGACGTCCGGAGGGTTCGACCCTTCTGGGTGTTTCAGCTAACGCATTAAGTGCTCCGCCTGGGGAGTACGGTCGCAGACTTAGCTATGATACG
>AAA240_J16_Cp_7.3_bact_AAIW_770m_HOT_HNA	Cellular organisms;Bacteria;Proteobacteria;Deltaproteobacteria;SAR324 clade(Marine group B)
GACGACGCTGGCGGCATGCCTAACACATGCAAGTCGAACGAGAAAGTTCCTTCGGGAGCAATTAAAGTGGCGCACGGGTGAGTAACGCGTAGACAATCTACCCTTCAGTCTGGGACAACTTTTCGAAAGGAGAGCTAATACCGGATAACAATGCATGACACAAGTTGTATATTTGAAAGCTTTATGTGCTGAAGGAGGGGTCTGCGTCCCATTAGCTAGTTGGTAGGGTAAAGGCTTACCAAGGCAACGATGGGTAGCGGGTTTGAGAGGACGATCCGCCACACTGGAACTGAGACACGGTCCAGACTCCTACGGGAGGCAGCAGTGGGGAATATTGCACAATGGAGGCAACTCTGATGCAGCAATGTCGCGTGAGTGAAGAAGGCCCTTGGGTCGTAAAGCTCTTTTATGGGGGAAGATGATGACGGTACCCCAGGAATAAGCACCGGCTAACTATGTGCCAGCAGCCGCGGTAATACATAGGGTGCGAGCGTTGTTCGGAATTACTGGGCGTAAAGGGCGCGCAGGCGGAATAGTAAGTCGGAGGTGAAAGCCCGGGGCTCAACCCCGGAGGGTCTTTCGAAACTGCTAATCTAGAGAGGGTCAGGGGCCGGCAGAATTCCTGGTGTAGAGGTGAAATTCGTAGATATCAGGAGGAATACCGGTGGCGAAGGCGGCCGGCTGGGGCCACTCTGACGCTGAGGCGCGAAAGCGTGGGGAGCAAACAGGATTAGATACCCTGGTAGTCCACGCCGTAAACGATGAGCACTGGACGTCCGGAGGGTTCGACCCTTCTGGGTGTCTCAGCTAACGCATTAAGTGCTCCGCCTGGGGAGTACGGTCGCAGACTAAACTAATGATAC
>AAA240_J17_Cp_8.7_bact_AAIW_770m_HOT_HNA	Cellular organisms;Bacteria;Proteobacteria;Deltaproteobacteria;SAR324 clade(Marine group B)
GACGACGCTGGCGGCTGCCTAGCACATGCAAGTCGAACGAGAAAGTTCCTTCGGGAGCAATTAAAGTGGCGCACGGGTGAGTAACGCGTAGACAATCTGTCCTTCAGTCTGGGACAACTTTTCGAAAGGAGAGCTAATACCGGATAACAATGCATGACACAAGTTGTATATTTGAAAGCTTTATGTGCTGAAGGAGGGGTCTGCGTCCCATTAGCTAGTTGGTAAGGTAAAGGCTTACCAAGGCAACGATGGGTAGCGGGTTTGAGAGGACGATCCGCCACACTGGAACTGAGACACGGTCCAGACTCCTACGGGAGGCAGCAGTGGGGAATATTGCACAATGGAGGCAACTCTGATGCAGCAATGTCGCGTGAGTGAAGAAGGCCCTTGGGTCGTAAAGCTCTTTTATGGGGGAAGATGATGACGGTACCCCAAGAATAAGCACCGGCTAACTATGTGCCAGCAGCCGCGGTAATACATAGGGTGCGAGCGTTGTTCGGAATTACTGGGCGTAAAGGGCGCGCAGGCGGAATAGTAAGTCGGAGGTGAAAGCCCGGGGCTCAACCCCGGAGGGTCTTTCGAAACTACTAATCTAGAGAGGGTCAGGGGCCGGCAGAATTCCTGGTGTAGAGGTGAAATTCGTAGATATCAGGAGGAATACCGGTGGCGAAGGCGGCCGGCTGGGGCCACTCTGACGCTGAGGCGCGAAAGCGTGGGGAGCAAACAGGATTAGATACCCTGGTAGTCCACGCCGTAAACGATGAGCACTGGACGTCCGGAGGGTTCGACCCTTCTGGGTGTCTCAGCTAACGCATTAAGTGCTCCGCCTGGGGAGTACGGTCGCAGACTAAACTCAATGATA
>AAA240_J23_Cp_6.6_bact_AAIW_770m_HOT_HNA	Cellular organisms;Bacteria;Proteobacteria;Deltaproteobacteria;SAR324 clade(Marine group B)
GCTGGCGGTTGCCTAACACATGCAAGTCGAACGAGAAAGTTCCTTCGGGAGCGATTAAAGTGGCGCACGGGTGAGTAACGCGTAGACAATCTGCCCTTCAGTCTGGGACAACTTTTCTAAAGGAGAGCTAATACCGGATAACAATGTTTAACCTAAGTTAATGTATTTGAAAGCTTTATGTGCTGAAGGAGGGGTCTGCGTCCCATTAGCTAGTTGGTAAGGTAAAGGCTTACCAAGGCAACGATGGGTAGCGGGTTTGAGAGGACGATCCGCCACACTGGAACTGAGACACGGTCCAGACTCCTACGGGAGGCAGCAGTGGGGAATATTGCACAATGGAGGCAACTCTGATGCAACAATGTCGCGTGAGTGAAGAAGGCCCTTGGGTCGTAAAGCTCTTTTATGGGGGAAGATGATGACGGTACCCCAAGAATAAGCACCGGCTAACTATGTGCCAGCAGCCGCGGTAATACATAGGGTGCGAGCGTTGTTCGGAATTACTGGGCGTAAAGGGCGCGCAGGCGGAATAGTAAGTCGGAGGTGAAAGCCCGGGGCTCAACCCCGGAGGGTCTTTCGAAACTGCTAATCTAGAGAGGGTCAGGGGCCGGCAGAATTCCTGGTGTAGAGGTGAAATTCGTAGATATCAGGAGGAATACCGGTGGCGAAGGCGGCCGGCTGGGGCCACTCTGACGCTGAGGCGCGAAAGCGTGGGGAGCAAACAGGATTAGATACCCTGGTAGTCCACGCCGAAAACGATGAGCACTGGACGTCCGGAGGGTTCGACCCTTCTGGGTGTCTCAGCTAACGCATTAAGTGCTCCGCCTGGGGAGTACGGCCCATGACTACACTCAATGATGACG
>AAA240_K04_Cp_8.2_bact_AAIW_770m_HOT_HNA	Cellular organisms;Bacteria;Proteobacteria;Deltaproteobacteria;SAR324 clade(Marine group B)
ACGCTGGCGGCTGCCTACACATGCAAGTCGAACGAGAAAGTTCCTTCGGGAGCAATTAAAGTGGCGCACGGGTGAGTAACGCGTAGACAATCTACCCTTCAGTCCGGGACAACTTTTCGAAAGAAGAGCTAATACCGGATAACAATGTTTAACCTAAGTTAAGTATTTGAAAGCTTTATGTGCTGAAGGAGGGGTCTGCGTCCCATTAGCTAGTTGGTAAGGTAAAGGCTTACCAAGGCGACGATGGGTAGCGGGTTTGAGAGGACGATCCGCCACACTGGAACTGAGACACGGTCCAGACTCCTACGGGAGGCAGCAGTGGGGAATATTGCACAATGGAGGCAACTCTGATGCAGCAATGTCGCGTGAGTGAAGAAGGCCCTTGGGTCGTAAAGCTCTTTTATGGGGGAAGATGATGACGGTACCCCAAGAATAAGCACCGGCTAACTATGTGCCAGCAGCCGCGGTAATACATAGGGTGCGAGCGTTGTTCGGAATTACTGGGCGTAAAGGGCGCGCAGGCGGAATAGTAAGTCGGAGGTGAAAGCCCGGGGCTCAACCCCGGAGGGTCTTTCGAAACTGCTAATCTAGAGAGGGTCAGGGGCCGGCAGAATTCCTGGTGTAGAGGTGAAATTCGTAGATATCAGGAGGAATACCGGTGGCGAAGGCGGCCGGCTGGGGCCACTCTGACGCTGAGGCGCGAAAGCGTGGGGAGCAAACAGGATTAGATACCCTGGTAGTCCACGCCGTAAACGATGAGCACTGGACGTCCGGAGGGTTCGACCCTTCTGGGTGTCTCAGCTAACGCATTAAGTGCTCCGCCTGGGGAGTACGGTCGCAAGACTAAACTCAAATGGATGCG
>AAA240_M06_Cp_9.4_bact_AAIW_770m_HOT_HNA	Cellular organisms;Bacteria;Proteobacteria;Deltaproteobacteria;SAR324 clade(Marine group B)
GCCGCGGTAATACATAGGGTGCGAGCGTTGTTCGGAATTACTGGGCGTAAAGGGCGCGCAGGCGGAATAGTAAGTCGGAGGTGAAAGCCCGGGGCTCAACCCCGGAGGGTCTTTCGAAACTACTAATCTAGAGAGGGTCAGGGGCCAGCAGAATTCCTGGTGTAGAGGTGAAATTCGTAGATATCAGGAGGAATACCGGTGGCGAAGGCGGCCGGCTGGGGCCACTCTGACGCTGAGGCGCGAAAGCGTGGGGAGCAAACAGGATTAGATACCCTGGTAGTCCACGCCGTAAACGATGAGCACTGGACGTCCGGAGGGTTCGACCCTTCTGGGTGTCTCAGCTAACGCATTAAGTGCTCCGCCTGGGGAGTACGGTCGCAAGACTAAAACTCAAAGGAATTGGCGGGGGAGCACGGTCATACTTGTTTCCTGA
>AAA240_M14_Cp_7.1_bact_AAIW_770m_HOT_HNA	Cellular organisms;Bacteria;Proteobacteria;Deltaproteobacteria;SAR324 clade(Marine group B)
GGCGGTATGCCTGGCATGCAAGTCGAACGAGAAAGTTCCTTCGGGAGCAATTAGAGTGGCGCAGTGGTGAGTAACGCGTAGACAATCTGCCCTTCAGTCTGGGACAACTTTTCGAAAGGAGAGCTAATACCGGATAACAATGTTTAACATAAGTTAAGTATTTGAAAGCTTTATGTGCTGAAGGAGGGGTCTGCGTCCCATTAGCTAGTTGGTAAGGTAAAGGCTCACCAAGGCAACGATGGGTAGCGGGTTTGAGAGGACGATCCGCCACACTGGAACTGAGACACGGTCCAGACTCCTACGGGAGGCAGCAGTGGGGAATATTGCACAATGGAGGAAACTCTGATGCAGCAATGTCGCGTGAGTGAAGAAGGCCCTTGGGTCGTAAAGCTCTTTTATGGGGGAAGATGATGACGGTACCCCAAGAATAAGCACCGGCTAACTATGTGCCAGCAGCCGCGGTAATACATAGGGTGCGAGCGTTGTTCGGAATTACTGGGCGTAAAGGGCGCGCAGGCGGAATAGTAAGTCGGAGGTGAAAGCCCGGGGCTCAACCCCGGAGGGTCTTTCGAAACTACTAATCTAGAGAGGGTCAGGGGCCGGCAGAATTCCTGGTGTAGAGGTGAAATTCGTAGATATCAGGAGGAATACCGGTGGCGAAGGCGGCCGGCTGGGGCCACTCTGACGCTGAGGCGCGAAAGCGTGGGGAGCAAACAGGATTAGATACCCTGGTAGTCCACGCCGTAAACGATGAGCACTGGACGTCCGGAGGGTTCGACCCTTCTGGGTGTCTCAGCTAACGCATTAAGTGCTCCGCCTGGGGAGTACGGTCGCAAGACTAAACCTCAAAATGAAATGCG
>AAA240_M16_Cp_7.4_bact_AAIW_770m_HOT_HNA	Cellular organisms;Bacteria;Proteobacteria;Deltaproteobacteria;SAR324 clade(Marine group B)
GACGACGCTGGCGGCATGCCTAACACATGCAAGTCGAACGAGAAAGTTCCTTCGGGAGCAATTAAAGTGGCGCACGGGTGAGTAACGCGTAGACAATCTGCCCTTCAGTCTGGGACAACTTTTCGAAAGGAGAGCTAATACCGGATAACAATGCATGACACAAGTTGTATATTTGAAAGCTTTATGTGCTGAAGGAGGGGTCTGCGTCCCATTAGCTAGTTGGTAAGGTAAAGGCTTACCAAGGCAACGATGGGTAGCGGGTTTGAGAGGACGATCCGCCACACTGGAACTGAGACACGGTCCAGACTCCTACGGGAGGCAGCAGTGGGGAATATTGCACAATGGAGGAAACTCTGATGCAGCAATGTCGCGTGAGTGAAGAAGGCCCTTGGGTCGTAAAGCTCTTTTATGGGGGAAGATGATGACGGTACCCCAAGAATAAGCACCGGCTAACTATGTGCCAGCAGCCGCGGTAATACATAGGGTGCGAGCGTTGTTCGGAATTACTGGGCGTAAAGGGCGCGCAGGCGGAATAGTAAGTCGGAGGTGAAAGCCCGGGGCTCAACCCCGGAGGGTCTTTCGAAACTACTAATCTAGAGAGGGTCAGGGGCCGGCAGAATTCCTGGTGTAGAGGTGAAATTCGTAGATATCAGGAGGAATACCGGTGGCGAAGGCGGCCGGCTGGGGCCACTCTGACGCTGAGGCGCGAAAGCGTGGGGAGCAAACAGGATTAGATACCCTGGTAGTCCACGCCGTAAACGATGAGCACTGGACGTCCGGAGGGTTCGACCCTTCTGGGTGTCTCAGCTAACGCATTAAGTGCTCCGCCTGGGGAGTACGGTCGCAAGACTAAACTAATAGGATAGG
>AAA240_M21_Cp_9.5_bact_AAIW_770m_HOT_HNA	Cellular organisms;Bacteria;Proteobacteria;Deltaproteobacteria;SAR324 clade(Marine group B)
GCCGCGGTAATACATAGGGTGCGAGCGTTGTTCGGAATTACTGGGCGTAAAGGGCGCGCAGGCGGAATAGTAAGTCGGAGGTGAAAGCCCGGGGCTCAACCCCGGAGGGTCTTTCGAAACTGCTAATCTAGAGAGGGTCAGGGGCCGGCAGAATTCCTGGTGTAGAGGTGAAATTCGTAGATATCAGGAGGAATACCGGTGGCGAAGGCGGCCGGCTGGGGCCACTCTGACGCTGAGGCGCGAAAGCGTGGGGAGCAAACAGGATTAGATACCCTGGTAGTCCACGCCGTAAACGATGAGCACTGGACGTCCGGAGGGTTCGACCCTTCTGGGTGTCTCAGCTAACGCATTAAGTGCTCCGCCTGGGGAGTACGGTCGCAAGACTAAAACTCAAAGGAATTGGCGGGGGAGCACGGTCATACTGGGTTTCCTG
>AAA240_N18_Cp_6.3_bact_AAIW_770m_HOT_HNA	Cellular organisms;Bacteria;Proteobacteria;Deltaproteobacteria;SAR324 clade(Marine group B)
GCGACGCTGGCGGCATGCCTAACACATGCAAGTCGAACGAGAAAGTTCCTTCGGGAGCAATTAAAGTGGCGCACGGGTGAGTAACGCGTAGACAATCTGCCCTTCAGTCTGGGACAACTTTTCGAAAGGAGAGCTAATACCGGATAACAATGCATGACACAAGTTGTATATTTGAAAGCTTTATGTGCTGAAGGAGGGGTCTGCGTCCCATTAGCTAGTTGGTAAGGTAAAGGCTTACCAAGGCAACGATGGGTAGCGGGTTTGAGAGGACGATCCGCCACACTGGAACTGAGACACGGTCCAGACTCCTACGGGAGGCAGCAGTGGGGAATATTGCACAATGGAGGAAACTCTGATGCAGCAATGTCGCGTGAGTGAAGAAGGCCCTTGGGTCGTAAAGCTCTTTTATGGGGGAAGATGATGACGGTACCCCAAGAATAAGCACCGGCTAACTATGTGCCAGCAGCCGCGGTAATACATAGGGTGCGAGCGTTGTTCGGAATTACTGGGCGTAAAGGGCGCGCAGGCGGAATAGTAAGTCGGAGGTGAAAGCCCGGGGCTCAACCCCGGAGGGTCTTTCGAAACTGCTAATCTAGAGAGGGTCAGGGGCCGGCAGAATTCCTGGTGTAGAGGTGAAATTCGTAGATATCAGGAGGAATACCGGTGGCGAAGGCGGCCGGCTGGGGCCACTCTGACGCTGAGGCGCGAAAGCGTGGGGAGCAAACAGGATTAGATACCCTGGTAGTCCACGCCGTAAACGATGAGCACTGGACGTCCGGAGGGTTCGACCCTTCTGGGTGTCTCAGCTAACGCATTAAGTGCTCCGCCTGGGGAGTACGGTCGCAGCACATAC
>AAA240_N20_Cp_5.5_bact_AAIW_770m_HOT_HNA	Cellular organisms;Bacteria;Proteobacteria;Deltaproteobacteria;SAR324 clade(Marine group B)
CGCTGGCGGCATGCCTAACACATGCAAGTCGAACGAGAAAGTTCCTTCGGGAGCAATTAAAGTGGCGCACGGGTGAGTAACGCGTAGACAATCTGCCCTTCAGTCTGGGACAACTTTTCGAAAGGAGAGCTAATACCGGATAACAATGCATGACACAAGTTGTATATTTGAAAGCTTTATGTGCTGAAGGAGGGGTCTGCGTCCCATTAGCTAGTTGGTAAGGTAAAGGCTTACCAAGGCAACGATGGGTAGCGGGTTTGAGAGGACGATCCGCCACACTGGAACTGAGACACGGTCCAGACTCCTACGGGAGGCAGCAGTGGGGAATATTGCACAATGGAGGAAACTCTGATGCAGCAATGTCGCGTGAGTGAAGAAGGCCCTTGGGTCGTAAAGCTCTTTTATGGGGGAAGATGATGACGGTACCCCAAGAATAAGCACCGGCTAACTATGTGCCAGCAGCCGCGGTAATACATAGGGTGCGAGCGTTGTTCGGAATTACTGGGCGTAAAGGGCGCGCAGGCGGAATAGTAAGTCGGAGGTGAAAGCCCGGGGCTCAACCCCGGAGGGTCTTTCGAAACTACTAATCTAGAGAGGGTCAGGGGCCGGCAGAATTCCTGGTGTAGAGGTGAAATTCGTAGATATCAGGAGGAATACCGGTGGCGAAGGCGGCCGGCTGGGGCCACTCTGACGCTGAGGCGCGAAAGCGTGGGGAGCAAACAGGATTAGATACCCTGGTAGTCCACGCCGTAAACGATGAGCACTGGACGTCCGGAGGGTTCGACCCTTCTGGGTGTCTCAGCTAACGCATTAAGTGCTCCGCCTGGGGAGTACGGTCGCAGACTACCTATAAAGGGATGCG
>AAA240_N23_Cp_5.3_bact_AAIW_770m_HOT_HNA	Cellular organisms;Bacteria;Proteobacteria;Deltaproteobacteria;SAR324 clade(Marine group B)
CGACGCTGGCGGCATGCCTAACACATGCAAGTCGAACGAGAAAGTTCCTTCGGGAGCAATTAAAGTGGCGCACGGGTGAGTAACGCGTAGACAATCTGCCCTTCAGTCTGGGACAACTTTTCGAAAGGAGAGCTAATACCGGATAACAATGCATGACACAAGTTGTATATTTGAAAGCTTTATGTGCTGAAGGAGGGGTCTGCGTCCCATTAGCTAGTTGGTAAGGTAAAGGCTTACCAAGGCAACGATGGGTAGCGGGTTTGAGAGGACGATCCGCCACACTGGAACTGAGACACGGTCCAGACTCCTACGGGAGGCAGCAGTGGGGAATATTGCACAATGGAGGAAACTCTGATGCAGCAATGTCGCGTGAGTGAAGAAGGCCCTTGGGTCGTAAAGCTCTTTTATGGGGGAAGATGATGACGGTACCCCAAGAATAAGCACCGGCTAACTATGTGCCAGCAGCCGCGGTAATACATAGGGTGCGAGCGTTGTTCGGAATTACTGGGCGTAAAGGGCGCGCAGGCGGAATAGTAAGTCGGAGGTGAAAGCCCGGGGCTCAACCCCGGAGGGTCTTTCGAAACTACTAATCTAGAGAGGGTCAGGGGCCGGCAGAATTCCTGGTGTAGAGGTGAAATTCGTAGATATCAGGAGGAATACCGGTGGCGAAGGCGGCCGGCTGGGGCCACTCTGACGCTGAGGCGCGAAAGCGTGGGGAGCAAACAGGATTAGATACCCTGGTAGTCCACGCCGTAAACGATGAGCACTGGACGTCCGGAGGGTTCGACCCTTCTGGGTGTCTCAGCTAACGCATTAAGTGCTCCGCCTGGGGAGTACGGTCGCAGAACTAACTAATGGATACG
>AAA240_O02_Cp_5.9_bact_AAIW_770m_HOT_HNA	Cellular organisms;Bacteria;Proteobacteria;Deltaproteobacteria;SAR324 clade(Marine group B)
GCCGCGGTAATACATAGGGTGCGAGCGTTGTTCGGAATTACTGGGCGTAAAGGGCGCGCAGGCGGAATAGTAAGTCGGAGGTGAAAGCCCGGGGCTCAACCCCGGAGGGTCTTTCGAAACTGCTAATCTAGAGAGGGTCAGGGGCCGGCAGAATTCCTGGTGTAGAGGTGAAATTCGTAGATATCAGGAGGAATACCGGTGGCGAAGGCGGCCGGCTGGGGCCACTCTGACGCTGAGGCGCGAAAGCGTGGGGAGCAAACAGGATTAGATACCCTGGTAGTCCACGCCGTAAACGATGAGCACTGGATGTCCGGAGGGTTCGACCCTTCTGGGTGTCTCAGCTAACGCATTAAGTGCTCCGCCTGGGGAGTACGGTCGCAAGACTAAAACTCAAAGGGAATTGGCGGGGGAGCACGGTT
>AAA240_O18_Cp_6.9_bact_AAIW_770m_HOT_HNA	Cellular organisms;Bacteria;Proteobacteria;Deltaproteobacteria;SAR324 clade(Marine group B)
AACGCTGGCGGCATGCCTAACACATGCAAGTCGAACGAGAAAGTTCCTTCGGGAGCAATTAAAGTGGCGCACGGGTGAGTAACGCGTAGACAATCTGCCCTTCAGTCTGGGACAACTTTTCGAAAGGAGAGCTAATACCGGATGACAATGTAACACATAAGTGTCACATTTGAAAGCTCCGGCGCTGAAGGAGGGGTTTGCGTCCCATTAGCTAGTTGGTAGGGTAAAGGCTTACCAAGGCGACGATGGGTAGCGGGTTTGAGAGGACGATCCGCCACACTGGAACTGAGACACGGTCCAGACTCCTACGGGAGGCAGCAGTGGGGAATATTGCACAATGGAGGCAACTCTGATGCAGCAATGTCGCGTGAGTGAAGAAGGCCCTTGGGTCGTAAAGCTCTTTTATGGGGGAAGATGATGACGGTACCCCAAGAATAAGCACCGGCTAACTATGTGCCAGCAGCCGCGGTAATACATAGGGTGCGAGCGTTGTTCGGAATTACTGGGCGTAAAGGGCGCGCAGGCGGAATAGTAAGTCGGAGGTGAAAGCCCGGGGCTCAACCCCGGAGGGTCTTTCGAAACTGCTAATCTAGAGAGGGTCAGGGGCCGGCAGAATTCCTGGTGTAGAGGTGAAATTCGTAGATATCAGGAGGAATACCGGTGGCGAAGGCGGCCGGCTGGGGCCACTCTGACGCTGAGGCGCGAAAGCGTGGGGAGCAAACAGGATTAGATACCCTGGTAGTCCACGCCGTAAACGATGAGCACTGGACGTCCGGAGGGTTCGACCCTTCTGGGTGTTTCAGCTAACGCATTAAGTGCTCCGCCTGGGGAGTACGGTCGCAGACTAAACTCAATGATGACGGT
>AAA240_P21_Cp_5.4_bact_AAIW_770m_HOT_HNA	Cellular organisms;Bacteria;Proteobacteria;Deltaproteobacteria;SAR324 clade(Marine group B)
ACGCTGGCGGCATGCCTAACACATGCAAGTCGAACGAGAAAGTTCCTTCGGGAGCAATTAAAGTGGCGCACGGGTGAGTAACGCGTAGACAATCTGCCCTTCAGTCTGGGACAACTTTTCGAAAGGAGAGCTAATACCGGATAACAATGCATGACACAAGTTGTATATTTGAAAGCTTTATGTGCTGAAGGAGGGGTCTGCGTCCCATTAGCTAGTTGGTAAGGTAAAGGCTTACCAAGGCAACGATGGGTAGCGGGTTTGAGAGGACGATCCGCCACACTGGAACTGAGACACGGTCCAGACTCCTACGGGAGGCAGCAGTGGGGAATATTGCACAATGGAGGCAACTCTGATGCAGCAATGTCGCGTGAGTGAAGAAGGCCCTTGGGTCGTAAAGCTCTTTTATGGGGGAAGATGATGACGGTACCCCAAGAATAAGCACCGGCTAACTATGTGCCAGCAGCCGCGGTAATACATAGGGTGCGAGCGTTGTTCGGAATTACTGGGCGTAAAGGGCGCGCAGGCGGAATAGTAAGTCGGAGGTGAAAGCCCGGGGCTCAACCCCGGAGGGTCTTTCGAAACTGCTAATCTAGAGAGGGTCAGGGGCCGGCAGAATTCCTGGTGTAGAGGTGAAATTCGTAGATATCAGGAGGAATACCGGTGGCGAAGGCGGCCGGCTGGGGCCACTCTGACGCTGAGGCGCGAAAGCGTGGGGAGCAAACAGGATTAGATACCCTGGTAGTCCACGCCGTAAACGATGAGCACTGGACGTCCGGAGGGTTCGACCCTTCTGGGTGTCTCAGCTAACGCATTAAGTGCTCCGCCTGGGGAGTACGGTCGCAGAACTAAACTAAAATGGATGCG
>AAA242_G08_Cp_7.0_bact_NPBW_4800m_HOT_HNA	Cellular organisms;Bacteria;Proteobacteria;Deltaproteobacteria;SAR324 clade(Marine group B)
GCTGGCGGCATGCCTAACACATGCAAGTCGAACGAGAAAGTCACTTCGGTGGCGATTAAAGTGGCGCACGGGTGAGTAACGCGTAGACAATCTGCCCTTCAGTCTGGGACAACTTTTCGAAAGGAGAGCTAATACCGGATAACAATGTTTAACATAAGTTAAGTATTTGAAAGCTTTATGTGCTGAAGGAGGGGTCTGCGTCCCATTAGCTAGTTGGTAAGGTAAAGGCTTACCAAGGCAACGATGGGTAGCGGGTTTGAGAGGACGATCCGCCACACTGGAACTGAGACACGGTCCAGACTCCTACGGGAGGCAGCAGTGGGGAATATTGCACAATGGAGGAAACTCTGATGCAGCAATGTCGCGTGAGTGAAGAAGGCCCTTGGGTCGTAAAGCTCTTTTATGGGGGAAGATGATGACGGTACCCCAAGAATAAGCACCGGCTAACTACGTGCCAGCAGCCGCGGTAATACGTAGGGTGCGAGCGTTGTTCGGAATTACTGGGCGTAAAGGGCGCGCAGGCGGAATAGCAAGTCGGAGGTGAAAGCCCGGGGCTCAACCCCGGAGGGTCTTTCGAAACTGCTAATCTAGAGAGGGTCAGGGGCCAGCAGAATTCTTGGTGTAGAGGTGAAATTCGTAGATATCAAGAGGAATACCGGTGGCGAAGGCGGCTGGCTGGGGCCACTCTGACGCTGAGGCGCGAAAGCGTGGGGAGCAAACAGGATTAGATACCCTGGTAGTCCACGCCGTAAACGATGAGCACTGGATGTCCGGAGGGTTCGACCCTTCTGGGTGTCTCAGCTAACGCATTAAGTGCTCCGCCTGGGGAGTACG
>AAA242_G11_Cp_8.9_bact_NPBW_4800m_HOT_HNA	Cellular organisms;Bacteria;Proteobacteria;Deltaproteobacteria;SAR324 clade(Marine group B)
CTGGCGGCATGCCTAACACATGCAAGTCGAACGAGAAAGTTCCTTCGGGAGCAATTAAAGTGGCGCACGGGTGAGTAACGCGTAGACAATCTGCCCTTCAGTCTGGGACAACTTTTCGAAAGGAGAGCTAATACCGGATAACAATGTTTAACCTAAGTTAAGTATTTGAAAGCTTTATGTGCTGAAGGAGGGGTCTGCGTCCCATTAGCTAGTTGGTAAGGTAAAGGCTTACCAAGGCAACGATGGGTAGCGGGTTTGAGAGGACGATCCGCCACACTGGAACTGAGACACGGTCCAGACTCCTACGGGAGGCAGCAGTGGGGAATATTGCACAATGGAGGCAACTCTGATGCAGCAATGTCGCGTGAGTGAAGAAGGCCCTTGGGTCGTAAAGCTCTTTTATGGGGGAAGATGATGACGGTACCCCAAGAATAAGCACCGGCTAACTATGTGCCAGCAGCCGCGGTAATACATAGGGTGCGAGCGTTGTTCGGAATTACTGGGCGTAAAGGGCGCGCAGGCGGAATAGTAAGTCGGAGGTGAAAGCCCGGGGCTCAACCCCGGAGGGTCTTTCGAAACTGCTAATCTAGAGAGGGTCAGGGGCCGGCAGAATTCCTGGTGTAGAGGTGAAATTCGTAGATATCAGGAGGAATACCGGTGGCGAAGGCGGCCGGCTGGGGCCACTCTGACGCTGAGGCGCGAAAGCGTGGGGAGCAAACAGGATTAGATACCCTGGTAGTCCACGCCGTAAACGATGAGCACTGGACGTCCGGAGGGTTCGACCCTTCTGGGTGTCTCAGCTAACGCATTAAGTGCTCCGCCTGGGGAGTACGGTCGC
>AAA242_I23_Cp_6.1_bact_NPBW_4800m_HOT_HNA	Cellular organisms;Bacteria;Proteobacteria;Deltaproteobacteria;SAR324 clade(Marine group B)
GCTGGCGGCATGCCTAACACATGCAAGTCGAACGAGAAAGTCACTTCGGTGGCGATTAAAGTGGCGCACGGGTGAGTAACGCGTAGACAATCTGCCCTTCAGTCTGGGACAACTTTTCGAAAGGAGAGCTAATACCGGATAACAATGCATTACATAAGTAAAGTATTTGAAAGCTTTATGTGCTGAAGGAGGGGTCTGCGTCCCATTAGCTAGTTGGTAAGGTAAAGGCTTACCAAGGCAACGATGGGTAGCGGGTTTGAGAGGACGATCCGCCACACTGGAACTGAGACACGGTCCAGACTCCTACGGGAGGCAGCAGTGGGGAATATTGCACAATGGAGGCAACTCTGATGCAGCAATGTCGCGTGAGTGAAGAAGGCCCTTGGGTCGTAAAGCTCTTTTATGGGGGAAGATGATGACGGTACCCCAAGAATAAGCACCGGCTAACTACGTGCCAGCAGCCGCGGTAATACGTAGGGTGCGAGCGTTGTTCGGAATTACTGGGCGTAAAGGGCGCGCAGGCGGAATAGCAAGTCGGAGGTGAAAGCCCGGGGCTCAACCCCGGAGGGTCTTTCGAAACTGCTAATCTAGAGAGGGTCAGGGGCCAGCAGAATTCTTGGTGTAGAGGTGAAATTCGTAGATATCAAGAGGAATACCGGTGGCGAAGGCGGCTGGCTGGGGCCACTCTGACGCTGAGGCGCGAAAGCGTGGGGAGCAAACAGGATTAGATACCCTGGTAGTCCACGCCGTAAACGATGAGCACTGGATGTCCGGAGGGTTCGACCCTTCTGGGTGTCTCAGCTAACGCATTAAGTGCTCCGCCTGGGGAGTACG
>AAA242_K09_Cp_14.2_bact_NPBW_4800m_HOT_HNA	Cellular organisms;Bacteria;Proteobacteria;Deltaproteobacteria;SAR324 clade(Marine group B)
GGCATGCCTAACACATGCAAGTCGAACGAGAAAGTTCCTTCGGGAGCAATTAAAGTGGCGCACGGGTGAGTAACGCGTAGACAATCTGCCCTTCAGTCTGGGACAACTTTTCGAAAGGAGAGCTAATACCGGATAACAATGCATGACACAAGTCATATATTTGAAAGCTTTATGTGCTGAAGGAGGGGTCTGCGTCCCATTAGCTAGTTGGTAAGGTAAAGGCTTACCAAGGCAACGATGGGTAGCGGGTTTGAGAGGACGATCCGCCACACTGGAACTGAGACACGGTCCAGACTCCTACGGGAGGCAGCAGTGGGGAATATTGCACAATGGAGGCAACTCTGATGCAGCAATGTCGCGTGAGTGAAGAAGGCCCTTGGGTCGTAAAGCTCTTTTATGGGGGAAGATGATGACGGTACCCCAAGAATAAGCACCGGCTAACTACGTGCCAGCAGCCGCGGTAATACGTAGGGTGCGAGCGTTGTTCGGAATTACTGGGCGTAAAGGGCGCGCAGGCGGAATAGCAAGTCGGAGGTGAAAGCCCGGGGCTCAACCCCGGAGGGTCTTTCGAAACTGCTAATCTAGAGAGGGTCAGGGGCCAGCAGAATTCTTGGTGTAGAGGTGAAATTCGTAGATATCAAGAGGAATACCGGTGGCGAAGGCGGCTGGCTGGGGCCACTCTGACGCTGAGGCGCGAAAGCGTGGGGAGCAAACAGGATTAGATACCCTGGTAGTCCACGCCGTAAACGATGAGCACTGGATGTCCGGAGGGTTCGACCCTTCTGGGTGTCTCAGCTAACGCATTAAGTGCTCCGCCTGGGGAGTACGGT
>AAA242_K20_Cp_14.6_bact_NPBW_4800m_HOT_HNA	Cellular organisms;Bacteria;Proteobacteria;Deltaproteobacteria;SAR324 clade(Marine group B)
CTGGCGGCATGCCTAACACATGCAAGTCGAACGAGAAAGTCACTTCGGTGGCGATTAAAGTGGCGCACGGGTGAGTAACGCGTAGACAATCTGCCCTTCAGTCTGGGACAACTTTTCGAAAGGAGAGCTAATACCGGATAACAATGCATGACACAAGTCATATATTTGAAAGCTTTATGTGCTGAAGGAGGGGTCTGCGTCCCATTAGCTAGTTGGTAAGGTAAAGGCTTACCAAGGCAACGATGGGTAGCGGGTTTGAGAGGACGATCCGCCACACTGGAACTGAGACACGGTCCAGACTCCTACGGGAGGCAGCAGTGGGGAATATTGCACAATGGAGGAAACTCTGATGCAGCAATGTCGCGTGAGTGAAGAAGGCCCTTGGGTCGTAAAGCTCTTTTATGGGGGAAGATGATGACGGTACCCCAAGAATAAGCACCGGCTAACTACGTGCCAGCAGCCGCGGTAATACGTAGGGTGCGAGCGTTGTTCGGAATTACTGGGCGTAAAGGGCGCGCAGGCGGAATAGCAAGTCGGAGGTGAAAGCCCGGGGCTCAACCCCGGAGGGTCTTTCGAAACTGCTAATCTAGAGAGGGTCAGGGGCCAGCAGAATTCTTGGTGTAGAGGTGAAATTCGTAGATATCAAGAGGAATACCGGTGGCGAAGGCGGCTGGCTGGGGCCACTCTGACGCTGAGGCGCGAAAGCGTGGGGAGCAAACAGGATTAGATACCCTGGTAGTCCACGCCGTAAACGATGAGCACTGGATGTCCGGAGGGTTCGACCCTTCTGGGTGTCTCAGCTAACGCATTAAGTGCTCCGCCTGGGGAGTAC
>AAA242_L06_Cp_6.7_bact_NPBW_4800m_HOT_HNA	Cellular organisms;Bacteria;Proteobacteria;Deltaproteobacteria;SAR324 clade(Marine group B)
ATGCCTAACACATGCAAGTCGAACGAGAAAGTTCCTTCGGGAGCAATTAAAGTGGCGCACGGGTGAGTAACGCGTAGACAATCTGCCCTTCAGTCTGGGACAACTTTTCGAAAGGAGAGCTAATACCGGATAACAATGCATGACACAAGTTGTATATTTGAAAGCTTTATGTGCTGAAGGAGGGGTCTGCGTCCCATTAGCTAGTTGGTAGGGTAAAGGCTTACCAAGGCAACGATGGGTAGCGGGTTTGAGAGGACGATCCGCCACACTGGAACTGAGACACGGTCCAGACTCCTACGGGAGGCAGCAGTGGGGAATATTGCACAATGGAGGAAACTCTGATGCAGCAATGTCGCGTGAGTGAAGAAGGCCCTTGGGTCGTAAAGCTCTTTTATGGGGGAAGATGATGACGGTACCCCAAGAATAAGCACCGGCTAACTATGTGCCAGCAGCCGCGGTAATACATAGGGTGCGAGCGTTGTTCGGAATTACTGGGCGTAAAGGGCGCGCAGGCGGAATAGTAAGTCGGAGGTGAAAGCCCGGGGCTCAACCCCGGAGGGTCTTTCGAAACTACTAATCTAGAGAGGGTCAGGGGCCGGCAGAATTCCTGGTGTAGAGGTGAAATTCGTAGATATCAGGAGGAATACCGGTGGCGAAGGCGGCCGGCTGGGGCCACTCTGACGCTGAGGCGCGAAAGCGTGGGGAGCAAACAGGATTAGATACCCTGGTAGTCCACGCCGTAAACGATGAGCACTGGATGTCCGGAGGGTTCGACCCTTCTGGGTGTCTCAGCTAACGCATTAAGTGC
>AAA282_E05_Cp_7.4_bact_NPBW_4800m_HOT_LNA	Cellular organisms;Bacteria;Proteobacteria;Deltaproteobacteria;SAR324 clade(Marine group B)
ATGCCTAACACATGCAAGTCGAACGAGAAAGTCACTTCGGTGGCGATTAAAGTGGCGCACGGGTGAGTAACGCGTAGACAATCTGCCCTTCAGTCTGGGACAACTTTTCGAAAGGAGAGCTAATACCGGATAACAATGCATGACACAAGTCATATATTTGAAAGCTTTATGTGCTGAAGGAGGGGTCTGCGTCCCATTAGCTAGTTGGTAAGGTAAAGGCTTACCAAGGCAACGATGGGTAGCGGGTTTGAGAGGACGATCCGCCACACTGGAACTGAGACACGGTCCAGACTCCTACGGGAGGCAGCAGTGGGGAATATTGCACAATGGAGGAAACTCTGATGCAGCAATGTCGCGTGAGTGAAGAAGGCCCTTGGGTCGTAAAGCTCTTTTATGGGGGAAGATGATGACGGTACCCCAAGAATAAGCACCGGCTAACTACGTGCCAGCAGCCGCGGTAATACGTAGGGTGCGAGCGTTGTTCGGAATTACTGGGCGTAAAGGGCGCGCAGGCGGAATAGCAAGTCGGAGGTGAAAGCCCGGGGCTCAACCCCGGAGGGTCTTTCGAAACTGCTAATCTAGAGAGGGTCAGGGGCCAGCAGAATTCTTGGTGTAGAGGTGAAATTCGTAGATATCAAGAGGAATACCGGTGGCGAAGGCGGCTGGCTGGGGCCACTCTGACGCTGAGGCGCGAAAGCGTGGGGAGCAAACAGGATTAGATACCCTGGTAGTCCACGCCGTAAACGATGAGCACTGGATGTCCGGAGGGTTCGACCCTTCTGGGTGTCTCAGCTAACGCATTAAGTGCTCCGCCTGGGGAGTACGGTC
>AAA283_A20_Cp_6.4_bact_NPBW_4800m_HOT_LNA	Cellular organisms;Bacteria;Proteobacteria;Deltaproteobacteria;SAR324 clade(Marine group B)
ATGCCTAACACATGCAAGTCGAACGAGAAAGTCACTTCGGTGGCGATTAAAGTGGCGCACGGGTGAGTAACGCGTAGACAATCTGCCCTTCAGTCTGGGACAACTTTTCGAAAGGAGAGCTAATACCGGATAACAATGCATGACACAAGTCATATATTTGAAAGCTTTATGTGCTGAAGGAGGGGTCTGCGTCCCATTAGCTAGTTGGTAAGGTAAAGGCTTACCAAGGCAACGATGGGTAGCGGGTTTGAGAGGACGATCCGCCACACTGGAACTGAGACACGGTCCAGACTCCTACGGGAGGCAGCAGTGGGGAATATTGCACAATGGAGGAAACTCTGATGCAGCAATGTCGCGTGAGTGAAGAAGGCCCTTGGGTCGTAAAGCTCTTTTATGGGGGAAGATGATGACGGTACCCCAAGAATAAGCACCGGCTAACTATGTGCCAGCAGCCGCGGTAATACATAGGGTGCGAGCGTTGTTCGGAATTACTGGGCGTAAAGGGCGCGCAGGCGGAATAGTAAGTCGGAGGTGAAAGCCCGGGGCTCAACCCCGGAGGGTCTTTCGAAACTGCTAATCTAGAGAGGGTCAGGGGCCGGCAGAATTCCTGGTGTAGAGGTGAAATTCGTAGATATCAGGAGGAATACCGGTGGCGAAGGCGGCCGGCTGGGGCCACTCTGACGCTGAGGCGCGAAAGCGTGGGGAGCAAACAGGATTAGATACCCTGGTAGTCCACGCCGTAAACGATGAGCACTGGACGTCCGGAGGGTTCGACCCTTCTGGGTGTCTCAGCTAACGCATTAAGTGCTCCGCCTGGGGAGTACG
>AAA283_J11_Cp_6.9_bact_NPBW_4800m_HOT_LNA	Cellular organisms;Bacteria;Proteobacteria;Deltaproteobacteria;SAR324 clade(Marine group B)
ATGCCTAACACATGCAAGTCGAACGAGAAAGTCACTTCGGTGGCGATTAAAGTGGCGCACGGGTGAGTAACGCGTAGACAATCTGCCCTTCAGTCTGGGACAACTTTTCGAAAGGAGAGCTAATACCGGATAACAATGCATGACACAAGTCATATATTTGAAAGCTTTATGTGCTGAAGGAGGGGTCTGCGTCCCATTAGCTAGTTGGTAAGGTAAAGGCTTACCAAGGCAACGATGGGTAGCGGGTTTGAGAGGACGATCCGCCACACTGGAACTGAGACACGGTCCAGACTCCTACGGGAGGCAGCAGTGGGGAATATTGCACAATGGAGGCAACTCTGATGCAGCAATGTCGCGTGAGTGAAGAAGGCCCTTGGGTCGTAAAGCTCTTTTATGGGGGAAGATGATGACGGTACCCCAAGAATAAGCACCGGCTAACTACGTGCCAGCAGCCGCGGTAATACGTAGGGTGCGAGCGTTGTTCGGAATTACTGGGCGTAAAGGGCGCGCAGGCGGAATAGCAAGTCGGAGGTGAAAGCCCGGGGCTCAACCCCGGAGGGTCTTTCGAAACTGCTAATCTAGAGAGGGTCAGGGGCCAGCAGAATTCTTGGTGTAGAGGTGAAATTCGTAGATATCAAGAGGAATACCGGTGGCGAAGGCGGCTGGCTGGGGCCACTCTGACGCTGAGGCGCGAAAGCGTGGGGAGCAAACAGGATTAGATACCCTGGTAGTCCACGCCGTAAACGATGAGCACTGGATGTCCGGAGGGTTCGACCCTTCTGGGTGTCTCAGCTAACGCATTAAGTGCTCCGCCTGGGGAGTACGGTC
>AAA283_J20_Cp_7.0_bact_NPBW_4800m_HOT_LNA	Cellular organisms;Bacteria;Proteobacteria;Deltaproteobacteria;SAR324 clade(Marine group B)
ATGCCTAACACATGCAAGTCGAACGAGAAAGTCACTTCGGTGGCGATTAAAGTGGCGCACGGGTGAGTAACGCGTAGACAATCTGCCCTTCAGTCTGGGACAACTTTTCGAAAGGAGAGCTAATACCGGATAACAATGCATGACACAAGTCATATATTTGAAAGCTTTATGTGCTGAAGGAGGGGTCTGCGTCCCATTAGCTAGTTGGTAAGGTAAAGGCTTACCAAGGCAACGATGGGTAGCGGGTTTGAGAGGACGATCCGCCACACTGGAACTGAGACACGGTCCAGACTCCTACGGGAGGCAGCAGTGGGGAATATTGCACAATGGAGGAAACTCTGATGCAGCAATGTCGCGTGAGTGAAGAAGGCCCTTGGGTCGTAAAGCTCTTTTATGGGGGAAGATGATGACGGTACCCCAAGAATAAGCACCGGCTAACTATGTGCCAGCAGCCGCGGTAATACATAGGGTGCGAGCGTTGTTCGGAATTACTGGGCGTAAAGGGCGCGCAGGCGGAATAGTAAGTCGGAGGTGAAAGCCCGGGGCTCAACCCCGGAGGGTCTTTCGAAACTGCTAATCTAGAGAGGGTCAGGGGCCAGCAGAATTCTTGGTGTAGAGGTGAAATTCGTAGATATCAAGAGGAATACCGGTGGCGAAGGCGGCTGGCTGGGGCCACTCTGACGCTGAGGCGCGAAAGCGTGGGGAGCAAACAGGATTAGATACCCTGGTAGTCCACGCCGTAAACGATGAGCACTGGATGTCCGGAGGGTTCGACCCTTCTGGGTGTCTCAGCTAACGCATTAAGTGCTCCGCCTGGGGAGTACGG
>AAA283_O02_Cp_6.5_bact_NPBW_4800m_HOT_LNA	Cellular organisms;Bacteria;Proteobacteria;Deltaproteobacteria;SAR324 clade(Marine group B)
GGCATGCCTAACACATGCAAGTCGAACGAGAAAGGAACTTCGGTTCTGATTAAAGTGGCGCACGGGTGAGTAACGCGTAGACAATCTGCCCTTCAGTCTGGGACAACTTTTCGAAAGGAGAGCTAATACCGGATAACAATGTTTAACCTAAGTTAAGTATTTGAAAGCTTTATGTGCTGAAGGAGGGGTCTGCGTCCCATTAGCTAGTTGGTAAGGTAAAGGCTTACCAAGGCAACGATGGGTAGCGGGTTTGAGAGGACGATCCGCCACACTGGAACTGAGACACGGTCCAGACTCCTACGGGAGGCAGCAGTGGGGAATATTGCACAATGGAGGCAACTCTGATGCAGCAATGTCGCGTGAGTGAAGAAGGCCCTTGGGTCGTAAAGCTCTTTTATGGGGGAAGATGATGACGGTACCCCAAGAATAAGCACCGGCTAACTATGTGCCAGCAGCCGCGGTAATACATAGGGTGCGAGCGTTGTTCGGAATTACTGGGCGTAAAGGGCGCGCAGGCGGAATAGTAAGTCGGAGGTGAAAGCCCGGGGCTCAACCCCGGAGGGTCTTTCGAAACTGCTAATCTAGAGAGGGTCAGGGGCCGGCAGAATTCCTGGTGTAGAGGTGAAATTCGTAGATATCAGGAGGAATACCGGTGGCGAAGGCGGCCGGCTGGGGCCACTCTGACGCTGAGGCGCGAAAGCGTGGGGAGCAAACAGGATTAGATACCCTGGTAGTCCACGCCGTAAACGATGAGCACTGGACGTCCGGAGGGTTCGACCCTTCTGGGTGTCTCAGCTAACGCATTAAGTGCTCCGCCTGGGGAGTACGG
>AAA284_O13_Cp_9.6_bact_NPDW_3000m_HOT_HNA	Cellular organisms;Bacteria;Proteobacteria;Deltaproteobacteria;SAR324 clade(Marine group B)
GTAACGCGTAGACAATCTGCCCTTCAGTCTGGGACAACTTTTCGAAAGGAGAGCTAATACCGGATGACAATGTAACACATAAGTGTCACATTTGAAAGCTCCGGCGCTGAAGGAGGGGTCTGCGTCCCATTAGCTAGTTGGTAGGGTAAAGGCTTACCAAGGCGACGATGGGTAGCGGGTTTGAGAGGACGATCCGCCACACTGGAACTGAGACACGGTCCAGACTCCTACGGGAGGCAGCAGTGGGGAATATTGCACAATGGAGGCAACTCTGATGCAGCAATGTCGCGTGAGTGAAGAAGGCCCTTGGGTCGTAAAGCTCTTTTATGGGGGAAGATGATGACGGTACCCCAAGAATAAGCACCGGCTAACTATGTGCCAGCAGCCGCGGTAATACATAGGGTGCGAGCGTTGTTCGGAATTACTGGGCGTAAAGGGCGCGCAGGCGGAATAGTAAGTCGGAGGTGAAAGCCCGGGGCTCAACCCCGGAGGGTCTTTCGAAACTGCTAATCTAGAGAGGGTCAGGGGCCGGCAGAATTCCTGGTGTAGAGGTGAAATTCGTAGATATCAGGAGGAATACCGGTGGCGAAGGCGGCCGGCTGGGGCCACTCTGACGCTGAGGCGCGAAAGCGTGGGGAGCAAACAGGATTAGATACCCTGGTAGTCCACGCCGTAAACGATGAGCACTG
>AAA286_D10_Cp_8.3_bact_NPDW_3000m_HOT_LNA	Cellular organisms;Bacteria;Proteobacteria;Deltaproteobacteria;SAR324 clade(Marine group B)
GTAACGCGTAGACAATCTGCCCTTCAGTCTGGGACAACTTTTCGAAAGGAGAGCTAATACCGGATGACAATGTAACACATAAGTGTCACATTTGAAAGCTTTATGTGCTGAAGGAGGGGTCTGCGTCCCATTAGCTAGTTGGTAAGGTAAAGGCTTACCAAGGCAACGATGGGTAGCGGGTTTGAGAGGACGATCCGCCACACTGGAACTGAGACACGGTCCAGACTCCTACGGGAGGCAGCAGTGGGGAATATTGCACAATGGAGGCAACTCTGATGCAGCAATGTCGCGTGAGTGAAGAAGGCCCTTGGGTCGTAAAGCTCTTTTATGGGGGAAGATGATGACGGTACCCCAAGAATAAGCACCGGCTAACTATGTGCCAGCAGCCGCGGTAATACATAGGGTGCGAGCGTTGTTCGGAATTACTGGGCGTAAAGGGCGCGCAGGCGGAATAGTAAGTCGGAGGTGAAAGCCCGGGGCTCAACCCCGGAGGGTCTTTCGAAACTGCTAATCTAGAGAGGGTCAGGGGCCGGCAGAATTCCTGGTGTAGAGGTGAAATTCGTAGATATCAGGAGGAATACCGGTGGCGAAGGCGGCCGGCTGGGACCACTCTGACGCTGAGGCGCGAAAGCGTGGGGAGCAAACAGGATTAGATACCCTGGTAGTCCACGCCGTAAACGATGAGCACTG
>AAA286_F05_Cp_11.1_bact_NPDW_3000m_HOT_LNA	Cellular organisms;Bacteria;Proteobacteria;Deltaproteobacteria;SAR324 clade(Marine group B)
TGGGACAACTTTTCGAAAGGAGAGCTAATACCGGATGACAATGTTTAACATAAGTTAAGTATTTGAAAGCTTTATGTGCTGAAGGAGGGGTCTGCGTCCCATTAGCTAGTTGGTAAGGTAAAGGCTTACCAAGGCGACGATGGGTAGCGGGTTTGAGAGGACGATCCGCCACACTGGAACTGAGACACGGTCCAGACTCCTACGGGAGGCAGCAGTGGGGAATATTGCACAATGGAGGCAACTCTGATGCAGCAATGTCGCGTGAGTGAAGAAGGCCCTTGGGTCGTAAAGCTCTTTTATGGGGGAAGATGATGACGGTACCCCAAGAATAAGCACCGGCTAACTATGTGCCAGCAGCCGCGGTAATACATAGGGTGCGAGCGTTGTTCGGAATTACTGGGCGTAAAGGGCGCGCAGGCGGAATAGTAAGTCGGAGGTGAAAGCCCGGGGCTCAACCCCGGAGGGTCTTTCGAAACTGCTAATCTAGAGAGGGTCAGGGGCCGGCAGAATTCCTGGTGTAGAGGTGAAATTCGTAGATATCAGGAGGAATACCGGTGGCGAAGGCGGCCGGCTGGGGCCACTCTGACGCTGAGGCGCGAAAGCGTGGGGAGCAAACAGGA
>AAA286_I16_Cp_11.3_bact_NPDW_3000m_HOT_LNA	Cellular organisms;Bacteria;Proteobacteria;Deltaproteobacteria;SAR324 clade(Marine group B)
GGGACAACTTTTCGAAAGGAGAGCTAATACCGGATAACAATGTTTAACCTAAGTTAAGTATTTGAAAGCTTTATGTGCTGAAGGAGGGGTCTGCGTCCCATTAGCTAGTTGGTAAGGTAAAGGCTTACCAAGGCAACGATGGGTAGCGGGTTTGAGAGGACGATCCGCCACACTGGAACTGAGACACGGTCCAGACTCCTACGGGAGGCAGCAGTGGGGAATATTGCACAATGGAGGCAACTCTGATGCAGCAATGTCGCGTGAGTGAAGAAGGCCCTTGGGTCGTAAAGCTCTTTTATGGGGGAAGATGATGACGGTACCCCAAGAATAAGCACCGGCTAACTATGTGCCAGCAGCCGCGGTAATACATAGGGTGCGAGCGTTGTTCGGAATTACTGGGCGTAAAGGGCGCGCAGGCGCGAATAGTAAGTCGGAGGTGAAAGCCCGGGGCTCAACCCCGGAGGGTCTTTCGAAACT
>AAA286_K08_Cp_6.7_bact_NPDW_3000m_HOT_LNA	Cellular organisms;Bacteria;Proteobacteria;Deltaproteobacteria;SAR324 clade(Marine group B)
GGGACAACTTTTCGAAAGGAGAGCTAATACCGGATGACAATGTAACACATAAGTGTCACATTTGAAAGCTCCGGCGCTGAAGGAGGGGTCTGCGTCCCATTAGCTAGTTGGTAGGGTAAAGGCTTACCAAGGCGACGATGGGTAGCGGGTTTGAGAGGACGATCCGCCACACTGGAACTGAGACACGGTCCAGACTCCTACGGGAGGCAGCAGTGGGGAATATTGCACAATGGAGGCAACTCTGATGCAGCAATGTCGCGTGAGTGAAGAAGGCCCTTGGGTCGTAAAGCTCTTTTATGGGGGAAGATGATGACGGTACCCCAAGAATAAGCACCGGCTAACTATGTGCCAGCAGCCGCGGTAATACATAGGGTGCGAGCGTTGTTCGGAATTACTGGGCGTAAAGGGCGCGCAGGCGGAATAGTAAGTCGGAGGTGAAAGCCCGGGGCTCAACCCCGGAGGGTCTTTCGAAACTGCTAATCTAGAGAGGGTCAGGGGCCGGCAGAATTCCTGGTGTAGAGGTGAAATTCGTAGATATCAGGAGGAATACCGGTGGCGAAGGCGGCCGGCTGGGGCCACTCTGACGCTGAGGCGCGAAAGCGTGGGGAGCAAACAGGATTAGATACCCTGGTAGTCCACGCCGTAAACGATGAGCACTG
>AAA240_E03_Cp_7.0_bact_AAIW_770m_HOT_HNA	Cellular organisms;Bacteria;Proteobacteria;Deltaproteobacteria;Myxococcales;Nannocystineae
GACGCTGGCGGCATGCCTAACACATGCAAGTCGAACGGTAACAGGTCTAGCTTGCTAGATGCTGACGAGTGGCGCACGGGTGAGTAACGCGTGGATAACGTACCTTTCGATTGGGGACAACTTGAGGAAACTCGAGCTAATACCGAATACGTTCTTTGAAACCTCGGTGGATAAGAAGAAAGCCTTCGGGCGTCGAAAGATCGGTCCGCGTTCCATCAGCTTGTTGGTGAGGTAATGGCTCACCAAGGCGACGACGGATAGCTGGTCTGAGAGGATGATCAGCCACACTGGAACTGAGACACGGTCCAGACTCCTACGGGAGGCAGCAGTGGGGAATATTGGACAATGGGCGCAAGCCTGATCCAGCAATGCCGTGTGAGTGATGAAGGCCCTTGGGTTGTAAAGCTCTGTCAGGAGGGACGAAATGCCCCGTAAGGGGAGCTGACGGTACCTCCAAAGGAAGCACCGGCTAACTCCGTGCCAGCAGCCGCGGTAATACGGAGGGTGCAAGCGTTGTTCGGAATTACTGGGCGTAAAGCGCGTGTAGGCGGTTTTTTAAGTCGGATGTGAAATCCCTCGGCTCAACCGAGGACGTGCATCCGATACTGGAAAACTTGAGTATCGGAGGGGATGGCGGAATTCCTGGTGTAGAGGTGAAATTCGTAGATATCAGGAGGAACATCTGTGGCGAAGGCGGCCATCTGGAAGATAACTGACGCTGAGACGCGAAAGCGTGGGGAGCAAACAGGATTAGATACCCTGGTAGTCCACGCCGTAAACGATGGGTGCTAGATGTTGCGGGTATTGACCCCTGCAGTGTCGCAGCTAACGCGTTAAGCACCCCGCCTGGGGAGTACGGTCGCAAGAT
>AAA240_J05_Cp_11.7_bact_AAIW_770m_HOT_HNA_seq	Cellular organisms;Bacteria;Proteobacteria;Deltaproteobacteria;Unknown Deltaproteobacteria order
CGACGTTGGCGGCGTGCTTAACACATGCAAGTCGAACGAGAAAGCGCCCTTCGGGGTGTGAGTAAAGTGGCGGACGGGTGCGTAACACGTAGGTAACCTGCCCTCGAGCTTGGGATAACGGACCGAAAGGGCCGCTAATACCAAATAAGACCACGTGGCCTTGGCCAAGTGGGAAAAGCCGCTCCTTTGGGGTGGCACTTGAGGATGGGCCTGCGGCCTATCAGCTTGTTGGTGAGGTAATGGCTCACCAAGGCAACGACGGGTAGCTGGTCTGAGAGGATGATCAGCCACACTAGGACTGAGACACGGCCTAGACTCCTACGGGAGGCAGCAGTGGGGAATATTGCGCAATGGGCGAAAGCCTGACGCAGCAACGCCGCGTGAGTGACGAAGGCCTTCGGGTTGTAAAGCTCTGTCGCCGGGGACGAAAACGCCGATTAACAATCGGAATTGACGGTACCCGGAAAGGAAGCACCGGCTAACTCTGTGCCAGCAGCCGCGGTAATACAGAGGGTGCAAACGTTGTTCGGAATTATTGGGCGTAAAGGGCGCGCAGGCGGTTTTGTATGTCCGGTGTGAAAGCCCATCTCTCAAGGATGGAAGTGCGCTGGAAACTGCGAAACTAGAGTGCCGGAGAGGGTAGTGGAATTCCCGGTGTAGAAGTGAAATTCGTAGATATCGGGAGGAACATCGGTGGCGAAGGCGGCTACCTGGACGGACACTGACGCTGAGGCGCGAAAGCGTGGGGAGCAAACAGGATTAGATACCCTGGTAGTCCACGCTGTAAACGATGGGTGCTAGGTGTTGTGGGTATTGACCCCTGCAGTGCCGACGCTAACGCATTAAGCACCCCGCCTGGGGATTACGGCCGCAAGCTAACTT
>AAA284_A20_Cp_14.4_bact_NPDW_3000m_HOT_HNA	Cellular organisms;Bacteria;Proteobacteria;Deltaproteobacteria;Unknown Deltaproteobacteria order
CGCTGGCGGCGTGCCTAACACATGCAAGTCGAGCGAGAAACGACTCTTCGGAGTCTTAGTAAAGCGGCGCACGGGTGAGTAACACGTGGGTAACCTACCCTCTGATGGGGGATAACACTTCGAAAGGGGTGCTAATACCGCATAAGACCACGGTCTCTTCGGAGACAGAGGTTAAAGATGCAGGTCTTCGGACCTGTTTTGTCAGAGGATGGGCCCGCGGACCATTAGTTAGTTGGTGGGGTAATGGCCTACCAAGGCGACGATGGTTAGCTGGTCTGAGAGGATGATCAGTCACACTGGAACTGAGACACGGTCCAGACTCCTACGGGAGGCAGCAGTGGGGAATCTTGCGCAATGGGCGAAAGCCTGACGCAGCAACGCCGCGTGAGTGATGAAGGCCTTCGGGTTGTAAAGCTCTGTCAGATGGGAAGAACAGCAACGGTTTACCCCGGTGTTTGACGGTACCATCAAAGGAAGCACTGGCTAACTCCGTGCCAGCAGCCGCGGTAATACGGAGAGTGCAAGCGTTGTTCGGAATTATTGGGCGTAAAGAGTGCGTAGGCGGCCTGTTAAGTTCGATGTGAAAGCCCTCGGCTCAACCGAGGAAGTGCATTGAAAACTGGCAGGCTTGAGTACGGGAGAGGAGAGCGGAATTCCCAGTGTAGAGGTGAAATTCGTAGATATTGGGAGGAACACCAGCGGCGAAGGCGGCTCTCTGGACCGATACTGACGCTGAGGCACGAAAGCGTGGGGAGCAAACAGGATTAGATACCCTGGTAGTCCACGCCGTAAACGATGGGCACTAGGTGCAGCGGGTATTGACCCCTGCTGTGCCAAAGCTAACGCATTAAGTGCCCCGCCTGGGGAGTACGGCCGCA
>AAA007_D21_Cp_6.5_bact_AIW_800m_SA_HNA	Cellular organisms;Bacteria;Proteobacteria;Alphaproteobacteria;MNG3
ACGCTGGCGGCAGGCTTAACACATGCAAGTCGAACGAGAAACCGCACTTCGGTGCGGCGGAAAGTGGCGCACGGGTGAGTAACACGTGGGAACCTACCCTTTGGTTCGGAATAACCGCGGGAAACTGCGGCTAATACCGGATAAGCCCTTCGGGGGAAAGATTTATCGCCAATGGATGGGCCCGCGCCGGATTAGCTAGTTGGTAGGGTAACGGCCTACCAAGGCTTCGATCCGTAGCTGGTCTGAGAGGATGGTCAGCCACACTGGGACTGAGACACGGCCCAGACTCCTACGGGAGGCAGCAGTGGGGAATATTGGACAATGGGCGCAAGCCTGATCCAGCCATGCCGCGTGAGTGAAGAAGGCCCTAGGGTTGTAAAGCTCTTTCGCCGGGGAAGATAATGACGGTACCCGGTAAAGAAGCCCCGGCTAACTCCGTGCCAGCAGCCGCGGTAATACGGAGGGGGCTAGCGTTGTTCGGAATTACTGGGCGTAAAGAGCGCGTAGGCGGTTTACCAAGTTGGGGGTGAAATCCCGGGGCTTAACCCCGGAACTGCCCTCAAAACTGGTAGACTAGAGTGTGGGAGAGGAGAGTGGAATTCCCAGTGTAGAGGTGAAATTCGTAGATATTGGGAAGAACACCAGTGGCGAAGGCGGCTCTCTGGACCACAACTGACGCTGAGGCGCGAAAGCGTGGGGAGCAAACAGGATTAGATACCCTGGTAGTCCACGCCGTAAACGATGAGTGCTAGACGTTGGGGGGCTTGCCCTTCAGTGTCGCAGCTAACGCATTAAGCACTCCGCCTGGGGAGTACGGTCGCAAGATTAAACCTCATATGAGAATTTACGGTC
>AAA240_O23_Cp_7.6_bact_AAIW_770m_HOT_HNA	Cellular organisms;Bacteria;Proteobacteria;Alphaproteobacteria;MNG3
ACGACGCTGGCGGCAGGCTTAACACATGCAAGTCGAACGAGAAGCCATCCTTCGGGGTGGTGGAAAGTGGCGCACGGGTGAGTAACACGTGGGAACCTACCCTTTGGTTCGGAATAACCGCGGGAAACTGCGGCTAATACCGAATAAGCCCTCTGGGGGAAAGATTTATCGCCGAAGGATGGGCCCGCGGCGGATTAGCTTGTTGGTAGGGTAACGGCCTACCAAGGCTGCGATCCGTAGCTGGTCTGAGAGGATGGTCAGCCACACTGGGACTGAGACACGGCCCAGACTCCTACGGGAGGCAGCAGTGGGGAATATTGGACAATGGGCGCAAGCCTGATCCAGCCATGCCGCGTGAGTGAAGAAGGCCCTAGGGTTGTAAAGCTCTTTCGCCGGGGAAGATAATGACGGTACCCGGAGAAGAAGCCCCGGCTAACTCCGTGCCAGCAGCCGCGGTAATACGGAGGGGGCTAGCGTTGTTCGGAATTACTGGGCGTAAAGCGCGCGTAGGCGGTCTGTCAAGTTGGGGGTGAAATCCCGGGGCTCAACTCCGGAACTGCCCTCAAAACTGGTAGGCTAGAGTGTGGGAGAGGAGAGCGGAATTCCCAGTGTAGAGGTGAAATTCGTAGATATTGGGAAGAACACCAGTGGCGAAGGCGGCTCTCTGGACCACAACTGACGCTGAGGCGCGAAAGCGTGGGGAGCAAACAGGATTAGATACCCTGGTAGTCCACGCCGTAAACGATGAGTGCTAGACGTTGGGGGGCTTGCCCTTCAGTGTCGGAGCTAACGCATTAAGCACTCCGCCTGGGGAGTACGGCCGTAA
>AAA283_N16_Cp_11.8_bact_NPBW_4800m_HOT_LNA	Cellular organisms;Bacteria;Proteobacteria;Alphaproteobacteria;MNG3
GGCTTAACACATGCAAGTCGAACGAGAAGCCATCCTTCGGGGTGGTGGAAAGTGGCGCACGGGTGAGTAACACGTGGGAACCTACCCTTTGGTTCGGAATAACCGCGGGAAACTGCGGCTAATACCGAATAAGCCCTCCGGGGGAAAGATTTATCGCCGAAGGATGGGCCCGCGGCGGATTAGCTTGTTGGTGGGGTAACGGCCTACCAAGGCTGCGATCCGTAGCTGGTCTGAGAGGATGGTCAGCCACACTGGGACTGAGACACGGCCCAGACTCCTACGGGAGGCAGCAGTGGGGAATATTGGACAATGGGCGCAAGCCTGATCCAGCCATGCCGCGTGAGTGAAGAAGGCCCTAGGGTTGTAAAGCTCTTTCACCGGGGAAGATAATGACGGTACCCGGAGAAGAAGCCCCGGCTAACTCCGTGCCAGCAGCCGCGGTAATACGGAGGGGGCAAGCGTTGTTCGGAATTACTGGGCGTAAAGCGCGCGTAGGTGGTTTGTCAAGTTGGGGGTGAAATCCCGGAGCTCAACTCCGGAACTGCCCTCAAAACTGGTAGGCTAGAGTGTGGGAGAGGAGAGTGGAATTCCCAGTGTAGAGGTGAAATTCGTAGATATTGGGAAGAACACCAGTGGCGAAGGCGGCTCTCTGGACCACAACTGACGCTGAGGCGCGAAAGCGTGGGTAGCAAACAGGATTAGATACCCTGGTAGTCCACGCCGTAAACGATGAGTGCTAGACGTTGGGGGGCTTGCCCTTCAGTGTCGGAGCTAACGCATTAAGCACTCCGCCTGGGGAGTACGA
>AAA284_B10_Cp_14.0_bact_NPDW_3000m_HOT_HNA	Cellular organisms;Bacteria;Proteobacteria;Alphaproteobacteria;MNG3
AGGCTTAACACATGCAAGTCGAACGAGAAGCCATCCTTCGGGGTGGTGGAAAGTGGCGCACGGGTGAGTAACACGTGGGAACCTACCCTTTGGTTCGGAATAACCGCGGGAAACTGCGGCTAATACCGAATAAGCCCTCCGGGGGAAAGATTTATCGCCGAAGGATGGGCCCGCGGCGGATTAGCTTGTTGGTGGGGTAACGGCCTACCAAGGCTGCGATCCGTAGCTGGTCTGAGAGGATGGTCAGCCACACTGGGACTGAGACACGGCCCAGACTCCTACGGGAGGCAGCAGTGGGGAATATTGGACAATGGGCGCAAGCCTGATCCAGCCATGCCGCGTGAGTGAAGAAGGCCCTAGGGTTGTAAAGCTCTTTCACCGGGGAAGATAATGACGGTACCCGGAGAAGAAGCCCCGGCTAACTCCGTGCCAGCAGCCGCGGTAATACGGAGGGGGCTAGCGTTGTTCGGAATTACTGGGCGTAAAGCGCGCGTAGGTGGTTTGTCAAGTTGGGGGTGAAATCCCGGGGCTCAACTCCGGAACTGCCCTCAAAACTGGTAGGCTAGAGTGTGGGAGAGGAGAGTGGAATTCCCAGTGTAGAGGTGAAATTCGTAGATATTGGGAAGAACACCAGTGGCGAAGGCGGCTCTCTGGACCACAACTGACGCTGAGGCGCGAAAGCGTGGGTAGCAAACAGGATTAGATACCCTGGTAGTCCACGCCGTAAACGATGAGTGCTAGACGTTGGGGGGCTTGCCCTTCAGTGTCGGAGCTAACGCATTAAGCACTCCGCCT
>AAA003_K19_Cp_00_bact_AIW_800m_SA_all	Cellular organisms;Bacteria;Proteobacteria;Alphaproteobacteria;Caulobacterales;Caulobacteraceae
GCCGGGGTAATACGAAGGGGGCTAGCGTTGCTCGGAATTACTGGGCGTAAAGGGCGCGTAGGCGGACAGTTAAGTTGGGGGTGAAAGCCCGGGGCTCAACCTCGGAAATGCCTTCAATACTGGCTGTCTTGAGTACGGGAGAGGTGAGTGGAACTCCGAGTGTAGAGGTGAAATTCGTAGATATTCGGAAGAACACCAGTGGCGAAGGCGACTCACTGGCCCGTTACTGACGCTGAGGCGCGAAAGCGTGGGGAGCAAACAGGATTAGATACCCTGGTAGTCCACGCCGTAAACGATGAGTGCTAGTTGTCGGCATGCATGCATGTCGGTGACGCAGCTAACGCATTAAGCACTCCGCCTGGGGAGTACGGTCGCAAGATTAAAACTCAAAGGAATTGGCGGGGGAGCACGGTCATACTGTTTTCCTGAG
>AAA240_L17_Cp_6.9_bact_AAIW_770m_HOT_HNA	Cellular organisms;Bacteria;Proteobacteria;Alphaproteobacteria;Rickettsiales;S25-593
ACGCTGGCGGATGCTTTACACATGCAAGTCGAACGAGTACTTTTTACGAGTGGCGAACGGGTGAGTAACGCGTGGGAACCTACCTTGAGGTAAAGAATAACTACAGGAAACTGTAGCTAATACTTTATGTGCCCTACGGGGGAAAAATTTATTGCCTTTTGAGGGGCCCGCGTCAGATTAGCTTGTTGGTGAGGTAATGGCTCACCAAGGCTATGATCTGTAGCTGGTTTGAGAGGATGATCAGCCACATTGGGACTGAGACACGGCCCAGACTCCTACGGGAGGCAGCAGTGGGGAATCTTGGACAATGGGGGAAACCCTGATCCAGCAATTCCGCGTGAATGATGAAGGCCTTAGGGTTGTAAAGTTCTTTTAGTAAGGAAGATGATGACGGTACTTACAGAAAAAGCTCCGGCTAACTCCGTGCCAGCAGCCGCGGTAATACGGAGGGGGCAAGCGTTGTTCGGAATTACTGGGCGTAAAGAGCGAGCAGGTGGTTCATTAAGTCAATTGTGAAAGCTCAAGGCTTAACCTTGAAATTGCTTTTGATACTGATGAACTAGAGTTTGGGAGAGGATAGTGGAATTCTAAGTGTAGAAGTGAAATTCGTAGATATTTAGAGGAACACCGATAGCGAAGGCAACTATCTGGCCCTTTACTGACACTCAGAAGCGAAAGCTTGGGTAGCAAACAGGATTAGATACCCTGGTAGTCCATGCTGTAAACGATGAGTGCTAGATGTTAGAAGTTTACTTCTAGTATCGAAGCTAACGCGTTAAGCACTCCGCCTGGGGAGTACGGCCGCAAGGCTAAACCTCAAAATGGAATGAGG
>AAA282_F06_Cp_7.8_bact_NPBW_4800m_HOT_LNA	Cellular organisms;Bacteria;Proteobacteria;Alphaproteobacteria;Rickettsiales;S25-593
TTTACACATGCAAGTCGAACGAGTACTTTTTACGAGTGGCGAACGGGTGAGTAACGCGTGGGAACCTACCTTGAGGTAAAGAATAACTACAGGAAACTGTAGCTAATGCTTTATGTGCCCTACGGGGGAAAGATTTATCGCCTTTTGAGGGGCCCGCGTCAGATTAGCTTGTTGGTGAGGTAATGGCTCACCAAGGCTATGATCTGTAGCTGGTTTGAGAGGATGATCAGCCACATTGGGACTGAGACACGGCCCAGACTCCTACGGGAGGCAGCAGTGGGGAATCTTGGACAATGGGGGAAACCCTGATCCAGCAATTCCGCGTGAATGATGAAGACCTTAGGGTTGTAAAGTTCTTTTAGTAAGGAAGATGATGACGGTACTTACAGAAAAAGCTCCGGCTAACTCCGTGCCAGCAGCCGCGGTAATACGGGGGGGGCAAGCGTTGTTCGGAATTACTGGGCGTAAAGAGCGAGCAGGTGGTTCATTAAGTCAATTGTGAAAGCTCAAGGCTTAACCTTGAAATTGCTTTTGATACTGATGGACTAGAGTTTGGGAGAGGATAGTGGAATTCTAAGTGTAGAAGTGAAATTCGTAGATATTTAGAGGAACACCGATAGCGAAGGCAACTATCTGGCCCTTTACTGACACTCAGAAGCGAAAGCTTGGGTAGCAAACAGGATTAGATACCCTGGTAGTCCATGCTGTAAACGATGAGTGCTAGATGTTAGAAGTTTACTTCTAGTATCGAAGCTAACGCGTTAAGCACTCCGCCTGGGGAGTACG
>AAA282_E08_Cp_7.6_bact_NPBW_4800m_HOT_LNA	Cellular organisms;Bacteria;Proteobacteria;Alphaproteobacteria;Rickettsiales;SAR116 clade
ACATGCAAGTCGAACGAGATTTTCGGATCTAGTGGCGCACGGGTGAGTAACGCGTGGGAACCTACCTTTTAGTATGGGACAACGTTTGGAAACGAACGCTAATACCGTATACGCCCTCCGGGGGAAAGGTCAGCCGCTGAAAGAGGGGCCCGCGTCTGATTAGCTTGTTGGTAAGGTAATGGCTTACCAAGGCTACGATCAGTAGCTGGTCTGAGAGGATGATCAGCCACACTGGGACTGAGACACGGCCCAGACTCCTACGGGAGGCAGCAGTGGGGAATATTGGACAATGGAGGCAACTCTGATCCAGCAATGCCGCGTGTGTGATGAAGGCCCTAGGGTTGTAAAGCACTTTCAACGGTGAAGATGATGACGGTAGCCGTAGAAGAAGCCCCGGCTAACTTCGTGCCAGCAGCCGCGGTAATACGAAGGGGGCGAGCGTTATTCGGAATTATTGGGCGTAAAGGGCTCGCAGGCTGCTTGAACAGTTAGACGTGAAATCCCCGGGCTCAACCTGGGAACTGCGTTTAATACTAGCAAGCTAGAGAAATAGAGAGGAAAGTGGAACTCCCAGTGTAGAGGTGAAATTCGTAGATATTGGGAAGAACACCAGTGGCGAAAGCGACTTTCTGGCTATTTTCTGACGCTGAGGAGCGAAAGCGTGGGGAGCAAACAGGATTAGATACCCTGGTAGTCCACGCCGTAAACGATGTGTGCTAGATGTTGGAAGGATACCTTTCAGTGTCACAGCTAACGCACTAAGCACACCGCCTGGGAAGTACGGT
>AAA242_I17_Cp_14.3_bact_NPBW_4800m_HOT_HNA	Cellular organisms;Bacteria;Proteobacteria;Alphaproteobacteria;Rickettsiales;Unknown Rickettsiales family
ACATGCAAGTCGAACGGTCCTTCGGGATAGTGGCGCACGGGTGAGTAACGCGTGGGAATGTACCTTGTGGTACGGAATAGCCTCGGGAAACTGGGATTAATACCGTATACGCCCTTCGGGGGAAAGATTTATCGCCATAAGATCAGCCCGCGTTAGATTAGATAGTTGGTGGGGTAATGGCCTACCAAGTCTACGATCTATAGCTGGTCTGAGAGGATGATCAGCCACACTGGAACTGAGACACGGTCCAGACTCCTACGGGAGGCAGCAGTGGGGAATATTGGACAATGGGGGCAACCCTGATCCAGCCATGCCGCGTGAGTGATGAAGGCCCTAGGGTTGTAAAGCTCTTTCAACGGTGAAGATAATGACGGTAACCGTAGAAGAAGCCCCGGCTAACTTCGTGCCAGCAGCCGCGGTAATACGAAGGGGGCTAGCGTTGTTCGGAATTACTGGGCGTAAAGCGCGCGTAGGCTGCATAGCAAGTCAGGTGTGAAATCCCGGGGCTCAACCTCGGAACTGCACTTGAAACTGCTATGCTGGAATCTCGGAGGGGGTAGCGGAATTTCTAATGTAGGGGTGAAATCCGTAGAGATTAGAAGGAACACCGGTGGCGAAGGCGGCTACCTGGACGAGTATCTGACGCTGAGGTGCGAAAGTGTGGGGAGCAAACAGGATTAGATACCCTGGTAGTCCACACCGTAAACGATGAGTGCCAGTTGTTGGGGATTTATCTTCAGTGACGTCGTTAACGCTTTAAGCACTCCGCCTGGGGAGTACG
>AAA242_P09_Cp_8.7_bact_NPBW_4800m_HOT_HNA	Cellular organisms;Bacteria;Proteobacteria;Alphaproteobacteria;Rhodobacterales;Rhodobacteraceae
CTGGCGGCAGGCCTTATACATGCAAGTCGAGCGCATCCTTCGGGATGAGCGGCGGACGGGTGAGTAACGCGTGGGAATGTGCCCTTCTCTACGGAATAGCCACTGGAAACGGTGAGTAATACCGTATACGCCCTCAGGGGGAAAGATTTATCGGAGAAGGATCAGCCCGCGTTAGATTAGGTAGTTGGTGGGGTAACGGCCTACCAAGCCTACGATCTATAGCTGGTTTTAGAGGATGATCAGCCACACTGGGACTGAGACACGGCCCAGACTCCTACGGGAGGCAGCAGTAGGGAATCTTGGACAATGGGGGCAACCCTGATCCAGCCATGCCGCGTGAGTGAAGAAGGCCCTAGGGTCGTAAAGCTCTTTCGCCTGTGATGATAATGACAGTAGCAGGTAAAGAAACCCCGGCTAACTCCGTGCCAGCAGCCGCGGTAATACGGAGGGGGTTAGCGTTGTTCGGAATTACTGGGCGTAAAGCGCGCGTAGGCGGATTGGAAAGTTGGGGGTGAAATCCCGGGGCTCAACCCCGGAACTGCCTTCAAAACTCCCAGTCTAGAGTTCGAGAGAGGTGAGTGGAATTCCGAGTGTAGAGGTGAAATTCGTAGATATTCGGAAGAACACCAGTGGCGAAGGCGGCTCACTGGCTCGATACTGACGCTGA
>AAA007_F15_Cp_14.1_bact_AIW_800m_SA_HNA	Cellular organisms;Bacteria;Proteobacteria;Alphaproteobacteria;Rhodospirillales;Rhodospirillaceae
CGCTGGCGGCATGCTTAACACATGCAAGTCGAACGAGGGCCCGGCTTCGGCCGGTTACCCTAGTGGCGGACGGGTGAGTAACGCGTGGGAACCTACCCAGGAGCGGGGAATAACCATTGGAAACGATGGCTAATACCGCATACGCCCTGAGGGGGAAAGGCTTCGGCCACTTTTGGATGGTCCCGCGTCCGATTAGCTTGTTGGCGGGGTAACGGCCCACCAAGGCTACGATCGGTAGCTGGTCTGAGAGGATGATCAGCCACACTGGGACTGAGACACGGCCCAGACTCCTACGGGAGGCAGCAGTGGGGAATATTGGACAATGGGGGAAACCCTGATCCAGCAATGCCGCGTGAGTGAAGAAGGCCCTAGGGTTGTAAAGCTCTTTCACCCGTGAAGATGATGACGGTAGCGGGAGAAGAAGCCCCGGCTAACTCCGTGCCAGCAGCCGCGGTAATACGGAGGGGGCTAGCGTTGTTCGGATTTACTGGGCGTAAAGCGCACGTAGGCGGCTTATCAAGTTAGGCGTGAAAGGCCTGGGCTCAACCTGGGAACTGCGTTTATGACTGATAGGCTAGAGTCCGGGAGAGGGCAGTGGAATTCCCAGTGTAGAGGTGAAATTCGTAGATATTGGGAAGAACACCGGTGGCGAAGGCGGCTGCCTGGCCCGGTACTGACGCTGAGGTGCGAAAGCGTGGGGAGCAAACAGGATTAGATACCCTGGTAGTCCACGCCGTAAACGATGAGTGCTAGATGTTGGGGAGCATGCTCTTCGGTGTCGAAGCTAACGCGTTAAGCACTCCGCCTGGGGAGTACGGCCGCAAGTAAACTTAAATGAATGCGTC
>AAA242_A04_Cp_10.8_bact_NPBW_4800m_HOT_HNA	Cellular organisms;Bacteria;Proteobacteria;Alphaproteobacteria;Rhodospirillales;Rhodospirillaceae
GCTGGCGGCATGCCTAACACATGCAAGTCGAACGAAGGCCCGGGGCTTGCCCCGGTCACCTTAGTGGCGAACGGGTGAGTAACGCGTGGGAACCTGCCCAGGGGCGGGGAATAACTGTTGGAAACGACAGCTAATACCGCATACGTCCTCAGGGAGAAAGGCTACGGCCACCCTTGGATGGTCCCGCGTCTGATTAGCTAGTTGGTGTGGTAACGGCGCACCAAGGCGACGATCAGTAGCTGGTCTGAGAGGATGATCAGCCACACTGGGACTGAGACACGGCCCAGACTCCTACGGGAGGCAGCAGTGAGGAATATTGGACAATGGGCGAAAGCCTGATCCAGCAATGCCGCGTGAGTGAAGAAGGCCTTAGGGTTGTAAAACTCTTTCGCCGGTGAAGATGATGACTGTAGCCGGTAAAGAAGCCCCGGCTAACTCCGTGCCAGCAGCCGCGGTAATACGGAGGGGGCTAGCGTTGTTCGGAATTACTGGGCGTAAAGCGCACGTAGGCGGTTTATCAAGTTAGGCGTGAAAGCCCTGGGCTCAACCCAGGAACTGCGTTTAATACTGGTAAGCTAGAGACCGAGAGAGGGTGGCGGAATTCCCAGTGTAGAGGTGAAATTCGTAGATATTGGGAAGAACACCGGTTGCGAAGGCGGCCACCTGGATCGGAACTGACGCTGAGGTGCGAAAGCGTGGGGAGCAAACAGGATTAGATACCCTGGTAGTCCACGCCGTAAACGATGGGTGCTAGTTGTTGGGGCCTCAGGTCTCAGTGACGCAGCTAACGCGTTAAGCACCCCGCCTGGGGAGTACG
>AAA242_B05_Cp_11.5_bact_NPBW_4800m_HOT_HNA	Cellular organisms;Bacteria;Proteobacteria;Alphaproteobacteria;Rhodospirillales;Rhodospirillaceae
GCCTAACACATGCAAGTCGAACGAAGGCCCGGGGCTTGCCCCGGTCACCTTAGTGGCGAACGGGTGAGTAACGCGTGGGAACCTGCCCAGGGGCGGGGAATAACTGTTGGAAACGACAGCTAATACCGTATACGTCCTCAGGGAGAAAGGCTTCGGCCACCCTTGGATGGTCCCGCGTCTGATTAGCTAGTTGGTGTGGTAAAGGCGCACCAAGGCGACGATCAGTAGCTGGTCTGAGAGGATGATCAGCCACACTGGGACTGAGACACGGCCCAGACTCCTACGGGAGGCAGCAGTGGGGAATATTGGACAATGGGCGAAAGCCTGATCCAGCAATGCCGCGTGAGTGAAGAAGGCCTTAGGGTTGTAAAACTCTTTCGCCGGTGAAGATGATGACTGTAGCCGGTAAAGAAGCCCCGGCTAACTCCGTGCCAGCAGCCGCGGTAATACGGAGGGGGCTAGCGTTGTTCGGAATTACTGGGCGTAAAGCGCGCGTAGGCGGTTTATCAAGTTAGGCGTGAAAGCCCCAGGCTCAACCTGGGAACTGCGTTTAATACTGGTAAACTAGAGACCGAGAGAGGGTGGCGGAATTCCCAGTGTAGAGGTGAAATTCGTAGATATTGGGAAGAACACCGGTTGCGAAGGCGGCCACCTGGATCGGAACTGACGCTGAGGCGCGAAAGCGTGGGGAGCGAACAGGATTAGATACCCTGGTAGTCCACGCCGTAAACGATGGGTGCTAGTTGTTGGGGCCTCAGGTCTCAGTGACGAAGCTAACGCGTTAAGCACCCCGCCTGGGGAGTACGATC
>AAA242_C23_Cp_6.1_bact_NPBW_4800m_HOT_HNA	Cellular organisms;Bacteria;Proteobacteria;Alphaproteobacteria;Rhodospirillales;Rhodospirillaceae
GCTGGCGGCAGGCTTAACACATGCAAGTCGAACGGGATGGTCCCTTCGGGGACCGGCGAGTGGCGCACGGGTGAGTAACGCGTGGGGATCTGCCCTGAAGTATGGAACAACCGCTGGAAACGGCGGCTAATACCGTATACGCCCCTTTTGGTAGTTCTTAAGGGGGAAAGCTTTATGCGCTTTAGGATGAACCCGCGTCGGATTAGCTAGTTGGTGTGGTAACGGCGCACCAAGGCATCGATCCGTAGCTGGTCTGAGAGGATGATCAGCCACACTGGGACTGAGACACGGCCCAGACTCCTACGGGAGGCAGCAGTGGGGAATATTGGACAATGGGCGCAAGCCTGATCCAGCCATGCCGCGTGAATGAAGAAGGCCTTAGGGTTGTAAAGTTCTTTCACCCATGAAGATGATGACGGTAATGGGAGAAGAAGCCCCGGCTAACTCCGTGCCAGCAGCCGCGGTAATACGGAGGGGGCAAGCGTTGTTCGGAATTACTGGGCGTAAAGGGCGCGCAGGCTGTTTCGTTAGTCAGGCGTGAAATCCCCGGGCTCAACCCGGGAACTGCGTTTGATACTGCGGAACTAGAGATCGGGAGAGGGTAGTGGAATTCCCAGTGTAGAGGTGAAATTCGTAGATATTGGGAAGAACACCAGTGGCGAAGGCGGCTACCTGGACCGATACTGACGCTGAGGCGCGAAAGCGTGGGGAGCAAACAGGATTAGATACCCTGGTAGTCCACGCCGTAAACGATGTGTGCTAGACGTCGGGGGTTACGCCTTCGGTGTCGCAGCTAACGCATTAAGCACACCGCCTGGGGAGTACGGCC
>AAA242_D10_Cp_12.6_bact_NPBW_4800m_HOT_HNA	Cellular organisms;Bacteria;Proteobacteria;Alphaproteobacteria;Rhodospirillales;Rhodospirillaceae
GCTGGCGGCATGCCTAACACATGCAAGTCGAACGAAGGCCCGGGGCTTGCCCCGGTCACCTTAGTGGCGAACGGGTGAGTAACGCGTGGGAACCTGCCCAGGGGCGGGGAATAACTGTTGGAAACGACAGCTAATACCGCATACGTCCTCAGGGAGAAAGGCTTCGGCCACCCTTGGATGGTCCCGCGTCTGATTAGCTAGTTGGTGTGGTAACGGCGCACCAAGGCGACGATCAGTAGCTGGTCTGAGAGGATGATCAGCCACACTGGGACTGAGACACGGCCCAGACTCCTACGGGAGGCAGCAGTGAGGAATATTGGACAATGGGCGAAAGCCTGATCCAGCAATGCCGCGTGAGTGAAGAAGGCCTTAGGGTTGTAAAACTCTTTCGCCGGTGAAGATGATGACTGTAGCCGGTAAAGAAGCCCCGGCTAACTCCGTGCCAGCAGCCGCGGTAATACGGAGGGGGCTAGCGTTGTTCGGAATTACTGGGCGTAAAGCGCACGTAGGCGGTTTATCAAGTTAGGCGTGAAAGCCCTGGGCTCAACCCAGGAACTGCGTTTAATACTGGTAAGCTAGAGACCGAGAGAGGGTGGCGGAATTCCCAGTGTAGAGGTGAAATTCGTAGATATTGGGAAGAACACCGGTTGCGAAGGCGGCCACCTGGATCGGAACTGACGCTGAGGTGCGAAAGCGTGGGGAGCAAACAGGATTAGATACCCTGGTAGTCCACGCCGTAAACGATGGGTGCTAGTTGTTGGGGCCTCAGGTCTCAGTGACGCAGCTAACGCGTTAAGCACCCCGCCTGGGGAGTAC
>AAA242_E05_Cp_8.8_bact_NPBW_4800m_HOT_HNA	Cellular organisms;Bacteria;Proteobacteria;Alphaproteobacteria;Rhodospirillales;Rhodospirillaceae
GCTGGCGGCATGCTTAACACATGCAAGTCGAACGAAGGCCCGGGGCTTGCCCCGGTCACCTTAGTGGCGAACGGGTGAGTAACGCGTGGGAACCTGCCCAGGAGCGGGGAATAACCTCGGGAAACTGAGGCTAATACCGCATGCGCCCTCCGGGGGAAAGGCTTCGGCCACTCTTGGATGGTCCCGCGTCTGATTAGCTTGTTGGTGAGGTAACGGCTCACCAAGGCGACGATCAGTAGCTGGTCTGAGAGGATGACCAGTCACACTGGGACTGAGACACGGCCCAGACTCCTACGGGAGGCAGCAGTGGGGAATATTGGACAATGGGCGAAAGCCTGATCCAGCAATGCCGCGTGAGTGAAGAAGGCCTTAGGGTTGTAAAACTCTTTCAGTCGTGACGATGATGACGGTAACGACAGAAGAAGCCCCGGCTAACTCCGTGCCAGCAGCCGCGGTAATACGGAGGGGGCTAGCGTTGTTCGGAATTACTGGGCGTAAAGCGCACGTAGGCGGTCTGCAAAGTTAGGCGTGAAAGCCCTGGGCTCAACCCAGGAACTGCGCTTATTACTGGTAGACTAGAGAGCGGGAGAGGGTAGCGGAATTCCCAGTGTAGAGGTGAAATTCGTAGATATTGGGAAGAACACCAGTTGCGAAGGCGGCTACCTGGACCGGTACTGACGCTGAGGTGCGAAAGCGTGGGGAGCAAACAGGATTAGATACCCTGGTAGTCCACGCCGTAAACGATGGGTGCTAGTTGTTGGGGCCTCAGGTCTCAGTGACGGAGCTAACGCGTTAAGCACCCCGCCTG
>AAA242_J13_Cp_6.0_bact_NPBW_4800m_HOT_HNA	Cellular organisms;Bacteria;Proteobacteria;Alphaproteobacteria;Rhodospirillales;Rhodospirillaceae
GCTGGCGGCACGCTTAACACATGCAAGTCGAACGAAGGCCCGGAGCTTGCTCCGGATACCTTAGTGGCGGACGGGTGAGTAACGCGTGGGAATTTACCTTATGGTGGGGAATAACGTTTGGAAACGAACGCTAATACCGCATACGCCCTTCGGGGGAAAGGCTTCGGCCGCCGTTAGAGAATCCCGCGTTCGATTAGCTAGTTGGTGAGGTAATGGCTCACCAAGGCGACGATCGATAGCTGGTCTGAGAGGATGATCAGCCACACTGGAACTGAGACACGGTCCAGACTCCTACGGGAGGCAGCAGTGGGGAATATTGGACAATGGGGGAAACCCTGATCCAGCGATGCCGCGTGAGTGAAGAAGGCCCTAGGGTTGTAAAACTCTTTCACCCGTGAAGATGATGACGGTAGCGGGAGAAGAAGCTCCGGCTAACTCCGTGCCAGCAGCCGCGGTAATACGGAGGGGGCTAGCGTTGCTCGGAATTACTGGGCGTAAAGCGCGCGTAGGCGGCGAATCCAGTCAGGCGTGAAAGCCCAGGGCTTAACCCTGGAATTGCGTTTGATACTGATTTGCTAGAATTCGAGAGAGGGTAGTGGAATTTCCAGTGTAGAGGTGAAATTCGTAGATATTGGAAAGAACACCAGTGGCGAAGGCGGCTACCTGGCTCGATATTGACGCTGAGGTGCGAAAGCGTGGGGAGCGAACAGGATTAGATACCCTGGTAGTCCACGCCGTAAACGATGAGTGCTAGTTGTCGGGCAGCTTGCTGTTCGGTGACGCAGCTAACGCGTTAAGCACTCCGCCTGGGGAGTACGGTC
>AAA242_O17_Cp_8.9_bact_NPBW_4800m_HOT_HNA	Cellular organisms;Bacteria;Proteobacteria;Alphaproteobacteria;Rhodospirillales;Rhodospirillaceae
AGGCTTAACACATGCAAGTCGAACGGGATGGTCCCTTCGGGGACCGGCGAGTGGCGCACGGGTGAGTAACGCGTGGGGATCTGCCCTGAAGTATGGAACAACCGCTGGAAACGGCGGCTAATACCGTATACGCCCCTTTTGGTGGTTCTTAAGGGGGAAAGCTTTATGCGCTTTAGGATGAACCCGCGTCGGATTAGCTAGTTGGTGTGGTAACGGCGCACCAAGGCATCGATCCGTAGCTGGTCTGAGAGGATGATCAGCCACACTGGGACTGAGACACGGCCCAGACTCCTACGGGAGGCAGCAGTGGGGAATATTGGACAATGGGCGCAAGCCTGATCCAGCCATGCCGCGTGAATGAAGAAGGCCTTAGGGTTGTAAAGTTCTTTCACCCATGAAGATGATGACGGTAATGGGAGAAGAAGCCCCGGCTAACTCCGTGCCAGCAGCCGCGGTAATACGGAGGGGGCAAGCGTTGTTCGGAATTACTGGGCGTAAAGGGCGCGCAGGCTGTTTCGTTAGTCAGGCGTGAAATCCCCGGGCTCAACCCGGGAACTGCGTTTGATACTGCGGAACTAGAGATCGGGAGAGGGTAGTGGAATTCCCAGTGTAGAGGTGAAATTCGTAGATATTGGGAAGAACACCAGTGGCGAAGGCGGCTACCTGGACCGATACTGACGCTGAGGCGCGAAAGCGTGGGGAGCAAACAGGATTAGATACCCTGGTAGTCCACGCCGTAAACGATGTGTGCTAGACGTCGGGGGTTACGCCTTCGGTGTCGCAGCTAACGCATTAAGCACACCGCCTGGGGAGTAC
>AAA283_C07_Cp_12.0_bact_NPBW_4800m_HOT_LNA	Cellular organisms;Bacteria;Proteobacteria;Alphaproteobacteria;Rhodospirillales;Rhodospirillaceae
ACATGCAAGTCGAACGAAGGCCCGGGGCTTGCCCCGGTCACCTTAGTGGCGGACGGGTGAGTAACGCGTGGGAACCTGCCCAGGAGCGGGGAATAACCATTGGAAACGATGGCTAATACCGCATACGTCCTCCGGGGGAAAGGCTTCGGCCACTCTTGGATGGTCCCGCGTCTGATTAGCTTGTTGGTGAGGTAACGGCTCACCAAGGCGACGATCAGTAGCTGGTCTGAGAGGATGATCAGCCACACTGGGACTGAGACACGGCCCAGACTCCTACGGGAGGCAGCAGTGGGGAATATTGGACAATGGGCGAAAGCCTGATCCAGCAATGCCGCGTGAGTGAAGAAGGCCTTAGGGTTGTAAAACTCTTTCGCCGGTGAGGATGATGACTGTAGCCGGTAAAGAAGCCCCGGCTAACTCCGTGCCAGCAGCCGCGGTAATACGGAGGGGGCTAGCGTTGTTCGGATTTACTGGGCGTAAAGCGCGCGTAGGCGGTATATCAAGTTAGGCGTGAAAGCCCCGGGCTCAACCCGGGAACTGCGCTTATTACTGATAAACTAGAGTCCGGGAGAGGGTAGCGGAATTCCCAGTGTAGAGGTGAAATTCGTAGATATTGGGAAGAACACCAGTTGCGAAGGCGGCTACCTGGACCGGTACTGACGCTGAGGTGCGAAAGCGTGGGGAGCAAACAGGATTAGATACCCTGGTAGTCCACGCCGTAAACGATGGGTGCTAGTTGTTGGGGCCTCAGGTCTCAGTGACGGAGCTAACGCGTTAAGCACCCCGCCTGGGGA
>AAA008_F18_Cp_7.9_bact_AIW_800m_SA_LNA	Cellular organisms;Bacteria;Proteobacteria;Alphaproteobacteria;Rhodospirillales;Rhodospirillaceae;AEGEAN-169 marine group
GGCGGCTGCTTAACACATGCAAGTCGAACGAAGTCTTCGGACTTAGTGGCGCACGGGTGAGTAACATGTAGGAATCTACCTAGAGGTTCGGAATAACTGCGGGAAACTGTAGCTAATACCGGATGTGTCTGCAAAGAGAAAGATTTATCGCCTTTAGATGAGCCTGCACTAGATTAGCTTGTTGGTGAGGTAAGAGCTCCACCAAGGCTACGATCTATAGCTGATTTGAGAGGATGATCAGCCACACTGGGACTGAGACACGGCCCAGACTCCTACGGGAGGCAGCAGTGGGGAATATTGGACAATGGGGGAAACCCTGATCCAGCAATGTCGCGTGAGTGAAGAAGGCCTTCGGGTTGTAAAACTCTTTCATCAGTGAAGATAATGACATTAACTGAAGAAGAAGCTCCGGCTAACTCCGTGCCAGCAGCCGCGGTAATACGGAGGGGGCTAGCGTTGTTCGGAATTACTGGGCGTAAAGCGTATGTAGGCGGATTAAAAAGTTAGATGTGAAATCCCTGGGCTTAACCCAGGAACTGCATTTAAAACTAGTAATCTAGAATTTGGTAGAGGATAGTAGAATTTCCAGTGTAGAGGTGAAATTCGTAGATATTGGAAAGAATACCAGTGGCGAAGGCGACTATCTGGGCCATTTTTGACGCTGAGATACGAAAGCGTGGGTAGCAAACAGGATTAGATACCCTGGTAGTCCACGCAGTAAACGATGAGTGCTAGTCGCTGGGTCAGTGGATTCGGTGTCGAAGCTAACGCATTAAGCACTCCGCCTGGGAAGTACGGTCGCAAGATAAACCTCAATGAATGCG
>AAA008_G20_Cp_6.7_bact_AIW_800m_SA_LNA	Cellular organisms;Bacteria;Proteobacteria;Alphaproteobacteria;Rhodospirillales;Rhodospirillaceae;AEGEAN-169 marine group
GCTGGCGGCATGCCTAACACATGCAAGTCGAACGAAGTCTTCGGACTTAGTGGCGCACGGGTGAGTAACATGTGGGAATCTGCCTAAAGGTTCGGAATAACTACGGGAAACTGTAGCTAATACCGGATGTGTCTGCAAAGAGAAAGATTTATCGCCTTTAGATGAGCCCGCACTAGATTAGTTTGTTGGTGAGGTAAGAGCTCCACCAAGACTACGATCTATAGCTGATTTGAGAGGATGATCAGCCACACTGGGACTGAGACACGGCCCAGACTCCTACGGGAGGCAGCAGTGGGGAATATTGGACAATGGGGGAAACCCTGATCCAGCAATGCCGCGTGAGTGAAGAAGGCCCTCGGGTTGTAAAACTCTTTCATCAATGAAGATAATGACATTAATTGAAGAAGAAGCTCCGGCTAACTCCGTGCCAGCAGCCGCGGTAATACGGAGGGGGCTAGCGTTGTTCGGAATTACTGGGCGTAAAGCGTATGTAGGCGGATCAAAAAGTTAGATGTGAAATCCCTGGGCTCAACCCAGGAACTGCATTTAAAACTAATGATCTAGAATTTGGTAGAGGATAGTAGAATTTCCAGTGTAGAGGTGAAATTCGTAGATATTGGAAAGAATACCAGTGGCGAAGGCGACTATCTGGGCCATTTTTGACGCTGAGATACGAAAGCGTGGGTAGCAAACAGGATTAGATACCCTGGTAGTCCACGCAGTAAACGATGAGTGCTAGTCGCTGGGCCTTTAGGTTCGGTGTCGAAGCTAACGCATTAAGCACTCCGCCTGGGAAGTACGGTCGCAAGGATTAAAACTTAAATGGAGATTGACGG
>AAA240_D18_Cp_6.8_bact_AAIW_770m_HOT_HNA	Cellular organisms;Bacteria;Proteobacteria;Alphaproteobacteria;Rhodospirillales;Rhodospirillaceae;AEGEAN-169 marine group
CGCTGGCGGCTGCTTAACACATGCAAGTCGAACGAAGTCCTCGGACTTAGTGGCGCACGGGTGAGTAACATGTGGGAATTTACCTAAAGGTTCGGAATAACTGCGGGAAACTGTAGCTAATACCGGATGTGTCTGCAAAGAGAAAGATTTATCGCCTTTAGATGAGCCCGCACTGGATTAGTTTGTTGGTGAGGTAAAAGCTCCACCAAGACTACGATCTATAGCTGATTTGAGAGGATGATCAGCCACACTGGGACTGAGACACGGCCCAGACTCCTACGGGAGGCAGCAGTGGGGAATATTGGACAATGGGGGAAACCCTGATCCAGCAATGCCGCGTGAGTGAAGAAGGCCCTCGGGTTGTAAAGCTCTTTCATTAATGAAGATAATGACAGTAATTAAAGAAGAAGCCCCGGCTAACTCCGTGCCAGCAGCCGCGGTAATACGGAGGGGGCTAGCGTTGTTCGGAATCACTGGGCGTAAAGCGTATGTAGGCGGATCAAAAAGTTAGATGTGAAATCCCTGGGCTTAACCCAGGAACTGCATTTAAAACTAGAGATCTAGAATTTGGTAGAGGTTAGTAGAATTTCCAGTGTAGAGGTGAAATTCGTAGATATTGGGAAAGAATACCAGTGGCGAAGGCGACTAACTGGGCCATTTTTGACGCTGAGATACGAAAGCGTGGGTAGCAAACAGGATTAGATACCCTGGTAGTCCACGCAGTAAACGATGAGTGCTAGTCGCTGGGTCAATAGATTCGGTGTCGAAGCTAACGCATTAAGCACTCCGCCTGGGAAGTACGGTCGCAAGATACTAAATGGATACG
>AAA242_K08_Cp_11.8_bact_NPBW_4800m_HOT_HNA	Cellular organisms;Bacteria;Proteobacteria;Alphaproteobacteria;Rhodospirillales;Rhodospirillaceae;AEGEAN-169 marine group
ACATGCAAGTCGAACGAAGTCTTCGGACTTAGTGGCGCACGGGTGAGTAACATGTGGGAATCTACCTAAAGGTTCGGAACAACTTCGGGAAACTGAAGCTAATACCGGATGTGTCCGTAAGGAGAAAGATTTATCGCCTTTAGATGAGCCCGCACTGGATTAGTTTGTTGGTGAGGTAAGAGCTCCACCAAGACTACGATCTATAGCTGATTTGAGAGGATGATCAGCCACACTGGGACTGAGACACGGCCCAGACTCCTACGGGAGGCAGCAGTGGGGAATATTGGACAATGGGGGAAACCCTGATCCAGCAATGCCGCGTGAGTGAAGAAGGCCTTCGGGTTGTAAAACTCTTTCATCAATGAAGATAATGACATTAATTGAAGAAGAAGCTCCGGCTAACTCCGTGCCAGCAGCCGCGGTAATACGGAGGGGGCTAGCGTTGTTCGGAATTACTGGGCGTAAAGCGTATGTAGGCGGATCAAAAAGTTAGATGTGAAATCCCTGGGCTCAACCCAGGAACTGCATTTAAAACTAGTGATCTAGAATTTGGTAGAGGTTAGTAGAATTTCCAGTGTAGAGGTGAAATTCGTAGATATTGGAAAGAATACCGGTGGCGAAGGCGACTGACTGGGCCATTTTTGACGCTGAGATACGAAAGCGTGGGTAGCAAACAGGATTAGATACCCTGGTAGTCCACGCAGTAAACGATGAGTGCTAGTCGCTGGGTCAATAGATTCGGTGTCGAAGCTAACGCATTAAGCACTCCGCCTGGGGAGTACGGT
>AAA282_D07_Cp_7.8_bact_NPBW_4800m_HOT_LNA	Cellular organisms;Bacteria;Proteobacteria;Alphaproteobacteria;Rhodospirillales;Rhodospirillaceae;AEGEAN-169 marine group
CTGGCGGCATGCCTAATACATGCAAGTCGAACGAAGTCTTCGGACTTAGTGGCGCACGGGTGAGTAACATGTGGGAATCTACCTAAAGGTTCGGAATAACTACGGGAAACTGTAGCTAATACCGGATGTGTCTGCAAAGAGAAAGATTTATCGCCTTTAGATGAGCCCGCACTAGATTAGCTTGTTGGTGAGGTAACTGCTCCACCAAGGCTACGATCTATAGCTGATTTGAGAGGATGATCAGCCACACTGGGACTGAGACACGGCCCAGACTCCTACGGGAGGCAGCAGTAGGGAATATTGGACAATGGGGGAAACCCTGATCCAGCAATGCCGCGTGAGTGAAGAAGGCCTTCGGGTTGTAAAACTCTTTCATCAATGATGATAATGACATTAGTTGAAGAAGAAGCTCCGGCTAACTCCGTGCCAGCAGCCGCGGTAATACGGAGGGGGCTAGCGTTGTTCGGAATTACTGGGCGTAAAGCGTATGTAGGCTGATTAAAAAGTTAGATGTGAAATCCCTGGGCTTAACCCAGGAACTGCATTTAAAACTAGTAATCTAGAATTTGGTAGGGGTTAGTAGAATTTCCAGTGTAGAGGTGAAATTCGTAGATATTGGAAAGAATACCAGTGGCGAAGGCGACTAACTGGGCCATTTTTGACGCTGAGATACGAAAGCGTGGGTAGCAAACAGGATTAGATACCCTGGTAGTCCACGCAGTAAACGATGAGTGCTAGTCGCTGGGACAATAGTTTCAGTGTCGTAGCTAACGCATTAAGCACTCCGCCTGGGAAGTACGG
>AAA283_I05_Cp_7.9_bact_NPBW_4800m_HOT_LNA	Cellular organisms;Bacteria;Proteobacteria;Alphaproteobacteria;Rhodospirillales;Rhodospirillaceae;AEGEAN-169 marine group
TGCCTAACACATGCAAGTCGAACGAAGTCTTCGGACTTAGTGGCGCACGGGTGAGTAACATGTGGGAATCTACCTAAAGGTTCGGAATAACTGCGGGAAACTGTAGCTAATACCGGATGTGTCCGTAAGGAGAAAGATTTATCGCCTTTAGATGAGCCCGCACTAGATTAGTTTGTTGGTGAGGTAAGAGCTCCACCAAGACTACGATCTATAGCTGATTTGAGAGGATGATCAGCCACACTGGGACTGAGACACGGCCCAGACTCCTACGGGAGGCAGCAGTGGGGAATATTGGACAATGGGGGAAACCCTGATCCAGCAATGCCGCGTGAGTGAAGAAGGCCTTCGGGTTGTAAAACTCTTTCATCAATGAAGATAATGACATTAATTGAAGAAGAAGCTCCGGCTAACTCCGTGCCAGCAGCCGCGGTAATACGGAGGGGGCTAGCGTTGTTCGGAATTACTGGGCGTAAAGCGTATGTAGGCGGATCAAAAAGTTAGATGTGAAATCCCTGGGCTCAACCCAGGAACTGCATTTAAAACTAGTGATCTAGAATTTGGTAGAGGTTAGTAGAATTTCCAGTGTAGAGGTGAAATTCGTAGATATTGGAAAGAATACCGGTGGCGAAGGCGACTGACTGGGCCATTTTTGACGCTGAGATACGAAAGCGTGGGTAGCAAACAGGATTAGATACCCTGGTAGTCCACGCAGTAAACGATGAGTGCTAGTCGCTGGGTCAATAGATTCGGTGTCGAAGCTAACGCATTAAGCACTCCGCCTGGGGAGTACGGTC
>AAA287_O18_Cp_9.3_bact_NPDW_3000m_HOT_LNA	Cellular organisms;Bacteria;Proteobacteria;Alphaproteobacteria;Rhodospirillales;Rhodospirillaceae;AEGEAN-169 marine group
CTGGCGGCATGCCTAATACATGCAAGTCGAACGAAGTCTTCGGACTTAGTGGCGAACGGGTGCGTAACATGTGGGAATCTACCTAAAGGTTCGGAATAACTGCGGGAAACTGTAGCTAATACCGGATGTGTCTGTAAAGAGAAAGATTTATCGCCTTTAGATGAGCCCGCACTAGATTAGCTTGTTGGTGAGGTAATTGCTCCACCAAGGCTATGATCTATAGCTGATTTGAGAGGATGATCAGCCACACTGGGACTGAGACACGGCCCAGACTCCTACGGGAGGCAGCAGTAGGGAATATTGGACAATGGGGGAAACCCTGATCCAGCAATGCCGCGTGAGTGAAGAAGGCCTTCGGGTTGTAAAACTCTTTCATCAATGATGATAATGACATTAGTTGAAGAAGAAGCTCCGGCTAACTCCGTGCCAGCAGCCGCGGTAATACGGAGGGGGCTAGCGTTGTTCGGAATTACTGGGCGTAAAGCGTATGTAGGCGGATCAAAAAGTTAGATGTGAAATCCCTGGGCTTAACCCAGGAACTGCATTTAAAACTAGTGATCTAGAATTTGGTAGAGGTTAGTAGAATTTCCAGTGTAGAGGTGAAATTCGTAGATATTGGAAAGAATACCAGTGGCGAAGGCGACTAACTGGGCCATTTTTGACGCTGAGATACGAAAGCGTGGGTAGCAAACAGGATTAGATACCCTGGTAGTCCACGCAGTAAACGATGAGTGCTAGTCGCTGGGACAATAGTTTCAGTGTCGTAGCTAACGCATTAAGCACTCCGCCTGGGAAGTACG
>AAA003_F10_Cp_00_bact_AIW_800m_SA_all	Cellular organisms;Bacteria;Proteobacteria;Alphaproteobacteria;Rhodospirillales;Rhodospirillaceae;Defluviicoccus
TGCAGTCGACGAGAGCCATCCTTCGGGATGGTGGGCAGTGGCGAACGGGTGAGTAACGCGTGGGAACCTGCCCTTCGGTACGGGACAACCGCGGGAAACTGCGGCTAATACCGTATATTCCCTGAGGGGGAAAGATTTATCGCCGAGGGATGGGCCCGCGTCCGATTAGCTTGTTGGTGAGGTAAAAGCCCACCAAGGCGACGATCGGTAGCTGGTTTGAGAGGATGATCAGCCACACTGGGACTGAGATACGGCCCAGACTCCTACGGGAGGCAGCAGTGGGGAATATTGGACAATGGGGGCAACCCTGATCCAGCCATGCCGCGTGAGTGAAGAAGGCCTTAGGGTTGTAAAGCTCTTTCAGCGAGGAAGATAATGACGGTACTCGCAAAAGAAGCCCCGGCTAACTCCGTGCCAGCAGCCGCGGTAATACGGAGGGGGCTAGCGTTGTTCGGAATTACTGGGCGTAAAGCGCGCGTAGGCGGTTTGCTAAGTTGGGCGTGAAAGCCCGGGGCTCAACCCCGGAACTGCGTTCAAAACTGGCAAACTAGAGGCCGGGAGAGGAGAGCGGAATTCCCAGTGTAGAGGTGAAATTCGTAGATATTGGGAAGAACACCAGTGGCGAAGGCGGCTCTCTGGCCCGGTTCTGACGCTGAGGCGCGAAAGCGTGGGGAGCGAACAGGATTAGATACCCTGGTAGTCCACGCCGTAAACGATGAGTGCTAGACGTCGGGAGGCTTGCCTTTCGGTGTCGCAGCTAACGCATTAAGCACTCGCC
>AAA284_B16_Cp_13.9_bact_NPDW_3000m_HOT_HNA	Cellular organisms;Bacteria;Proteobacteria;Alphaproteobacteria;Rhodospirillales;Rhodospirillaceae;Defluviicoccus
CCATCCTTCGGGATGGTGGGCAGTGGCGAACGGGTGAGTAACGCGTGGGAACCTGCCCGTCGGTGGGGGACAACCGCGGGAAACTGCGGCTAATACCGTATATTCCCTACGGGGGAAAGATTTATCGCCTAAGGATGGGCCCGCGTCCGATTACCTAGTTGGTGAGGTAAAAGCTCACCAAGGCAACGATCGGTAGCTGGTTTGAGAGGATGATCAGCCACACTGGGACTGAGATACGGCCCAGACTCCTACGGGAGGCAGCAGTGGGGAATATTGGACAATGGGGGCAACCCTGATCCAGCCATGCCGCGTGAGTGAAGAAGGCCTTAGGGTTGTAAAGCTCTTTCAGCGAGGAAGATAATGACGGTACTCGCAAAAGAAGCCCCGGCTAACTCCGTGCCAGCAGCCGCGGTAATACGGAGGGGGCTAGCGTTGTTCGGAATTACTGGGCGTAAAGCGTGCGTAGGCGGTTTGCTAAGTTGGGCGTGAAAGCCCGGGGCTCAACCCCGGAACTGCGTTCA
>AAA003_A19_Cp_00_bact_AIW_800m_SA_all	Cellular organisms;Bacteria;Proteobacteria;Alphaproteobacteria;Rhodospirillales;Rhodospirillaceae;Unknown Rhodospirillaceae genus
CTCAGAACGAACGCTTGCGGCATGCCTAACACATGCAAGTCGAACGAAATCTTCGGATTTAGTGGCGAACGGGTGAGTAACATGTGGGAATCTACCTAAAGGTTCGGAATAACTTCGGGAAACTGAAGCTAATACCGGATGTGTCCGTAAGGAGAAAGATTTATTGCCTTTAGATGAGCCCGCACTAGATTAGTTTGTTGGTAGGGTAAAGGCCTACCAAGACTACGATCTATAGCTGGTCTGAGAGGATGATCAGCCACACTGGGACTGAGACACGGCCCAGACTCCTACGGGAGGCAGCAGTGGGGAATATTGGACAATGGGGGAAACCCTGATCCAGCAATGTCGCGTGAGTGATGAAGGCCTTAGGGTTGTAAAACTCTTTCAGCAGTGAAGATAATGACTGTAACTGCAGAAGAAGCTCCGGCTAACTCCGTGCCAGCAGCCGCGGTAATACGGAGGGGGCTAGCGTTGTTCGGAATTACTGGGCGTAAAGAGCGCGTAGGCGGATCAAAAAGTTAGGCGTGAAATCCCTAAGCTCAACTTAGGAACTGCGTTTAAAACTATTGGTCTTGAATTCGGGAGAGGATAGTAGAATTTCCAGTGTAGAGGTGAAATTCGTAGATATTGGAAAGAATACCAGTGGCGAAGGCGACTATCTGGACCGACATTGACGCTGAGGCGCGAAAGCGTGGGTAGCGAACAGGATTAGATACCCTGGTAGTCCACGCAGTAAACGATGAGAGCTAGTCGTTGGAACTTTTAGTTTCAGTGTCGTAGCTAACGCATTAAGCTCTCCGCCTGGAG
>AAA008_O15_Cp_8.2_bact_AIW_800m_SA_LNA	Cellular organisms;Bacteria;Proteobacteria;Alphaproteobacteria;Rhodospirillales;Rhodospirillaceae;Unknown Rhodospirillaceae genus
GGCGGCATGCTTAACACATGCAAGTTCGAACGAAGTCTTCGGACTTAGTGGCGCACGGGTGAGTAACATGTGGGAATCTACCTAAAGGTTCGGAATAACTGCGGGAAACTGTAGCTAATACCGGATGTGTCTGTAAAGAGAAAGATTTATTGCCTTTAGATGAGCCCGCACTAGATTAGTTTGTTGGTGAGGTAAAAGCTCACCAAGACTACGATCTATAGCTGGTCTGAGAGGATGACCAGCCACACTGGGACTGAGACACGGCCCAGACTCCTACGGGAGGCAGCAGTGGGGAATATTGGACAATGGGGGAAACCCTGATCCAGCAATGCCGCGTGAGTGAAGAAGGCCTTCGGGTTGTAAAACTCTTTCATCAGTGAAGATAATGACTGTAACTGAAGAAGAAGCTCCGGCTAACTCCGTGCCAGCAGCCGCGGTAATACGGAGGGGGCTAGCGTTGTTCGGAATTACTGGGCGTAAAGAGCACGTAGGCGGATCAAAAAGTTAGATGTGAAATCCCTGGGCTTAACTCAGGAACTGCATTTAAAACTAATGATCTAGAATTTGGTAGGGGGTAGTAGAATTTCCAGTGTAGAGGTGAAATTCGTAGATATTGGAAAGAATACCAGTAGCGAAGGCGGCTACCTGGGCCAAAATTGACGCTGAGATGCGAAAGCGTGGGTAGCAAACAGGATTAGATACCCTGGTAGTCCACGCAGTAAACGATGAGTGCTAGTCGCTGGATCTTAAGATTCGGTGTCGAAGCTAACGCATTAAGCACTCCGCCTGGGAAGTACGGTCGCAGATAGCTAATAGATACG
>AAA242_M09_Cp_14.2_bact_NPBW_4800m_HOT_HNA	Cellular organisms;Bacteria;Proteobacteria;Alphaproteobacteria;Rhodospirillales;Unknown Rhodospirillales family
ATGCCTAACACATGCAAGTCGAACGAAGGCCCGGTGCTTGCACCGGTTACCTTAGTGGCGGACGGGTGAGTAACGCGTGGGAACCTACCCAGCAGTACGGAACAACCACGGGAAACTGTGGCTAATACCGTGTACGCCCCCAGGGGGAAAGATTCATCGCTGTTGGATGGGCCCGCGTCGGATTAGCTTGTTGGTGGGGTAACGGCCTACCAAGGCGACGATCCGTAGCTGGTCTGAGAGGATGATCAGCCACACTGGGACTGAGACACGGCCCAGACTCCTACGGGAGGCAGCAGTGGGGAATATTGGACAATGGGGGAAACCCTGATCCAGCAATGCCGCGTGAGTGAAGAAGGCCTTAGGGTTGTAAAACTCTTTCACCGGGGAAGATGATGACGGTACCCGGAGAAGAAGCCCCGGCTAACTCCGTGCCAGCAGCCGCGGTAATACGGAGGGGGCTAGCGTTGTTCGGAATTACTGGGCGTAAAGCGCGCGTAGGCGGCTTGACAAGTCAGACGTGAAAGCCCCGGGCTTAACCTGGGAACTGCGTTTGAAACGGTCAGGCTTGAGGCCGGGAGAGGGTAGTGGAATTCCCAGTGTAGAGGTGAAATTCGTAGATATTGGGAAGAACACCGGTGGCGAAGGCGGCTACCTGGACCGGTTCTGACGCTGAGGTGCGAAAGCGTGGGGAGCAAACAGGATTAGATACCCTGGTAGTCCACGCCGTAAACGATGAGTGCTAGATGTTGGGGAACCTAGTTCTCCAGTGTCACAGCTAACGCATTAAGCACTCCGCCTGGGGAGTACG
>AAA003_D08_Cp_00_bact_AIW_800m_SA_all	Cellular organisms;Bacteria;Proteobacteria;Alphaproteobacteria;SAR11 clade
TGCAGTCGAACGCAGTAGCAATACTGAGTGGCGGACGGGTGAGTATAATGTGGGTATCTGCCTTTTGGTTTGGAATAACACGAGGAAACTTGTGCTAATACCGGATAAGCCTTTACAGGGAAAGCTTTAGCGCCAAAAGATGAGCCCATACTTGATTAGCTAGTTGGTGAGGTAATAGCTCACCAAGGCAACGATCAATAGCTGTTCTTAGAGGAAGACCAGCCACATTGGGACTGAGACACGGCCCAGACTCCTACGGGAGGCAGCAGTGGGGAATCTTGCACAATGGGGGAAACCCTGATGCAGCGATGCCGCGTGAGTGAAGAAGGCCTTTGGGTTGTAAAGCTCTTTCGTCGGGGAAGAAAATGACTGTACCCGAATAAGAAGGTCCGGCTAACTTCGTGCCAGCAGCCGCGGTAATACGAAGGGACCTAGCGTAGTTCGGAATTACTGGGCTTAAAGAGCTCGTAGGTGGTTAAAAAAGTTGGTGGTGAAAGCCCAAGGCTTAACCTTGGAACTGCCACCAAAACTTTTTGACTAGAGTGTGATAGAGGTAAGTGGAATTTCTAGTGTAGAGGTGAAATTCGTAGATATTAGAAAGAACACCGATTGCGAAGGCAACTTTCTGGATCATTACTGACACTGAGGAGCGAAAGCATGGGTAGCGAAGAGGATTAGATACCCTCGTAGTCCATGCTGTAAACGATGTGTGCTAGACGTTGGGAATTTTATTTTCAGTGTCGCAGCAAAAGCGTTAAGCACACCG
>AAA007_F19_Cp_7.4_bact_AIW_800m_SA_HNA	Cellular organisms;Bacteria;Proteobacteria;Alphaproteobacteria;SAR11 clade
GCTGGCGGCACGCCTAACACATGCAAGTCGAACGCAGTAGCAATACTGAGTGGCGAACGGGTGAGTATAATGTGGGTATCTGCCTTTTGGTTTGGAATAACACGAGGAAACTTGTGCTAATACCGGATAAGCCTTTACAGGGAAAGCTTTAGCGCCAAAAGATGAGCCTGCACTTGATTAGCTAGTTGGTAAGGTAATGGCTTACCAAGGCTACGATCAATAGCTGATCTGAGAGGATGATCAGCCACATTGGGACTGAGACACGGCCCAGACTCCTACGGGAGGCAGCAGTGGGGAATCTTGCACAATGGGGGAAACCCTGATGCAGCGATGCCGCGTGAGTGAAGAAGGCCTTTGGGTTGTAAAGCTCTTTCGTCGGGGAAGAAAATGACTGTACCCGAATAAGAAGGTCCGGCTAACTTCGTGCCAGCAGCCGCGGTAATACGAAGGGACCTAGCGTAGTTCGGAATTACTGGGCTTAAAGAGCTCGTAGGTGGTTAAGAAAGTTGGTGGTGAAAGCCCAAGGCTCAACCTTGGAACTGCCACCAAAACTTTTTGACTAGAGTATGATAGAGGTAAGTGGAATTTCTAGTGTAGAGGTGAAATTCGTAGATATTAGAAAGAACACCAATTGCGAAGGCAACTTTCTGGATCATTACTGACACTGAGGAGCGAAAGCATGGGTAGCGAAGAGGATTAGATACCCTCGTAGTCCATGCCGTAAACGATGTGTGCTAGACGTTGGAAATTTATTTTTCAGTGTCGCAGCAAAAGCGTTAAGCACACCGCCTGGGGAGTACGACCGCAAAGGTTAAACTTAAAATAGAATGCG
>AAA008_D09_Cp_9.3_bact_AIW_800m_SA_LNA	Cellular organisms;Bacteria;Proteobacteria;Alphaproteobacteria;SAR11 clade
GGCGGCACGCCTAACACATGCAAGTCGAACGAAGTAGCAATACTTAGTGGCGAACGGGTGAGTATAATGTAGGTATCTGCCTTTTGGTTTGGAATAACACGGGGAAACTTGTGCTAATACTAAATAAGCCTTTACAGGGAAAGCTTTAGCGCCAAAAGATGAGCCTGCACTTGATTAGCTAGTTGGTAAGGTAATGGCTTACCAAGGCTACGATCAATAGCTGATCTGAGAGGATGATCAGCCACATTGGGACTGAGACACGGCCCAGACTCCTACGGGAGGCAGCAGTGGGGAATCTTGCACAATGGGGGAAACCCTGATGCAGCGATGCCGCGTGAGTGAAGAAGGCCTTTGGGTTGTAAAGCTCTTTCGTCGGGGAAGAAAATGACTGTACCCGAATAAGAAGGTCCGGCTAACTTCGTGCCAGCAGCCGCGGTAATACGAAGGGACCTAGCGTAGTTCGGAATTACTGGGCTTAAAGAGCTCGTAGGTGGTTAGAAAAGTTGGTGGTGAAATCCCAAGGCTTAACCTTGGAACTGCCACCAAAACTTTTTAACTAGAGTATGATAGAGGAAAGTGGAATTTCTAGTGTAGAGGTGAAATTCGTAGATATTAGAAAGAACACCAATTGCGAAGGCAACTTTCTGGATCATTACTGACACTGAGGAGCGAAAGCATGGGTAGCGAAGAGGATTAGATACCCTCGTAGTCCATGCTGTAAACGATGTGTGCTAGACGTTGGAAATTTAATTTTCAGTGTCGCAGCAAAAGCGTTAAGCACACCGCCTGGGGAGTACGACCGCAAGTAAACTAAAGAATGAGGC
>AAA008_F09_Cp_8.1_bact_AIW_800m_SA_LNA	Cellular organisms;Bacteria;Proteobacteria;Alphaproteobacteria;SAR11 clade
GGCGGCACGCCTAACACATGCAAGTCGAACGAAGTAGCAATACTTAGTGGCGAACGGGTGAGTATAATGTGGGTATCTGCCTTTTGGTTTGGAATAACACGGGGAAACTTGTGCTAATACCGGATAAGCCTTCACAGGGAAAGTTTTAACGCCAAAAGATGAGCCCGCACTTGATTAGCTAGTTGGTAAGGTAATGGCTTACCAAGGCTACGATCAATAGCTGATCTGAGAGGATGATCAGCCACATTGGGACTGAGACACGGCCCAAACTCCTACGGGAGGCAGCAGTGGGGAATCTTGCACAATGGGGGAAACCCTGATGCAGCGATGCCGCGTGAGTGAAGAAGGCCTTTGGGTTGTAAAGCTCTTTCGTCGGGGAAGAAAATGACTGTACCCGAATAAGAAGGTCCGGCTAACTTCGTGCCAGCAGCCGCGGTAATACGAAGGGACCTAGCGTAGTTCGGAATTACTGGGCTTAAAGAGCTCGTAGGTGGTTAGAAAAGTTGGTGGTGAAATCCCAAGGCTTAACCTTGGAACTGCCATCAAAACTTTTTAACTAGAGTATGATAGAGGAAAGTGGAATTTCTAGTGTAGAGGTGAAATTCGTAGATATTAGAAAGAACACCAATTGCGAAGGCAACTTTCTGGATCATTACTGACACTGAGGAGCGAAAGCATGGGTAGCGAAGAGGATTAGATACCCTCGTAGTCCATGCCGTAAACGATGTGTGCTAGACGTTGGAAATTTAGTTTTCAGTGTCGCAGCAAAAGCGTTAAGCACACCGCCTGGGGAGTACGACCGCAAGTCAACTCAAATGGAATGACGTA
>AAA008_I19_Cp_7.0_bact_AIW_800m_SA_LNA	Cellular organisms;Bacteria;Proteobacteria;Alphaproteobacteria;SAR11 clade
ACGCTGGCGGCACGCCTAACACATGCAAGTCGAACGCAGTAGCAATACTGAGTGGCGAACGGGTGAGTATAATGTGGGTATCTGCCTTTTGGTTCGGAATAACATGAGGAAACTTATGCTAATACCGGATAAGCCCTTACGGGGAAAGTTTTAACGCCAGAAGATGAGCCCGCACTTGATTAGCTAGTTGGTAAGGTAATGGCTTACCAAGGCTACGATCAATAGCTGATCTGAGAGGATGATCAGCCACATTGGGACTGAGACACGGCCCAGACTCCTACGGGAGGCAGCAGTGGGGAATCTTGCACAATGGGGGAAACCCTGATGCAGCGATGCCGCGTGAGTGAAGAAGGCCTTTGGGTTGTAAAGCTCTTTCGTCGGGGAAGAAAATGACTGTACCCGAATAAGAAGGTCCGGCCAACTTCGTGCCAGCAGCCGCGGTAATACGAAGGGACCTAGCGTAGTTCGGAATTACTGGGCTTAAAGAGCACGTAGGTGGTTAGAAAAGTTGATGGTGAAATCCCAAGGCTTAACCTTGGAACTGCCATCAAAACTTTTTAACTAGAGTATGATAGAGGTAAGCGGAATTTCTAGTGTAGAGGTGAAATTCGTAGATATTAGAAAGAACACCAATTGCGAAGGCAGCTTTCTGGATCATTACTGACACTGAGGTGCGAAAGCATGGGTAGCGAAGAGGATTAGATACCCTCGTAGTCCATGCCGTAAACGATGTGTGCTAGACGTTGGAAATTTTATTTTCAGTGTCGCAGCAAAAGCGTTAAGCACACCGCCTGGGGAGTACGACCGCAAAGGTTAAAACTTAAATGGAGATGCGG
>AAA008_J13_Cp_9.4_bact_AIW_800m_SA_LNA	Cellular organisms;Bacteria;Proteobacteria;Alphaproteobacteria;SAR11 clade
GGGGGTGGACGCGACGCTGGCGGCACGCCTAACACATGCAAGTCGAACGAAGTAGCAATACTTAGTGGCGAACGGGTGAGTATAATGTGGGTATCTGCCTTTTGGTTTGGAATAACACGAGGAAACTTGTGCTAATACCGGATAAGCCTTTACAGGGAAAGTTTTAACGCCAAAAGATGAGCCCACACTCGATTAGCTAGTTGGTAAGGTAATGGCTTACCAAGGCTACGATCGATAGCTGATCTGAGAGGATGATCAGCCACATTGGGACTGAGACACGGCCCAAACTCCTACGGGAGGCAGCAGTGGGGAATCTTGCACAATGGGGGAAACCCTGATGCAGCGATGCCGCGTGAGTGAAGAAGGCCTTTGGGTTGTAAAGCTCTTTCGTCGGGGAAGAAAATGACTGTACCCGAATAAGAAGGTCCGGCTAACTTCGTGCCAGCAGCCGCGGTAATACGAAGGGACCTAGCGTAGTTCGGAATTACTGGGCTTAAAGAGCTCGTAGGTGGTTGGAAAAGTTGGTGGTGAAATCCCAAGGCTTAACCTTGGAACTGCCATCAAAACTTTTTGACTAGAGTATGATAGAGGAAAGTGGAATTTCTAGTGTAGAGGTGAAATTCGTAGATATTAGAAAGAACACCAATTGCGAAGGCAACTTTCTGGATCATAACTGACACTGAGGAGCGAAAGCATGGGTAGCGAAGAGGATTAGATACCCTCGTAGTCCATGCCGTACACTATGTGTGCTAGACGTTGGAAATTTATTTTTCAGTGTCGCAGCAAAAGCGTTAAAGCACACCGGCCTGGGGGAGTACGACCGCAAAGGTTTAAAACATC
>AAA008_L05_Cp_9.8_bact_AIW_800m_SA_LNA	Cellular organisms;Bacteria;Proteobacteria;Alphaproteobacteria;SAR11 clade
GCTGGCGGCACGCCTAACACATGCAAGTCGAACGAAGTAGCAATACTTAGTGGCGAACGGGTGAGTATAATGTGGGTATCTGCCTTTTGGTTTGGAATAACACGGGGAAACTTGTGCTAATACCGGATAAGCCTTTACAGGGAAAGTTTTAACGCCAAAAGATGAGCCCGCACTTGATTAGCTAGTTGGTAAGGTAATGGCTTACCAAGGCTACGATCAATAGCTGATCTGAGAGGATGATCAGCCACATTGGGACTGAGACACGGCCCAAACTCCTACGGGAGGCAGCAGTGGGGAATCTTGCACAATGGGGGAAACCCTGATGCAGCGATGCCGCGTGAGTGAAGAAGGCCTTTGGGTTGTAAAGCTCTTTCGTCGGGGAAGAAAATGACTGTACCCGAATAAGAAGGTCCGGCTAACTTCGTGCCAGCAGCCGCGGTAATACGAAGGGACCTAGCGTAGTTCGGAATTACTGGGCTTAAAGAGCTCGTAGGTGGTTAGAAAAGTTGGTGGTGAAATCCCAAGGCTTAACCTTGGAACTGCCACCAAAACTTTTTAACTGGAGTATGATAGAGGAAAGTGGAATTTCTAGTGTAGAGGTGAAATTCGTAGATATTAGAAAGAACACCGATTGCGAAGGCAACTTTCTGGATCATTACTGACACTGAGGAGCGAAAGCATGGGTAGCGAAGAGGATTAGATACCCTCGTAGTCCATGCCGTAAACGATGTGTGCTAGACGTTGGAAATTTAATTTTCAGTGTCGCAGCAAAAGCGTTAAGCACACCGCCTGGGGAGTACGACCGCAAAGGTTAAACTTAAAAGGAATTGACG
>AAA008_L15_Cp_9.2_bact_AIW_800m_SA_LNA	Cellular organisms;Bacteria;Proteobacteria;Alphaproteobacteria;SAR11 clade
CGCTGGCGGCACGCCTAACACATGCAAGTCGAACGCAGTAGCAATACTGAGTGGCGAACGGGTGAGTATAATGTAGGTATCTGCCTTTTGGTTTGGAATAACACGAGGAAACTTGTGCTAATACCGGATAAGCCTTCACAGGGAAAGTTTTAACGCCAAAAGATGAGCCTGCACTTGATTAGCTAGTTGGTAAGGTAATGGCTTACCAAGGCTACGATCAATAGCTGATCTGAGAGGATGATCAGCCACATTGGGACTGAGACACGGCCCAAACTCCTACGGGAGGCAGCAGTGGGGAATCTTGCACAATGGGGGAAACCCTGATGCAGCGATGCCGCGTGAGTGAAGAAGGCCTTTGGGTTGTAAAGCTCTTTCGTCGGGGAAGAAAATGACTGTACCCGAATAAGAAGGTCCGGCTAACTTCGTGCCAGCAGCCGCGGTAATACGAAGGGACCTAGCGTAGTTCGGAATTACTGGGCTTAAAGAGCTCGTAGGTGGTTAGAAAAGTTGGTGGTGAAATCCCAAGGCTTAACCTTGGAACGGCCACCAAAACTTTTTGACTAGAGTATGATAGAGGAAAGTGGAATTTCTAGTGTAGAGGTGAAATTCGTAGATATTAGAAAGAACACCAATTGCGAAGGCAACTTTCTGGATCATTACTGACGCTGAGGAGCGAAAGCATGGGTAGCGAAGAGGATTAGATACCCTCGTAGTCCATGCCGTAAACGATGTGTGCTAGACGTTGGAAATTTATTTTTCAGTGTCGCAGCGAAAGCGTTAAGCACACCGCCTGGGGAGTACGACCGCAAGGTTAAAACTTAAAATGAAATTGACGGGA
>AAA008_M13_Cp_6.3_bact_AIW_800m_SA_LNA	Cellular organisms;Bacteria;Proteobacteria;Alphaproteobacteria;SAR11 clade
ACGCTGGCGGCACGCCTAACACATGCAAGTCGAACGAAGTAGCAATACTTAGTGGCGAACGGGTGAGTATAATGTGGGTATCTGCCCTTTGGTTTGGAATAACACGAGGAAACTTGTGCTAATACCGTATAAGCCTTTACAGGGAAAGCTTTAGCGCCAAAGGATGAGCCCGCACTTGATTAGCTAGTTGGTAGGGTAATGGCCTACCAAGGCAACGATCAATAGCTGATCTGAGAGGATGATCAGCCACATTGGGACTGAGACACGGCCCAAACTCCTACGGGAGGCAGCAGTGGGGAATCTTGCACAATGGGGGAAACCCTGATGCAGCGATGCCGCGTGAGTGAAGAAGGCCTTTGGGTTGTAAAGCTCTTTCGTCGGGGAAGAAAATGACTGTACCCGAATAAGAAGGTCCGGCTAACTTCGTGCCAGCAGCCGCGGTAATACGAAGGGACCTAGCGTAGTTCGGAATTACTGGGCTTAAAGAGCACGTAGGTGGTTAGAAAAGTTGGTGGTGAAATCCCAAGGCTTAACCTTGGAACTGCCACCAAAACTTTTTAACTAGAGTATGATAGAGGTAAGTGGAATTTCTAGTGTAGAGGTGAAATTCGTAGATATTAGAAAGAACACCAATTGCGAAGGCAGCTTTCTGGATCATTACTGACACTGAGGTGCGAAAGCATGGGTAGCGAAGAGGATTAGATACCCTCGTAGTCCATGCCGTAAACGATGTGTGCTAGACGTTGGAAATTTATTTTTCAGTGTCGCAGCAAAAGCGTTAAGCACACCGCCTGGGGAGTACGACCGCAAAGGGTTAAAACTCAAATGAGAATTGACGT
>AAA008_N20_Cp_6.5_bact_AIW_800m_SA_LNA	Cellular organisms;Bacteria;Proteobacteria;Alphaproteobacteria;SAR11 clade
ACGCTGGCGGCACGCCTAACACATGCAAGTCGAACGAAGTAGCAATACTTAGTGGCGAACGGGTGAGTATAATGTGGGTATCTGCCTTTTGGTTTGGAATAACACGGGGAAACTTGTGCTAATACCGGATAAGCCTTTACAGGGAAAGTTTTAACGCCGAAAGATGAGCCCGCACTTGATTAGCTAGTTGGTAAGGTAATGGCTTACCAAGGCTACGATCAATAGCTGATCTGAGAGGATGATCAGCCACATTGGGACTGAGACACGGCCCAAACTCCTACGGGAGGCAGCAGTGGGGAATCTTGCACAATGGGGGAAACCCTGATGCAGCGATGCCGCGTGAGTGAAGAAGGCCTTTGGGTTGTAAAGCTCTTTCGTCGGGGAAGAAAATGACTGTACCCGAATAAGAAGGTCCGGCTAACTTCGTGCCAGCAGCCGCGGTAATACGAAGGGACCTAGCGTATTTGGGAATTACTGGGCTTAAAGAGCTCGTAGGTGGTTAGAAAAGTTGGTGGTGAAAGCCCAAGGCTTAACCTTGGAATTGCCTCCAAAACTTTTTAACTAGAGTATGATAGAGGTAAGCGGAATTTCTAGTGTAGAGGTGAAATTCCTAGATATTAGAAAGAACACCAATTGCGAAGGCAGCTTTCTGGATCATTACTGACACTGAGGAGCGAAAGCATGGGTAGCGAAGAGGATTAGATACCCTCGTAGTCCATGCCGTAAACGATGTGTGCTAGACGTTGGAAATTTTATTTTCAGTGTCGCAGCAAAAGCGTTAAGCACACCGCCTGGGGAGTACGACCGCAAGCTAACTCATCGATAG
>AAA008_P09_Cp_6.8_bact_AIW_800m_SA_LNA	Cellular organisms;Bacteria;Proteobacteria;Alphaproteobacteria;SAR11 clade
GGCGGCACGCCTAACACATGCAAGTCGAACGAAGTAGCAATACTTAGTGGCGAACGGGTGAGTATAATGTGGGTATCTGCCTTTTGGTTTGGAATAACATGAGGAAACTTGTGCTAATACCGAATAAGCCTTTACAGGGAAAGTTTTAACGCCAAAAGATGAGCCCGCACTTGATTAGCTAGTTGGTAAGGTAAAAGCTTACCAAGGCTACGATCAATAGCTGATCTGAGAGGATGATCAGCCACATTGGGACTGAGACACGGCCCAGACTCCTACGGGAGGCAGCAGTGGGGAATCTTGCACAATGGGGGAAACCCTGATGCAGCGATGCCGCGTGAGTGAAGAAGGCCTTTGGGTTGTAAAGCTCTTTCGTCGGGGAAGAAAATGACTGTACCCGAATAAGAAGGTCCGGCTAACTTCGTGCCAGCAGCCGCGGTAATACGAAGGGACCTAGCGTAGTTCGGAATTACTGGGCTTAAAGAGCTCGTAGGTGGTTAGAAAAGTTGGTGGTGAAATCCCAAGGCTTAACCTTGGAACTGCCATCAAAACTTTTTGACTAGAGTATGATAGAGGAAAGTGGAATTTCTAGTGTAGAGGTGAAATTCGTAGATATTAGAAAGAACACCAATTGCGAAGGCAGCTTTCTGGATCATTACTGACACTGAGGAGCGAAAGCATGGGTAGCGAAGAGGATTAGATACCCTCGTAGTCCATGCCGTAAACGATGTGTGCTAGACGTTGGAAATTTATTTTTCAGTGTCGCAGCAAAAGCGTTAAGCACACCGCCTGGGGAGTACGACCGCAAGTAAACTCAATGATACG
>AAA282_B22_Cp_7.1_bact_NPBW_4800m_HOT_LNA	Cellular organisms;Bacteria;Proteobacteria;Alphaproteobacteria;SAR11 clade
CTTTCGCTGCGACACTGAAAACTAAATTTAAACGTCTAGCACACATCGTTTACGGCATGGACTACGAGGGTATCTAATCCTCTTCGCTACCCATGCTTTCGCTCCTCAGTGTCAGTAATGATCCAGAAAGTTGCCTTCGCAATTGGTGTTCTTTCTAATATCTACGAATTTCACCTCTACACTAGAAATTCCACTTTCCTCTATCATACTCTAGTCAAAAAGTTTTAGTGGCAGTTCCAAGGTTAAGCCTTGGGATTTCACCACCAACTTTTCTAACCACCTACGAGCTCTTTAAGCCCAATAATTCCGAACTACGCTAGGTCCCTTCGTATTACCGCGGCTGCTGGCACGAAGTTAGCCGGACCTTCTTATTCGGGTACAGTCATTTTCTTCCCCGACGAAAGAGCTTTACAACCCAAAGGCCTTCTTCACTCACGCGGCATCGCTGCATCAGGGTTTCCCCCATTGTGCAAAATTCCCCACTGCTGCCTCCCGTAGGAGTTTGGGCCGTGTCTCAGTCCCAATGTGGCTGATCATCCTCTCAGATCAGCTATTGATCGTAGCCTTGGTAAGCCATTACCTTACCAACTA
>AAA286_F09_Cp_11.1_bact_NPDW_3000m_HOT_LNA	Cellular organisms;Bacteria;Proteobacteria;Alphaproteobacteria;SAR11 clade
GAGCCTGCACTTGATTAGCTAGTTGGTAAGGTAATGGCTTACCAAGGCTACGATCAATAGCTGATCTGAGAGGATGATCAGCCACATTGGGACTGAGACACGGCCCAAACTCCTACGGGAGGCAGCAGTGGGGAATTTTGCACAATGGGGGAAACCCTGATGCAGCGATGCCGCGTGAGTGAAGAAGGCCTTTGGGTTGTAAAGCTCTTTCGTCGGGGAAGAAAATGACTGTACCCGAATAAGAAGGTCCGGCTAACTTCGTGCCAGCAGCCGCGGTAATACGAAGGGACCTAGCGTAGTTCGGAATTACTGGGCTTAAAGAGCTCGTAGGTGGTTAGAAAAGTTGGTGGTGAAATCCCAAGGCTTAACCTTGGAACCGCCATCAAAACTTTTTGACTAGAGTATGATAGAGGAAAGTGGAATTTCTAGTGTAGAGGTGAAATTTGT
>AAA286_P11_Cp_7.9_bact_NPDW_3000m_HOT_LNA	Cellular organisms;Bacteria;Proteobacteria;Alphaproteobacteria;SAR11 clade
CGCCTAACACATGCAAGTCGAACGAAGTAGCAATACTTAGTGGCGAACGGGTGAGTATAATGTGGGTATCTGCCTTTTGGTTTGGAATAACACGGGGAAACTTGTGCTAATACCGGATAAGCCTTTACAGGGAAAGTTTTAACGCCAAAAGATGAGCCCGCACTTGATTAGCTAGTTGGTAAGGTAATGGCTTACCAAGGCTACGATCAATAGCTGATCTGAGAGGATGATCAGCCACATTGGGACTGAGACACGGCCCAAACTCCTACGGGAGGCAGCAGTGGGGAATCTTGCACAATGGGGGAAACCCTGATGCAGCGATGCCGCGTGAGTGAAGAAGGCCTTTGGGTTGTAAAGCTCTTTCGTCGGGGAAGAAAATGACTGTACCCGAATAAGAAGGTCCGGCTAACTTCGTGCCAGCAGCCGCGGTAATACGAAGGGACCTAGCGTAGTTCGGAATTACTGGGCTTAAAGAGCTCGTAGGTGGTTAGAAAAGTTGGTGGTGAAATCCCAAGGCTTAACCTTGGAACTGCCACCAAAACTTTTTAACTAGAGTATGATAGAGGAAAGTGGAATTTCTAGTGTAGAGGTGAAATTCGTAGATATTAGAAAGAACACCGATTGCGAAGGCAACTTTCTGGATCATTACTGACACTGAGGAGCGAAAGCATGGGTAGCGAAGAGGATTAGATACCCTCGTAGTCCATGCCGTAAACGATGTGTGCTAGACGTTGGAAATTTAATTTTCAGTGTCGCAGCAAAAGCGTTAAGCACACCGCCTGGGGA
>AAA287_G05_Cp_8.8_bact_NPDW_3000m_HOT_LNA_seq	Cellular organisms;Bacteria;Proteobacteria;Alphaproteobacteria;SAR11 clade
ACGCTGGCGGCACGCCTAACACATGCAAGTCGAACGCAGTAGCAATACTGAGTGGCAAACGGGTGAGTATAATGTGGGAATCTGCCTTTTGGTTTGGAATAACACGGGGAAACTTGTGCTAATACCGAATAAGCCCTTACGGGGAAAGTTTTAATGCCGAAAGATGAGCCCGCACTTGATTAGCTAGTTGGTAAGGTAAAAGCTTACCAAGGCAATGATCAATAGCTGTTCTTAGAGGAAGACCAGCCACATTGGGACTGAGACACGGCCCAGACTCCTACGGGAGGCAGCAGTGGGGAATCTTGCACAATGGGGGAAACCCTGATGCAGCGATGCCGCGTGAGTGAAGAAGGCCTTTGGGTTGTAAAACTCTTTCGTCGGGGAAGAAAATGACTGTACCCGAATAAGAAGGTCCGGCTAACTTCGTGCCAGCAGCCGCGGTAATACGAAGGGACCTAGCGTAGTTCGGAATTACTGGGCTTAAAGAGCTCGTAGGTGGTTAAAAAAGTTGATGGTGAAATCCCAAGGCTCAACCTTGGAACTGCCATCAAAACTTTTTAGCTAGAGTGTGATAGAGGTAAGTGGAATTTCTAGTGTAGAGGTGAAATTCGTAGATATTAGAAAGAACACCAAATGCGAAGGCAACTTACTGGGTCACTACTGACACTGAGGAGCGAAAGCATGGGTAGCGAAGAGGATTAGATACCCTCGTAGTCCATGCCGTAAACGATGTGTGCTAGACGTTGGAAATATATTTTTCAGTGTCGCAGCGAAAGCATTAAGCACACCGCCTGGGGAG
>AAA287_K17_Cp_7.6_bact_NPDW_3000m_HOT_LNA	Cellular organisms;Bacteria;Proteobacteria;Alphaproteobacteria;SAR11 clade
ATACTGAGTGGCGAACGGGTGAGTAATATGTGGGTATCTGCCTTTTGGTTTGGAATAACACGGGGAAACTTGTGCTAATACCGGATAAGCCTTTACAGGGAAAGTTTTAACGCCGAAAGATGAGCCCGCACTTGATTAGCTAGTTGGTAAGGTAAAAGCTTACCAAGGCTACGATCAATAGCTGATCTGAGAGGATGATCAGCCACATTGGGACTGAGACACGGCCCAAACTCCTACGGGAGGCAGCAGTAGGGAATCTTGCACAATGGGGGAAACCCTGATGCAGCGATGCCGCGTGAGTGAAGAAGGCCCTTGGGTTGTAAAGCTCTTTCGTCGGGGAAGAAAATGACTGTACCCGAATAAGAAGGTCCGGCTAACTTCGTGCCAGCAGCCGCGGTAATACGAAGGGACCTAGCGTAGTTCGGAATTACTGGGCTTAAAGAGCTCGTAGGTGGTTAGAAAAGTTGGTGGTGAAATCCCAAGGCTTAACCTTGGAACTGCCGCCAAAACTTTTTAACTAGAGTATGATAGAGGAAAGTGGAATTTCTAGTGTAGAGGTGAAATTCGTAGATATTAGAAGGAACACCAATTGCGAAGGCAACTTTCTGGATCATTACTGACACTGAGGAGCGAAAGCATGGGTAGCGAAGAGGATTAGATACCCTCGTAGTCCATGCTGTAAACGATGTGTGCTAGACGTTGGAAATTTAATTTT
>AAA287_M06_Cp_6.7_bact_NPDW_3000m_HOT_LNA_seq	Cellular organisms;Bacteria;Proteobacteria;Alphaproteobacteria;SAR11 clade
GCTGGCGGCACGCCTAACACATGCAAGTCGAACGAAGTAGCAATACTTAGTGGCAAACGGGTGAGAATAATGTGGGTCATCTGCCCATTGGTTCGGAATAACATGAGGAAACTTATGCTAATACCGGATAAGCCTTTACAGGGAAAGCTTTATGCACCGATGGATGAGCCCGCACTTGATTAGCTAGTTGGTAAGGTAATGGCTTACCAAGGCTACGATCGATAGCTGATCTGAGAGGATGATCAGCCACATTGGGACTGAGACACGGCCCAAACTCCTACGGGAGGCAGCAGTGGGGAATCTTGCACAATGGGGGAAACCCTGATGCAGCGATGCCGCGTGAGTGAAGAAGGCCCTTGGGTTGTAAAGCTCTTTCGTCGGGGAAGAAAATGACTGTACCCGAATAAGAAGGTCCGGCTAACTTCGTGCCAGCAGCCGCGGTAATACGAAGGGACCTAGCGTAGTTCGGAATTACTGGGCTTAAAGAGTTCGTAGGTGGTTAAAATAGTTGGTGGTGAAATCCCAAGGCTTAACCTTGGAACTGCCATCAAAACTTTTTAGCTAGAGTATGATAGAGGGAAGCGGAATTTCTAGTGTAGAGGTGAAATTCGTAGATATTAGAAAGAACACCGATTGCGAAGGCAGCTTCCTGGATCATTACTGACACTGAGGAACGAAA
>AAA001_C06_Cp_00_bact_AIW_800m_SA_all	Cellular organisms;Bacteria;Proteobacteria;Alphaproteobacteria;SAR11 clade;Deep 1
CGGTAATACGAAGGGACCTAGCGTAGTTCGGAATTACTGGGCTTAAAGAGCTCGTAGGTGGTTAAGAAAGTTGGTGGTGAAATCCCAAGGCTTAACCTTGGAACTGCCACCAAAACTTTTTAACTAGAGTATGATAGAGGTAAGTGGAATTTCTAGTGTAGAGGTGAAATTCGTAGATATTAGAAAGAACACCAATTGCGAAGGCAACTTTCTGGATCATTACTGACACTGAGGAGCGAAAGCATGGGTAGCGAAGAGGATTAGATACCCTCGTAGTCCATGCCGTAAACGATGTGTGCTAGACGTTGGAAATTTAATTTTCAGTGTCGCAGCAAAAGCATTAAGCACACCGCCTGGGGAGTACGACCGCAAGGTTAAAACTCAAATGAATTGACGGGGACCCGCACAAGCAGTGGAGCATGTGGTTTAATTCGAAGATACGCGCAGAACCTTACCAACACTTGACATGTTCGTCGCGAACCTAAGAAATTAGGTTCTTCATTCAGTTGGACGAAACACAGGTGCTGCATGGCTGTCGTCAGCTCGTGTCGTGAGATGTTGGGTTAAGTCCCGCAACGAGCGCAACCCTTACTTTTAGTTGCCACCATTAAGTTGAGCACTCTAAAAGAACTGCCAGTGATAAGCTGGAGGAATTGGCGGGGGAGCACGGTCAAG
>AAA001_D08_Cp_00_bact_AIW_800m_SA_all	Cellular organisms;Bacteria;Proteobacteria;Alphaproteobacteria;SAR11 clade;Deep 1
CGCGGCGCACGCCTAACACATGCAAGTCGAACGAAGTAGCAATACTAGTGGCGAACGGGTGAGTATATATGGGTATCTGCCTTTTGGTTTGGAATAACACGGGGAAACTTGTGCTAATACCGGATAAGCCTTAACAGGGAAAGTTTTAACGCCAAAAGATGAGCCCATACTTGATTAGCTAGTTGGTAAGGTAATAGCTTACCAAGGCTACGATCAATAGCTGATCTGAGAGGATGATCAGCCACATTGGGACTGAGACACGGCCCAAACTCCTACGGGAGGCAGCAGTGGGGAATCTTGCACAATGGGGGAAACCCTGATGCAGCGATGCCGCGTGAGTGAAGAAGGCCTTTGGGTTGTAAAGCTCTTTCGTCGAGGAAGAAAATGACTGTACTCGAATAAGAAGGTCCGGCTAACTTCGTGCCAGCAGCCGCGGTAATACGAAGGGACCTAGCGTAGTTCGGAATTACTGGGCTTAAAGAGCTCGTAGGTGGTTAATAAAGTTGGTGGTGAAATCCCAAGGCTTAACCTTGGAACTGCCACCAAAACTTTTTGACTTGAGTATGATAGAGGTAAGTGGAATTTCTAGTGTAGAGGTGAAATTCGTAGATATTAGAAAGAACACCAATTGCGAAGGCAACTTTCTGGATCATTACTGACACTGAGGAGCGAAAGCATGGGTAGCGAAGAGGATTAGATACCCTCGTAGTCCATGCCGTAAACGATGTGTGCTAGACGTTGGAAATTTATTTTTCAGTGTCGCAGCGAAAGCATTAAGCACACC
>AAA001_N08_Cp_00_bact_AIW_800m_SA_all	Cellular organisms;Bacteria;Proteobacteria;Alphaproteobacteria;SAR11 clade;Deep 1
GCGGCGGCACGCCTAACACATGCAAGTCGAACGAAGTAGCAATACTAGTGGCGAACGGGTGAGTATAATGTGGGTATCTGCCCTTTGGTTTGGAATAACACGAGGAAACTTGTGCTAATACCGGATAAGCCTTCACAGGGAAAGCTTAGCGCCAAAGGATGAGCCCGCACTTGATTAGCTAGTTGGTAAGGTAATGGCTTACCAAGGCTACGATCAATAGCTGATCTGAGAGGATGATCAGCCACATTGGGACTGAGACACGGCCCAAACTTCTACGGAAGGCAGCAGTGGGGAGTCTTGCACAATGGGGGAAACCCTGATGCAGCGATGCCGCGTGAGTGAAGAAGGCCTTTGGGTTGTAAAGCTCTTTCGTCGGGGAAGAAAATGACTGTACCCGAATAAGAAGGTCCGGCTAACTTCGTGCCAGCAGCCGCGGTAATACGAAGGGACCTAGCGTAGTTCGGAATTACTGGGCTTAAAGAGCACGTAGGTGGTTAAGAAAGTTGGTGGTGAAATCCCAAGGCTTAACCTTGGAACTGCCACCAAAACTTTTTAACTAGAGTATGATTGAGGTAAGCGGAATTTCTAGTGTAGAGGTGAAATTCGTAGATATTAGAAAGAACACCAATTGCGAAGGCAGCTTTCTGGATCATTACTGACACTGAGGTGCGAAAGCATGGGTAGCGAAGAGGATTAGATACCCTCGTAGTCCATGCCGTAAACGATGTGTGCTAGACGTTGGAAATTTATTTTTCAGTGTCGCAGCAAAAGCGTTAAGCACACC
>AAA003_A04_Cp_00_bact_AIW_800m_SA_all	Cellular organisms;Bacteria;Proteobacteria;Alphaproteobacteria;SAR11 clade;Deep 1
GCAGTCGAACGCAGTAGCAATACTGAGTGGCGAACGGGTGAGTATAATGTAGGTATCTGCCTTTTGGTTTGGAATAACACGAGGAAACTTGTGCTAATACCGGATAAGCCTTCACAGGGAAAGTTTTAACGCCAAAAGATGAGCCTGCACTTGATTAGCTAGTTGGTAAGGTAATGGCTTACCAAGGCTACGATCAATAGCTGTTCTTAGAGGAAGATCAGCCACATTGGGACTGAGACACGGCCCAAACTCCTACGGGAGGCAGCAGTGGGGAATCTTGCACAATGGGGGAAACCCTGATGCAGCGATGCCGCGTGAGTGAAGAAGGCCCTTGGGTTGTAAAGCTCTTTCGTCGGGGAAGAAAATGACTGTACCCGAATAAGAAGGTCCGGCTAACTTCGTGCCAGCAGCCGCGGTAATACGAAGGGACCTAGCGTAGTTCGGAATTACTGGGCTTAAAGAGCACGTAGGTGGTTAAGAAAGTTGGTGGTGAAATCCCAAGGCTTAACCTTGGAACTGCCATCAAAACTTTTTAACTAGAGTATGATTGAGGTAAGCGGAATTTCTAGTGTAGAGGTGAAATTCGTAGATATTAGAAAGAACACCAATTGCGAAGGCAGCTTTCTGGATCATTACTGACACTGAGGTGCGAAAGCATGGGTAGCGAAGAGGATTAGATACCCTCGTAGTCCATGCCGTAAACGATGTGTGCTAGACGTTGGGAATTTATTTTTCAGTGTCGCAGCAAAAGCGTTAAGCACACCGCCCGGGGAGTACGACCGCA
>AAA003_D21_Cp_00_bact_AIW_800m_SA_all	Cellular organisms;Bacteria;Proteobacteria;Alphaproteobacteria;SAR11 clade;Deep 1
GCTTAACACATGCAGTCGAACGAAGTAGCAATACTTAGTGGCGAACGGGTGAGTATAATGTGGGAATCTGCCTTTTGGTTTGGAATAACACGGGGAAACTTGTGCTAATACCGGATAAGCCTTCACAGGGAAAGCTTTAGCGCCAGAAGATGAGCCCACACTTGATTAGCTAGTTGGTAAGGTAATGGCTTACCAAGGCTACGATCAATAGCTGATCTGAGAGGATGATCAGCCACATTGGGACTGAGACACGGCCCAAACTCCTACGGGAGGCAGCAGTGGGGAATCTTGCACAATGGGGGAAACCCTGATGCAGCGATGCCGCGTGAGTGAAGAAGGCCTTTGGGTTGTAAAGCTCTTTCGTCGGGGAAGAAAATGACTGTACCCGAATAAGAAGGTCCGGCTAACTTCGTGCCAGCAGCCGCGGTAATACGAAGGGACCTAGCGTAGTTCGGAATTACTGGGCTTAAAGAGCTCGTAGGTGGTCAGAAAAGTTGGTGGTGAAATCCCAAGGCTTAACCTTGGAACTGCCACTAAAACTTTTTGACTAGAGTATGATAGAGGAAAGTGGAATTTCTAGTGTAGAGGTGAAATTCGTAGATATTAGAAAGAACACCGATTGCGAAGGCAACTTTCTGGATCATTACTGACACTGAGGAGCGAAAGCATGGGTAGCGAAGAGGATTAGATACCCTCGTAGTCCATGCCGTAAACGATGTGTGCTAGACGTTGGAAACTTAGTTTTCAGTGTCGCAGCAAAAGCGTTAAGCACACCG
>AAA003_F20_Cp_00_bact_AIW_800m_SA_all	Cellular organisms;Bacteria;Proteobacteria;Alphaproteobacteria;SAR11 clade;Deep 1
TGCAGTCGAACGAAGTAGCAATACTTAGTGGCGAACGGGTGAGTATAATATGGATATCTGCCTTTTGGTTTGGAATAACACGGGGAAACTTGTGCTAATACCAAATAAGCCTTTACAGGGAAAGCTTTAGCGCCAAAAGATGAGTCCATACTTGATTAGCTTGTTGGTAAGGTAATGGCTTACCAAGGCTACAATCAATAGCTGATCTGAGAGGATGATCAGCCACATTGGGACTGAGACACGGCCCAAACTCCTACGGGGGGCAGCAGTGGGGAATCTTGCACAATGGGGGAAACCCTGATGCAGCGATGCCGCGTGAGTGAAGAAGGCCTTTGGGTTGTAAAGCTCTTTCGTCGGGGAAGAAAATGACTGTACCCGAATAAGAAGGTCCGGCTAACTTCGTGCCAGCAGCCGCGGTAATACGAAGGGACCTAGCGTAGTTCGGAATTACTGGGCTTAAAGAGCTCGTAGGTGGTTAAGAAAGTTGGTGGTGAAATCCCAAGGCTTAACCTTGGAACTGCCGCCAAAACTTTTTGACTAGAGTATGATAGAGGTAAGTGGAATTTCTAGTGTAGAGGTGAAATTCGTAGATATTAGAAAGAACACCAATTGCGAAGGCAACTTTCTGGATCATTACTGACACTGAGGAGCGAAAGCATGGGTAGCGAAGAGGATTAGATACCCTCGTAGTCCATGCTGTAAACGATGTGTGCTAGACGTTGGAAACTTAGTTTTCAGTGTCGCAGCAAAAGCGTTAAGCACACC
>AAA003_L10_Cp_00_bact_AIW_800m_SA_all	Cellular organisms;Bacteria;Proteobacteria;Alphaproteobacteria;SAR11 clade;Deep 1
TGCAAGTCGAACGCAGTAGCAATACTGAGTGGCGAACGGGTGAGTATAATGTGGGTATCTGCCTTTTGGTTTGGAATAACACGAGGAAACTTGTGCTAATACCGGATAAGCCTTCACAGGGAAAGTTTTATACGCCAAAAGATGAGCCCGCACTTGATTAGCTAGTTGGTAAGGTAATGGCTTACCAAGGCTACGATCAATAGCTGATCTGAGAGGATGATCAGCCACATTGGGACTGAGACACGGCCCAAACTTCTACGGAAGGCAGCAGTGGGGAGTCTTGCACAATGGGGGAAACCCTGATGCAGCGATGCCGCGTGAGTGAAGAAGGCCTTTGGGTTGTAAAGCTCTTTCGTCGGGGAAGAAAATGACTGTACCCGAATAAGAAGGTCCGGCTAACTTCGTGCCAGCAGCCGCGGTAATACGAAGGGACCTAGCGTAGTTCGGAATTACTGGGCTTAAAGAGCACGTAGGTGGTTGAGAAAGTTGGTGGTGAAATCCCAAGGCTTAACCTTGGAACTGCCATCAAAACTTTTTAACTAGAGTATGATTGAGGTAAGCGGAATTTCTAGTGTAGAGGTGAAATTCGTAGATATTAGAAAGAACACCAATTGCGAAGGCAGCTTTCTAGATCATTACTGACACTGAGGTGCGAAAGCATGGGTAGCGAAGAGGATTAGATACCCTCGTAGTCCATGCCGTAAACGATGTGTGCTAGACGTTGGAAATTTATTTTTCAGTGTCGCAGCAAAAGCGTTAAGCACACCGCCC
>AAA003_M10_Cp_00_bact_AIW_800m_SA_all	Cellular organisms;Bacteria;Proteobacteria;Alphaproteobacteria;SAR11 clade;Deep 1
TGCAGTCGAACGAAGTAGCAATACTTAGTGGCGAACGGGTGAGTATAATGTGGGTATCTGCCCTTTGGTTTGGAATAACACGAGGAAACTTGTGCTAATACCAGATAAGCCTTCACAGGGAAAGCTTTAGCGCCGAAGGATGAGCCCGCACTTGATTAGCTAGTTGGTGAGGTAATAGCTCACCAAGGCAACGATCAATAGCTGTTCTTAGAGGAAGACCAGCCACATTGGGACTGAGACACGGCCCAAACTCCTACGGGAGGCAGCAGTGGGGAATCTTGCACAATGGGGGAAACCCTGATGCAGCGATGCCGCGTGAGTGAAGAAGGCCCTTGGGTTGTAAAGCTCTTTCGTCGGGGAAGAAAATGACTGTACCCGAATAAGAAGGTCCGGCTAACTTCGTGCCAGCAGCCGCGGTAATACGAAGGGACCTAGCGTAGTTCGGAATTACTGGGCTTAAAGAGCTCGTAGGTGGTTAAGAAAGTTGGTGGTGAAATCCCAAGGCTTAACCTTGGAACTGCCACCAAAACTTTTTGACTAGAGTATGATAGAGGTAAGTGGAATTTCTAGTGTAGAGGTGAAATTCGTAGATATTAGAAAGAACACCAATTGCGAAGGCAGCTTTCTGGATCATTACTGACACTGAGGAGCGAAAGCATGGGTAGCGAAGAGGATTAGATACCCTCGTAGTCCATGCTGTAAACGATGTGTGCTAGACGTTGGAAACTTAGTTTTCAGTGTCGCAGCAAAAGCGTTAAGCACACCGCCTGGGGAGTACGACCGCAAGGTAAA
>AAA003_M14_Cp_00_bact_AIW_800m_SA_all	Cellular organisms;Bacteria;Proteobacteria;Alphaproteobacteria;SAR11 clade;Deep 1
CGCGGCGGCACGCTTAACACATGCAAGTCGAACGCAGTAGCAATACTGAGTGGCGAACGGGTGAGTATAATGTGGGTATCTGCCTTTTGGTTTGGAATAACACGAGGAAACTTGTGCTAATACCGAATAAGCCCTTACGGGGAAAGTTTTAACGCCGAAAGATGAGCCCGCACTTGATTAGCTAGTTGGTAAGGTAATGGCTTACCAAGGCTACGATCAATAGCTGATCTGAGAGGATGATCAGCCACATTGGGACTGAGACACGGCCCAAACTCCTACGGGAGGCAGCAGTGGGGAATCTTGCACAATGGGGGAAACCCTGATGCAGCGATGCCGCGTGAGTGAAGAAGGCCTTTGGGTTGTAAAGCTCTTTCGTCGGGGAAGAAAATGACTGTACCCGAATAAGAAGGTCCGGCTAACTTCGTGCCAGCAGCCGCGGTAATACGAAGGGACCTAGCGTAGTTCGGAATTACTGGGCTTAAAGAGCACGTAGGTGGTTGAGAAAGTTGGTGGTGAAATCCCAAGGCTTAACCTTGGAACTGCCATCAAAACTTTTTAACTAGAGTATGATAGAGGTAAGCGGAATTTCTAGTGTAGAGGTGAAATTCGTAGATATTAGAAAGAACACCAATTGCGAAGGCAGCTTTCTGGATCATTACTGACACTGAGGTGCGAAAGCATGGGTAGCGAAGAGGATTAGATACCCTCGTAGTCCATGCTGTAAACGATGTGTGCTAGACGTTGGGAATTTATTTCTCAGTGTCGCAGCAAAAGCGTTAAGCACACCGA
>AAA003_N17_Cp_00_bact_AIW_800m_SA_all	Cellular organisms;Bacteria;Proteobacteria;Alphaproteobacteria;SAR11 clade;Deep 1
CGCGGCGGCACGCCTAACACATGCAAGTCGAACGAAGTAGCAATACTAGTGGCGAACGGGTGAGTATAATGTGGGTATCTGCCTTTTGGTTGGAATAACACGGGGAAACTTGTGCTAATACTGAATAAGCCTTTACAGGGAAAGCTTAGCGCCAAAAGATGAGCCCACACTTGATTAGCTAGTTGGTAAGGTAATGGCTTACCAAGGCTTCGATCAATAGCTGATCTGAGAGGATGATCAGCCACATTGGGACTGAGACACGGCCCAGACTCCTACGGGAGGCAGCAGTGGGGAATCTTGCACAATGGGGGAAACCCTGATGCAGCGATGCCGCGTGAGTGAAGAAGGCCTTTGGGTTGTAAAGCTCTTTCGTCGGGGAAGAAAATGACTGTACCCGAATAAGAAGGTCCGGCTAACTTCGTGCCAGCAGCCGCGGTAATACGAAGGGACCTAGCGTAGTTCGGAATTACTGGGCTTAAAGAGCTCGTAGGTGGTTAAGAAAGTTGGTGGTGAAATCCCAAGGCTTAACCTTGGAACTGCCACCAAAACTTTTTAACTAGAGTATGATAGAGGTAAGTGGAATTTCTAGTGTAGAGGTGAAATTCGTAGATATTAGAAAGAACACCAATTGCGAAGGCAACTTTCTGGATCATTACTGACACTGAGGAGCGAAAGCATGGGTAGCGAAGAGGATTAGATACCCTCGTAGTCCATGCTGTAAACGATGTGTGCTAGACGTTGGAAATTTAGTTTTCAGTGTCGCAGCAAAAGCATTAAGCACACCTC
>AAA007_L14_Cp_6.1_bact_AIW_800m_SA_HNA	Cellular organisms;Bacteria;Proteobacteria;Alphaproteobacteria;SAR11 clade;Deep 1
CGCTGGCGGCACGCCTAACACATGCAAGTCGAACGCAGTAGCAATACTGAGTGGCGAACGGGTGAGTATAATGTGGGTATCTGCCTTTTGGTTTGGAATAACACGAGGAAACTTGTGCTAATACCGGATAAGCCCTTACGGGGAAAGTTTTAACGCCGAAAGATGAGCCCGCACTTGATTAGCTAGTTGGTAAGGTAATGGCTTACCAAGGCAACGATCAATAGTTGATCTGAGAGGATGATCAGCCACATTGGGACTGAGACACGGCCCAAACTCCTACGGGAGGCAGCAGTGGGGAATCTTGCACAATGGGGGAAACCCTGATGCAGCGATGCCGCGTGAGTGAAGAAGGCCTTTGGGTTGTAAAGCTCTTTCGTCGGGGAAGAAAATGACTGTACCCGAATAAGAAGGTCCGGCTAACTTCGTGCCAGCAGCCGCGGTAATACGAAGGGACCTAGCGTAGTTCGGAATTACTGGGCTTAAAGAGCACGTAGGTGGTTAGAAAAGTTGGTGGTGAAATCCCAAGGCTTAACCTTGGAACTGCCATCAAAACTTTTTGACTAGAGTGTGATAGAGGTAAGCGGAATTTCTAGTGTAGAGGTGAAATTCGTAGATATTAGAAAGAACACCAATTGCGAAGGCAGCTTTCTGGATCATTACTGACACTGAGGTGCGAAAGCATGGGTAGCGAAGAGGATTAGATACCCTCGTAGTCCATGCCGTAAACGATGTGTGCTAGACGTTGGAAATTTATTTTTCAGTGTCGCAGCAAAAGCGTTAAGCACACCGCCTGGGGAGTACGACCGCAAGGTTAAACTTAAAAGTGAATGGCGT
>AAA008_A11_Cp_10.6_bact_AIW_800m_SA_LNA	Cellular organisms;Bacteria;Proteobacteria;Alphaproteobacteria;SAR11 clade;Deep 1
GCTGGCGGCACGCCTAACACATGCAAGTCGAACGAAGTAGCAATACTTAGTGGCAAACGGGTGAGTATGATGTGGGTATCTGCCCTTTGGTATGGAATAACACGAGGAAACTTGTGCTAATACTGTATAAGCCTTCACAGGGAAAGCTTTATGCGCCAAAGGATGAGCCCGCACTTGATTAGCTAGTTGGTAAGGTAATGGCTTACCAAGGCAACGATCAATAGCTGATCTGAGAGGATGATCAGCCACATTGGGACTGAGACACGGCCCAAACTCCTACGGGAGGCAGCAGTGGGGAATCTTGCACAATGGGGGAAACCCTGATGCAGCGATGCCGCGTGAGTGAAGAAGGCCTTTGGGTTGTAAAGCTCTTTCGTCGGGGAAGAAAATGACTGTACCCGAATAAGAAGGTCCGGCTAACTTCGTGCCAGCAGCCGCGGTAATACGAAGGGACCTAGCGTAGTTCGGAATTACTGGGCTTAAAGAGCTCGTAGGTGGTTAGAAAAGTTAGTGGTGAAATCCCAAGGCTTAACCTTGGAACTGCCACTAAAACTTTTTGACTAGAGTGTGATAGAGGTAAGCGGAATTTCTAGTGTAGAGGTGAAATTCGTAGATATTAGAAAGAACACCAATTGCGAAGGCAGCTTTCTGGATCATTACTGACACTGAGGAGCGAAAGCATGGGTAGCGAAGAGGATTAGATACCCTCGTAGTCCATGCTGTAAACGATGTGTGCTAGACGTTGGAAATTTATTTTTCAGTGTCGCAGCAAAAGCGTTAAGCACACCGCCTGGGGAGTACGACCGCAAGGTAAAACTTAAATGGAATGACGGCA
>AAA008_A14_Cp_6.4_bact_AIW_800m_SA_LNA	Cellular organisms;Bacteria;Proteobacteria;Alphaproteobacteria;SAR11 clade;Deep 1
GCACGCCTAACACATGCAAGTCGAACGCAGTAGCAATACTGAGTGGCAAACGGGTGAGTATGATGTGGGTATCTGCCTTTTGGTTTGGAATAACACGAGGAAACTTGTGCTAATACCGGATAAGCCCTTACGGGGAAAGTTTTAACGCCGAAAGATGAGCCCGCACTTGATTAGCTAGTTGGTAAGGTAATAGCTTACCAAGGCTACGATCAATAGCTGATCTGAGAGGATGATCAGCCACATTGGGACTGAGACACGGCCCAGACTCCTACGGGAGGCAGCAGTGGGGAATCTTGCACAATGGGGGAAACCCTGATGCAGCGATGCCGCGTGAGTGAAGAAGGCCTTTGGGTTGTAAAGCTCTTTCGTCGGGGAAGAAAATGACTGTACCCGAATAAGAAGGTCCGGCTAACTTCGTGCCAGCAGCCGCGGTAATACGAAGGGACCTAGCGTAGTTCGGAATTACTGGGCTTAAAGAGCTCGTAGGTGGTTAGAAAAGTTAGTGGTGAAATCCCAAGGCTTAACCTTGGAACTGCCACTAAAACTTTTTAACTAGAGTATGGTAGAGGTAAGCGGAATTTCTAGTGTAGAGGTGAAATTCGTAGATATTAGAAAGAACACCAATTGCGAAGGCAGCTTTCTGGATCATTACTGACACTGAGGAGCGAAAGCATGGGTAGCGAAGAGGATTAGATACCCTCGTAGTCCATGCTGTAAACGATGTGTGCTAGACGTTGGAAATTTATTTTTCAGTGTCGCAGCAAAAGCGTTAAGCACACCGCCTGGGGAGTACGACCGCAAGGTAAACTCAAATGGAATGACGGT
>AAA008_C05_Cp_7.1_bact_AIW_800m_SA_LNA	Cellular organisms;Bacteria;Proteobacteria;Alphaproteobacteria;SAR11 clade;Deep 1
GGCGGCACGCCTAACACATGCAAGTCGAACGAAGTAGCAATACTTAGTGGCGAACGGGTGAGTATAATGTAGGTATCTGCCCTTTGGTTTGGAATAACACGAGGAAACTTGTGCTAATACCAGATAAGCCTTCACAGGGAAAGCTTTAGCGCCAAAGGATGAGCCTGCACTTGATTAGCTAGTTGGTAAGGTAATGGCTTACCAAGGCTACGATCAATAGCTGATCTGAGAGGATGATCAGCCACATTGGGACTGAGATACGGCCCAGACTCCTACGGGAGGCAGCAGTGGGGAATCTTGCACAATGGGGGAAACCCTGATGCAGCGATGCCGCGTGAGTGAAGAAGGCCTTTGGGTTGTAAAGCTCTTTCGTCGGGGAAGAAAATGACTGTACCCGAATAAGAAGGTCCGGCTAACTTCGTGCCAGCAGCCGCGGTAATACGAAGGGACCTAGCGTAGTTCGGAATTACTGGGCTTAAAGAGCACGTAGGTGGTTAGAAAAGTTGGTGGTGAAATCCCAGGGCTTAACCCTGGAACTGCTACCAAAACTTTTTGACTAGAGTGTGATAGAGGTAAGCGGAATTTCTAGTGTAGAGGTGAAATTCGTAGATATTAGAAAGAACACCAATTGCGAAGGCAGCTTTCTGGATCATTACTGACACTGAGGTGCGAAAGCATGGGTAGCGAAGAGGATTAGATACCCTCGTAGTCCATGCTGTAAACGATGTGTGCTAGATGTTGGGAATTTTATTCTCAGTGTCGCAGCAAAAGCGTTAAGCACACCGCCTGGGGAGTACGACCGCAAGGTTTAAAACCTCAAATGGAATTGAAGT
>AAA008_D03_Cp_9.6_bact_AIW_800m_SA_LNA	Cellular organisms;Bacteria;Proteobacteria;Alphaproteobacteria;SAR11 clade;Deep 1
GGCGGCACGCCTAACACATGCAAGTCGAACGAAGTAGCAATACTTAGTGGCGAACGGGTGAGTATAATGTGGGTATCTGCCTTTTGGTTTGGAATAACACGGGGAAACCTGTGCTAATACCGGATAAGCCTTTACAGGGAAAGTTTTAACGCCAAAAGATGAGCCCGCACTTGATTAGCTAGTTGGTAAGGTAATGGCTTACCAAGGCTTCGATCAATAGCTGATCTGAGAGGATGATCAGCCACATTGGGACTGAGACACGGCCCAAACTCCTACGGGAGGCAGCAGTGGGGAATCTTGCACAATGGGGGAAACCCTGATGCAGCGATGCCGCGTGAGTGAAGAAGGCCTTTGGGTTGTAAAGCTCTTTCGTCGGGGAAGAAAATGACTGTACCCGAATAAGAAGGTCCGGCTAACTTCGTGCCAGCAGCCGCGGTAATACGAAGGGACCTAGCGTAGTTCGGAATTACTGGGCTTAAAGAGCTCGTAGGTGGTTAGAAAAGTTGGTGGTGAAATCCCAAGGCTTAACCTTGGAACTGCCACCAAAACTTTTTAACTAGAGTGTGATAGAGGAAAGTGGAATTTCTAGTGTAGAGGTGAAATTCGTAGATATTAGAAAGAACACCAATTGCGAAGGCAACTTTCTGGATCACTACTGACACTGAGGAGCGAAAGCATGGGTAGCGAAGAGGATTAGATACCCTCGTAGTCCATGCTGTAAACGATGTGTGCTAGACGTTGGAAATTTAATTTTCAGTGTCGCAGCAAAAGCGTTAAGCACACCGCCTGGGGAGTACGACCGCAAAGGTTAAACTTAAAATGGAAATGACGT
>AAA008_D14_Cp_8.9_bact_AIW_800m_SA_LNA	Cellular organisms;Bacteria;Proteobacteria;Alphaproteobacteria;SAR11 clade;Deep 1
ACGCTGGCGGCACGCCTAACACATGCAAGTCGAACGCAGTAGCAATACTGAGTGGCGAACGGGTGAGTATAATGTGGGTATCTGCCTTTTGGTTTGGAATAACATGAGGAAACTTGTGCTAATACCGGATAAGCCCTTACGGGGAAAGTTTTAACGCCAAAAGATGAGCCCGCACTTGATTAGCTAGTTGGTAAGGTAATGGCTTACCAAGGCTACGATCAATAGCTGATCTGAGAGGATGATCAGCCACATTGGGACTGAGACACGGCCCAGACTCCTACGGGAGGCAGCAGTGGGGAATCTTGCACAATGGGGGAAACCCTGATGCAGCGATGCCGCGTGAGTGAAGAAGGCCTTTGGGTTGTAAAGCTCTTTCGTCGGGGAAGAAAATGACTGTACCCGAATAAGAAGGTCCGGCTAACTTCGTGCCAGCAGCCGCGGTAATACGAAGGGACCTAGCGTAGTTCGGAATTACTGGGCTTAAAGAGCTCGTAGGTGGTTAGAAAAGTTGGTGGTGAAATCCCAAGGCTTAACCTTGGAACTGCCACCAAAACTTTTTGACTAGAGTGTGATAGAGGAAAGTGGAATTTCTAGTGTAGAGGTGAAATTCGTAGATATTAGAAAGAACACCAATTGCGAAGGCAACTTTCTGGATCATTACTGACACTGAGGAGCGAAAGCATGGGTAGCGAAGAGGATTAGATACCCTCGTAGTCCATGCCGTAAACGATGTGTGCTAGACGTTGGAAATTTAGTTTTCAGTGTCGCAGCGAAAGCGTTAAGCACACCGCCTGGGGAGTACGACCGCA
>AAA008_D23_Cp_8.1_bact_AIW_800m_SA_LNA	Cellular organisms;Bacteria;Proteobacteria;Alphaproteobacteria;SAR11 clade;Deep 1
ACGCTGGCGGCACGCCTAACACATGCAAGTCGAACGCAGTAGCAATACTGAGTGGCGAACGGGTGAGTATAATGTGGGTATCTGCCTTTTGGTTTGGAATAACACGAGGAAACTTGTGCTAATACCGGATAAGCCCTTACGGGGAAAGTTTTAACGCCAATAGATGAGCCCGCACTTGATTAGCTAGTTGGTAGGGTAATGGCCTACCAAGGCAACGATCAATAGCTGATCTGAGAGGATGATCAGCCACATTGGGACTGAGACACGGCCCAAACTCCTACGGGAGGCAGCAGTGGGGAATCTTGCACAATGGGGGAAACCCTGATGCAGCGATGCCGCGTGAGTGAAGAAGGCCCTTGGGTTGTAAAGCTCTTTCGTCGGGGAAGAAAATGACTGTACCCGAATAAGAAGGTCCGGCTAACTTCGTGCCAGCAGCCGCGGTAATACGAAGGGACCTAGCGTAGTTCGGAATTACTGGGCTTAAAGAGCACGTAGGTGGTTAGAAAAGTTAGTGGTGAAATCCCAAGGCTTAACCTTGGAACTGCCACTAAAACTTTTTAACTAGAGTATGATAGAGGTGAGCGGAATTTCTAGTGTAGAGGTGAAATTCGTAGATATTAGAAAGAACACCAATTGCGAAGGCAGCTTTCTGGATCATTACTGACACTGAGGTGCGAAAGCATGGGTAGCGAAGAGGATTAGATACCCTCGTAGTCCATGCTGTAAACGATGTGTGCTAGACGTTGGAAATTTAATTTTCAGTGTCGCAGCAAAAGCGTTAAGCACACCGCCTGGGGAGTACGACCGCAAGGTTAAAACTCAAATGAAATGCGA
>AAA008_E11_Cp_11.6_bact_AIW_800m_SA_LNA	Cellular organisms;Bacteria;Proteobacteria;Alphaproteobacteria;SAR11 clade;Deep 1
TGACACTGCTCATAACCGTATCGCTGGGCTGCACGCCTAACACATGCAAGTCGAACGAAGTAGCAATACTGAGTGGCGAACGGGTGAGTATAATGTGGGTATCTGCCTTTTGGTTTGGAATAACACGAGGAAACTTGTGCTAATACTGGATAAGCCTTTACAGGGAAAGTTTTAACGCCAAAAGATGAGCCCGCACTTGATTAGCTAGTTGGTAAGGTAATGGCTTACCAAGGCTACGATCAATAGCTGATCTGAGAGGATGATCAGCCACATTGGGACTGAGACACGGCCCAAACTCCTACGGGAGGCAGCAGTGGGGAATCTTGCACAATGGGGGAAACCCTGATGCAGCGATGCCGCGTGAGTGAAGAAGGCCTTTGGGTTGTAAAGCTCTTTCGTCGGGGAAGAAAATGACTGTACCCGAATAAGAAGGTCCGGCTAACTTCGTGCCAGCAGCCGCGGTAATACGAAGGGACCTAGCGTAGTTCGGAATTACTGGGCTTAAAGAGCTCGTAGGTGGTTAGAAAAGTTGGTGGTGAAATCCCAAGGCTTAACCTTGGAACTGCCACCAAAACTTTTTAACTTGAGTATGATAGAGGAAAGTGGAATTTCTAGTGTAGAGGTGAAATTCGTAGATATTAGAAAGAACACCAATTGCGAAGGCAACTTTCTGGATCATTACTGACACTGAGGAGCGAAAGCATGGGTAGCGAAGAGGATTAGATACCCTCGTAGTCCATGCTGTAAACGATGTGTGCTAGACGTTGGAAATTTATTTTTCAGTGTCGCAGCAAAAGCGTTAAGCACACCGCCTGGGGAGTACGACCGCAA
>AAA008_E13_Cp_5.9_bact_AIW_800m_SA_LNA	Cellular organisms;Bacteria;Proteobacteria;Alphaproteobacteria;SAR11 clade;Deep 1
ACGCTGGCGGCACGCCTAACACATGCAAGTCGAACGCAGTAGCAATACTGAGTGGCGAACGGGTGAGTATAATGTGGGTATCTGCCTTTTGGTTTGGAATAACACGAGGAAACTTGTGCTAATACCGGATAAGCCTTCACAGGGAAAGTTTTATACGCCAAAAGATGAGCCCGCACTTGATTAGCTAGTTGGTAAGGTAATGGCTTACCAAGGCTACGATCAATAGCTGATCTGAGAGGATGATCAGCCACATTGGGACTGAGACACGGCCCAAACTTCTACGGAAGGCAGCAGTGGGGAGTCTTGCACAATGGGGGAAACCCTGATGCAGCGATGCCGCGTGAGTGAAGAAGGCCTTTGGGTTGTAAAGCTCTTTCGTCGGGGAAGAAAATGACTGTACCCGAATAAGAAGGTCCGGCTAACTTCGTGCCAGCAGCCGCGGTAATACGAAGGGACCTAGCGTAGTTCGGAATTACTGGGCTTAAAGAGCACGTAGGTGGTTAAGAAAGTTGGTGGTGAAATCCCAGGGCTTAACCTTGGAACTGCCACCAAAACTTTTTAACTAGAGTATGATTGAGGCAAGCGGAATTTCTAGTGTAGAGGTGAAATTCGTAGATATTAGAAAGAACACCAATTGCGAAGGCAGCTTTCTGGATCATTACTGACACTGAGGTGCGAAAGCATGGGTAGCGAAGAGGATTAGATACCCTCGTAGTCCATGCCGTAAACGATGTGTGCTAGACGTTGGGAATTTATTTTTCAGTGTCGCAGCAAAAGCGTTAAGCACACCGCCTGGGGAGTACGACCGCAAAGGTTAAAACACTAAAATGTAAAATTGACGGGACC
>AAA008_G05_Cp_9.9_bact_AIW_800m_SA_LNA	Cellular organisms;Bacteria;Proteobacteria;Alphaproteobacteria;SAR11 clade;Deep 1
GGCGGCACGCCTAACACATGCAAGTCGAACGAAGTAGCAATACTTAGTGGCGAACGGGTGAGTATAATGTGGGTATCTGCCTTTTGGTTTGGAATAACACGGGGAAACTTGTGCTAATACCGAATAAGCCTTTACAGGGAAAGCTTTAGCGCCAAAAGATGAGCTCATACTTGATTAGCTAGTTGGTAAGGTAATGGCTTACCAAGGCTACGATCAATAGTTGATCTGAGAGGATGATCAGCCACATTGGGACTGAGACACGGCCCAAACTCCTACGGGGGGCAGCAGTGGGGAATCTTGCACAATGGGGGAAACCCTGATGCAGCGATGCCGCGTGAGTGAAGAAGGCCTTTGGGTTGTAAAGCTCTTTCGTCGGGGAAGAAAATGACTGTACCCGAATAAGAAGGTCCGGCTAACTTCGTGCCAGCAGCCGCGGTAATACGAAGGGACCTAGCGTAGTTCGGAATTACTGGGCTTAAAGAGCTCGTAGGTGGTTAAGAAAGTTGGTGGTGAAATCCCAAGGCTTAACCTTGGAACTGCCACCAAAACTTTTTGACTAGAGTATGATAGAGGTAAGTGGAATTTCTAGTGTAGAGGTGAAATTCGTAGATATTAGAAAGAACACCAATTGCGAAGGCAACTTTCTGGATCATTACTGACACTGAGGAGCGAAAGCATGGGTAGCGAAGAGGATTAGATACCCTCGTAGTCCATGCTGTAAACGATGTGTGCTAGACGTTGGAAACTTGGTTTTCAGTGTCGCAGCAAAAGCGTTAAGCACACCGCCTGGGGAGTACGACCGCAAGTAAGGCTAACTTCTCATGGGGTTGACGGGGA
>AAA008_I14_Cp_6.7_bact_AIW_800m_SA_LNA	Cellular organisms;Bacteria;Proteobacteria;Alphaproteobacteria;SAR11 clade;Deep 1
ACGCTGGCGGCACGCTTAACACATGCAAGTCGAACGAAGTAGCAATACTTAGTGGCGAACGGGTGAGTATAATGTGGGAATCTGCCTTTTGGTTTGGAATAACACGGGGAAACTTGTGCTAATACCGGATAAGCCTTCACAGGGAAAGCTTTAGCGCCAGAAGATGAGCCCACACTTGATTAGCTAGTTGGTAAGGTAATGGCTTACCAAGGCTACGATCAATAGCTGATCTGAGAGGATGATCAGCCACATTGGGACTGAGACACGGCCCAAACTCCTACGGGAGGCAGCAGTGGGGAATCTTGCACAATGGGGGAAACCCTGATGCAGCGATGCCGCGTGAGTGAAGAAGGCCTTTGGGTTGTAAAGCTCTTTCGTCGGGGAAGAAAATGACTGTACCCGAATAAGAAGGTCCGGCTAACTTCGTGCCAGCAGCCGCGGTAATACGAAGGGACCTAGCGTAGTTCGGAATTACTGGGCTTAAAGAGCTCGTAGGTGGTCAGAAAAGTTGGTGGTGAAATCCCAAGGCTTAACCTTGGAACTGCCACTAAAACTTTTTGACTAGAGTATGATAGAGGAAAGTGGAATTTCTAGTGTAGAGGTGAAATTCGTAGATATTAGAAAGAACACCGATTGCGAAGGCAACTTTCTGGATCATTACTGACACTGAGGAGCGAAAGCATGGGTAGCGAAGAGGATTAGATACCCTCGTAGTCCATGCCGTAAACGATGTGTGCTAGACGTTGGAAACTTAGTTTTCAGTGTCGCAGCGAAAGCGTTAAGCACACCGCCTGGGGAGTACGACCGCAAAGGGTAAACTTAAATGAGAATTGACGT
>AAA240_B19_Cp_7.8_bact_AAIW_770m_HOT_HNA	Cellular organisms;Bacteria;Proteobacteria;Alphaproteobacteria;SAR11 clade;Deep 1
CGCTGGCGGCACGCCTAACACATGCAAGTCGAACGCAGTAGCAATACTGAGTGGCGAACGGGTGAGTATAATGTGGGTATCTGCCTTTTGGTTTGGAATAACACGAGGAAACTTGTGCTAATACCGGATAAGCCTTCACAGGGAAAGTTTTATACGCCAAAAGATGAGCCCGCACTTGATTAGCTAGTTGGTAAGGTAATGGCTTACCAAGGCTACGATCAATAGCTGTTCTTAGAGGAAGATCAGCCACATTGGGACTGAGACACGGCCCAAACTCCTACGGGAGGCAGCAGTGGGGAATCTTGCACAATGGGGGAAACCCTGATGCAGCGATGCCGCGTGAGTGAAGAAGGCCTTTGGGTTGTAAAGCTCTTTCGTCGGGGAAGAAAATGACTGTACCCGAATAAGAAGGTCCGGCTAACTTCGTGCCAGCAGCCGCGGTAATACGAAGGGACCTAGCGTAGTTCGGAATTACTGGGCTTAAAGAGCACGTAGGTGGTTAAAAAAGTTGGTGGTGAAATCCCAAGGCTTAACCTTGGAACTGCCACCAAAACTTTTTAGCTAGAGTGTGATTGAGGTAAGCGGAATTTCTAGTGTAGAGGTGAAATTCGTAGATATTAGAAAGAACACCAATTGCGAAGGCAGCTTTCTGGATCATTACTGACACTGAGGTGCGAAAGCATGGGTAGCGAAGAGGATTAGATACCCTCGTAGTCCATGCCGTAAACGATGTGTGCTAGACGTTGGAAATTTATTTTCAGTGTCGCAGCAAAAGCGTTAAGCACACCGCCTGGGGAGTACGACCGCAAGGTAAACTCAAATGATGCG
>AAA240_E14_Cp_7.4_bact_AAIW_770m_HOT_HNA	Cellular organisms;Bacteria;Proteobacteria;Alphaproteobacteria;SAR11 clade;Deep 1
ACGTACGCTGGCGGCACGCCTAACACATGCAAGTCGAACGAAGTAGCAATACTTAGTGGCAAACGGGTGAGTATGATGTGGGTATCTGCCCTTTGGTATGGAATAACACGAGGAAACTTGTGCTAATACTGTATAAGCCTTCACAGGGAAAGCTTTATGCGCCGAAGGATGAGCCTGCACTTGATTAGCTAGTTGGTAAGGTAATAGCTTACCAAGGCAACGATCAATAGCTGATCTGAGAGGATGATCAGCCACATTGGGACTGAGACACGGCCCAAACTCCTACGGGAGGCAGCAGTGGGGAATCTTGCACAATGGGGGAAACCCTGATGCAGCGATGCCGCGTGAGTGAAGAAGGCCTTTGGGTTGTAAAGCTCTTTCGTCGGGGAAGAAAATGACTGTACCCGAATAAGAAGGTCCGGCTAACTTCGTGCCAGCAGCCGCGGTAATACGAAGGGACCTAGCGTAGTTCGGAATTACTGGGCTTAAAGAGCTCGTAGGTGGTTAGAAAAGTTAGTGGTGAAATCCCAAGGCTTAACCTTGGAACTGCCACTAAAACTTTTTAACTAGAGTATGGTAGAGGTAAGCGGAATTTCTAGTGTAGAGGTGAAATTCGTAGATATTAGAAAGAACACCAATTGCGAAGGCAGCTTTCTGGATCATTACTGACACTGAGGAGCGAAAGCATGGGTAGCGAAGAGGATTAGATACCCTCGTAGTCCATGCTGTAAACGATGTGTGCTAGACGTTGGAAATTTATTTTTCAGTGTCGCAGCAAAAGCGTTAAGCACACCGCCTGGGGAGTACGACCGCAAGTAAGCTATGATAG
>AAA282_C10_Cp_8.8_bact_NPBW_4800m_HOT_LNA	Cellular organisms;Bacteria;Proteobacteria;Alphaproteobacteria;SAR11 clade;Deep 1
ACGCTGGCGGCACGCCTAACACATGCAAGTCGAACGCAGTAGCAATACTGAGTGGCGAACGGGTGAGTATAATGTAGGTATCTGCCTTTTGGTTTGGAATAACACGAGGAAACTTGTGCTAATACCGGATAAGCCTTCACAGGGAAAGTTTTAACGCCAAAAGATGAGCCTGCACTTGATTAGCTAGTTGGTAAGGTAATGGCTTACCAAGGCTACGATCAATAGCTGTTCTTAGAGGAAGATCAGCCACATTGGGACTGAGACACGGCCCAAACTCCTACGGGAGGCAGCAGTGGGGAATCTTGCACAATGGGGGAAACCCTGATGCAGCGATGCCGCGTGAGTGAAGAAGGCCCTTGGGTTGTAAAGCTCTTTCGTCGGGGAAGATAATGACTGTACCCGAATAAGAAGGTCCGGCTAACTTCGTGCCAGCAGCCGCGGTAATACGAAGGGACCTAGCGTAGTTCGGAATTACTGGGCTTAAAGAGCACGTAGGTGGTTAAGAAAGTTGGTGGTGAAATCCCAAGGCTTAACCTTGGAACTGCCACCAAAACTTTTTAACTAGAGTATGATTGAGGTAAGCGGAATTTCTAGTGTAGAGGTGAAATTCGTAGATATTAGAAAGAACACCAATTGCGAAGGCAGCTTTCTGGATCATTACTGACACTGAGGTGCGAAAGCATGGGTAGCGAAGAGGATTAGATACCCTCGTAGTCCATGCCGTAAACGATGTGTGCTAGACGTTGGGAATTTATTTTTCAGTGTCGCAGCAAAAGCGTTAAGCACACCGCCTGGGGAGTACGACCGCA
>AAA282_C18_Cp_6.1_bact_NPBW_4800m_HOT_LNA	Cellular organisms;Bacteria;Proteobacteria;Alphaproteobacteria;SAR11 clade;Deep 1
CGCTGGCGGCACGCCTAACACATGCAAGTCGAACGAAGTAGCAATACTTAGTGGCGAACGGGTGAGTATAATGTGGGTATCTGCCCTTTGGTTTGGAATAACACGAGGAAACTTGTGCTAATACCGGATAAGCCTTCACAGGGAAAGCTTTAGCGCCAAAGGATGAGCCTGCACTTGATTAGCTAGTTGGTAAGGTAATGGCTTACCAAGGCAACGATCAATAGCTGTTCTAAGAGGAAGACCAGCCACATTGGGACTGAGACACGGCCCAAACTCCTACGGGAGGCAGCAGTGGGGAATCTTGCACAATGGGGGAAACCCTGATGCAGCGATGCCGCGTGAGTGAAGAAGGCCCTTGGGTTGTAAAGCTCTTTCGTCGGGGAAGAAAATGACTGTACCCGAATAAGAAGGTCCGGCTAACTTCGTGCCAGCAGCCGCGGTAATACGAAGGGACCTAGCGTAGTTCGGAATTACTGGGCTTAAAGAGCACGTAGGTGGTTAAGAAAGTTGGTGGTGAAATCCCAAGGCTTAACCTTGGAACTGCCACCAAAACTTTTTAACTAGAGTATGATTGAGGTAAGCGGAATTTCTAGTGTAGAGGTGAAATTCGTAGATATTAGAAAGAACACCAATTGCGAAGGCAGCTTTCTGGATCATTACTGACACTGAGGTGCGAAAGCATGGGTAGCGAAGAGGATTAGATACCCTCGTAGTCCATGCCGTAAACGATGTGTGCTAGACGTTGGGAATTTATTTTTCAGTGTCGCAGCAAAAGCGTTAAGCACACCGCCTGGGGAGTACGACC
>AAA282_D19_Cp_6.7_bact_NPBW_4800m_HOT_LNA	Cellular organisms;Bacteria;Proteobacteria;Alphaproteobacteria;SAR11 clade;Deep 1
ACGCCTAACACATGCAAGTCGAACGAAGTAGCAATACTTAGTGGCGAACGGGTGAGTATAATGTGGGTATCTGCCCTTTGGTTTGGAATAACACGAGGAAACTTGTGCTAATACCGGATAAGCCTTCACAGGGAAAGCTTTAGCGCCAAAGGATGAGCCCGCACTTGATTAGCTAGTTGGTAAGGTAATGGCTTACCAAGGCTACGATCAATAGCTGATCTGAGAGGATGATCAGCCACATTGGGACTGAGACACGGCCCAAACTTCTACGGAAGGCAGCAGTGGGGAGTCTTGCACAATGGGGGAAACCCTGATGCAGCGATGCCGCGTGAGTGAAGAAGGCCCTTGGGTTGTAAAGCTCTTTCGTCGGGGAAGATAATGACTGTACCCGAATAAGAAGGTCCGGCTAACTTCGTGCCAGCAGCCGCGGTAATACGAAGGGACCTAGCGTAGTTCGGAATTACTGGGCTTAAAGAGCACGTAGGTGGTTAAGAAAGTTGGTGGTGAAATCCCAAGGCTTAACCTTGGAACTGCCACCAAAACTTTTTAACTAGAGTATGATTGAGGTAAGCGGAATTTCTAGTGTAGAGGTGAAATTCGTAGATATTAGAAAGAACACCAATTGCGAAGGCAGCTTTCTGGATCATTACTGACACTGAGGTGCGAAAGCATGGGTAGCGAAGAGGATTAGATACCCTCGTAGTCCATGCCGTAAACGATGTGTGCTAGACGTTGGGAATTTATTTTCAGTGTCGCAGCAAAAGCGTTAAGCACACCGCCTGGGGAGTACGACC
>AAA282_F04_Cp_8.6_bact_NPBW_4800m_HOT_LNA	Cellular organisms;Bacteria;Proteobacteria;Alphaproteobacteria;SAR11 clade;Deep 1
CGCTGGCGGCACGCCTAACACATGCAAGTCGAACGCAGTAGCAATACTGAGTGGCGAACGGGTGAGTATAATGTAGGTATCTGCCTTTTGGTTTGGAATAACACGAGGAAACTTGTGCTAATACCGGATAAGCCTTCACAGGGAAAGTTTTAACGCCAAAAGATGAGCCTGCACTTGATTAGCTAGTTGGTAAGGTAATGGCTTACCAAGGCTACGATCAATAGCTGTTCTTAGAGGAAGATCAGCCACATTGGGACTGAGACACGGCCCAAACTCCTACGGGAGGCAGCAGTGGGGAATCTTGCACAATGGGGGAAACCCTGATGCAGCGATGCCGCGTGAGTGAAGAAGGCCCTTGGGTTGTAAAGCTCTTTCGTCGGGGAAGATAATGACTGTACCCGAATAAGAAGGTCCGGCTAACTTCGTGCCAGCAGCCGCGGTAATACGAAGGGACCTAGCGTAGTTCGGAATTACTGGGCTTAAAGAGCACGTAGGTGGTTAAGAAAGTTGGTGGTGAAATCCCAAGGCTTAACCTTGGAACTGCCACCAAAACTTTTTAACTAGAGTATGATTGAGGTAAGCGGAATTTCTAGTGTAGAGGTGAAATTCGTAGATATTAGAAAGAACACCAATTGCGAAGGCAGCTTTCTGGATCATTACTGACACTGAGGTGCGAAAGCATGGGTAGCGAAGAGGATTAGATACCCTCGTAGTCCATGCCGTAAACGATGTGTGCTAGACGTTGGGAATTTATTTTTCAGTGTCGCAGCAAAAGCGTTAAGCACACCGCCTGGGGAGTACGA
>AAA283_A05_Cp_7.2_bact_NPBW_4800m_HOT_LNA	Cellular organisms;Bacteria;Proteobacteria;Alphaproteobacteria;SAR11 clade;Deep 1
GCTGGCGGCACGCCTAACACATGCAAGTCGAACGAAGTAGCAATACTTAGTGGCGAACGGGTGAGTATAATATGGGTATCTGCCTTTTGGTTTGGAATAACACGGGGAAACTTGTGCTAATACCGGATAAGCCTTAACAGGGAAAGTTTTAACGCCAAAAGATGAGCCCATACTTGATTAGCTAGTTGGTAAGGTAATAGCTTACCAAGGCTACGATCAATAGCTGATCTGAGAGGATGATCAGCCACATTGGGACTGAGACACGGCCCAAACTCCTACGGGAGGCAGCAGTGGGGAATCTTGCACAATGGGGGAAACCCTGATGCAGCGATGCCGCGTGAGTGAAGAAGGCCTTTGGGTTGTAAAGCTCTTTCGTCGAGGAAGAAAATGACTGTACTCGAATAAGAAGGTCCGGCTAACTTCGTGCCAGCAGCCGCGGTAATACGAAGGGACCTAGCGTAGTTCGGAATTACTGGGCTTAAAGAGCTCGTAGGTGGTTAATAAAGTTGGTGGTGAAATCCCAAGGCTTAACCTTGGAACTGCCACCAAAACTTTTTGACTTGAGTATGATAGAGGTAAGTGGAATTTCTAGTGTAGAGGTGAAATTCGTAGATATTAGAAAGAACACCAATTGCGAAGGCAACTTTCTGGATCATTACTGACACTGAGGAGCGAAAGCATGGGTAGCGAAGAGGATTAGATACCCTCGTAGTCCATGCCGTAAACGATGTGTGCTAGACGTTGGAAATTTATTTTTCAGTGTCGCAGCGAAAGCATTAAGCACACCGCCTGGGGAGTACGA
>AAA283_B08_Cp_9.2_bact_NPBW_4800m_HOT_LNA	Cellular organisms;Bacteria;Proteobacteria;Alphaproteobacteria;SAR11 clade;Deep 1
GCTGGCGGCACGCCTAACACATGCAAGTCGAACGAAGTAGCAATACTTAGTGGCGAACGGGTGAGTATAATATGGGTATCTGCCTTTTGGTTTGGAATAACACGAGGAAACTTGTGCTAATACCGGATAAGCCTTTACAGGGAAAGTTTTAACGCCAAAAGATGAGCCCATACTTGATTAGCTAGTTGGTAAGGTAATGGCTTACCAAGGCTACGATCAATAGCTGATCTGAGAGGATGATCAGCCACATTGGGACTGAGACACGGCCCAAACTCCTACGGGAGGCAGCAGTGGGGAATCTTGCACAATGGGGGAAACCCTGATGCAGCGATGCCGCGTGAGTGAAGAAGGCCTTTGGGTTGTAAAGCTCTTTCGTCGGGGAAGAAAATGACTGTACCCGAATAAGAAGGTCCGGCTAACTTCGTGCCAGCAGCCGCGGTAATACGAAGGGACCTAGCGTAGTTCGGAATTACTGGGCTTAAAGAGCTCGTAGGTGGTTAAAAAAGTTGGTGGTGAAATCCCAAGGCTTAACCTTGGAACTGCCACCAAAACTTTTTGACTAGAGTATGATAGAGGTAAGTGGAATTTCTAGTGTAGAGGTGAAATTCGTAGATATTAGAAAGAACACCAATTGCGAAGGCAACTTTCTGGATCATTACTGACACTGAGGAGCGAAAGCATGGGTAGCGAAGAGGATTAGATACCCTCGTAGTCCATGCCGTAAACGATGTGTGCTAGACGTTGGAAATTTATTTTTCAGTGTCGCAGCAAAAGCGTTAAGCACACCGCCTGGGGAGTACGA
>AAA283_C09_Cp_6.7_bact_NPBW_4800m_HOT_LNA	Cellular organisms;Bacteria;Proteobacteria;Alphaproteobacteria;SAR11 clade;Deep 1
CGCTGGCGGCACGCCTAACACATGCAAGTCGAACGAAGTAGCAATACTTAGTGGCGAACGGGTGAGTATAATGTGGGTATCTGCCCTTTGGTTTGGAATAACACGAGGAAACTTGTGCTAATACCGGATAAGCCTTCACAGGGAAAGCTTTAGCGCCAAAGGATGAGCCTGCACTTGATTAGCTAGTTGGTAAGGTAATGGCTTACCAAGGCAACGATCAATAGCTGTTCTTAGAGGAAGACCAGCCACATTGGGACTGAGACACGGCCCAAACTCTTACGGGAGGCAGCAGTGGGGAATCTTGCACAATGGGGGAAACCCTGATGCAGCGATGCCGCGTGAGTGAAGAAGGCCCTTGGGTTGTAAAGCTCTTTCGTCGGGGAAGAAAATGACTGTACCCGAATAAGAAGGTCCGGCTAACTTCGTGCCAGCAGCCGCGGTAATACGAAGGGACCTAGCGTAGTTCGGAATTACTGGGCTTAAAGAGCACGTAGGTGGTTAAGAAAGTTGGTGGTGAAATCCCGAGGCTTAACCTTGGAACTGCCACCAAAACTTTTTAACTAGAGTATGATTGAGGTAAGCGGAATTTCTAGTGTAGAGGTGAAATTCGTAGATATTAGAAAGAACACCAATTGCGAAGGCAGCTTTCTGGATCATTACTGACACTGAGGTGCGAAAGCATGGGTAGCGAAGAGGATTAGATACCCTCGTAGTCCATGCCGTAAACGATGTGTGCTAGACGTTGGGAATTTATTTTTCAGTGTCGCAGCAAAAGCGTTAAGCACACCGCCTGGGGAGTACGACCGC
>AAA283_C10_Cp_7.5_bact_NPBW_4800m_HOT_LNA	Cellular organisms;Bacteria;Proteobacteria;Alphaproteobacteria;SAR11 clade;Deep 1
ACGCCTAACACATGCAAGTCGAACGAAGTAGCAATACTTAGTGGCGAACGGGTGAGTATAATGTGGGTATCTGCCCTTTGGTTTGGAATAACACGAGGAAACTTGTGCTAATACCGGATAAGCCTTCACAGGGAAAGCTTTAGCGCCAAAGGATGAGCCTGCACTTGATTAGCTAGTTGGTAAGGTAATGGCTTACCAAGGCAACGATCAATAGCTGTTCTAAGAGGAAGACCAGCCACATTGGGACTGAGACACGGCCCAAACTCCTACGGGAGGCAGCAGTGGGGAATCTTGCACAATGGGGGAAACCCTGATGCAGCGATGCCGCGTGAGTGAAGAAGGCCCTTGGGTTGTAAAGCTCTTTCGTCGGGGAAGAAAATGACTGTACCCGAATAAGAAGGTCCGGCTAACTTCGTGCCAGCAGCCGCGGTAATACGAAGGGACCTAGCGTAGTTCGGAATTACTGGGCTTAAAGAGCACGTAGGTGGTTAAGAAAGTTGGTGGTGAAATCCCAAGGCTTAACCTTGGAACTGCCACCAAAACTTTTTAACTAGAGTATGATTGAGGCAAGCGGAATTTCTAGTGTAGAGGTGAAATTCGTAGATATTAGAAAGAACACCAATTGCGAAGGCAGCTTTCTGGATCATTACTGACACTGAGGTGCGAAAGCATGGGTAGCGAAGAGGATTAGATACCCTCGTAGTCCATGCCGTAAACGATGTGTGCTAGACGTTGGGAATTTATTTTTCAGTGTCGCAGCAAAAGCGTTAAGCACACCGCCTGGGGAGTACGACC
>AAA283_E02_Cp_6.6_bact_NPBW_4800m_HOT_LNA	Cellular organisms;Bacteria;Proteobacteria;Alphaproteobacteria;SAR11 clade;Deep 1
CCTTTGGTTTGGAATAACACGAGGAAACTTGTGCTAATACCGGATAAGCCTTCACAGGGAAAGCTTTAGCGCCAAAGGATGAGCCCGCACTTGATTAGCTAGTTGGTAAGGTAATGGCTTACCAAGGCTACGATCAATAGCTGATCTGAGAGGATGATCAGCCACATTGGGACTGAGACACGGCCCAAACTTCTACGGAAGGCAGCAGTGGGGAGTCTTGCACAATGGGGGAAACCCTGATGCAGCGATGCCGCGTGAGTGAAGAAGGCCCTTGGGTTGTAAAGCTCTTTCGTCGGGGAAGAAAATGACTGTACCCGAATAAGAAGGTCCGGCTAACTTCGTGCCAGCAGCCGCGGTAATACGAAGGGACCTAGCGTAGTTCGGAATTACTGGGCTTAAAGAGCACGTAGGTGGTTAAGAAAGTTGGTGGTGAAATCCCAAGGCTTAACCTTGGAACTGCCACCAAAACTTTTTAACTAGAGTATGATTGAGGTAAGCGGAATTTCTAGTGTAGAGGTGAAATTCGTAGATATTAGAAAGAACACCAATTGCGAAGGCAGCTTTCTGGATCATTACTGACACTGAGGTGCGAAAGCATGGGTAGCGAAGAGGATTAGATACCCTCGTAGTCCATGCCGTAAACGATGTGTGCTAGACGTTGGGAATTTATTTTTCAGTGTCGCAGCAAAAGCGTTAAGCACACCGCCTGGGGAGTACGACCGCA
>AAA283_G07_Cp_6.8_bact_NPBW_4800m_HOT_LNA	Cellular organisms;Bacteria;Proteobacteria;Alphaproteobacteria;SAR11 clade;Deep 1
ACGCCTAACACATGCAAGTCGAACGAAGTAGCAATACTTAGTGGCGAACGGGTGAGTATAATATGGGTATCTGCCTTTTGGTTTGGAATAACACGGGGAAACTTGTGCTAATACCGGATAAGCCTTAACAGGGAAAGTTTTAACGCCAAAAGATGAGCCCATACTTGATTAGCTAGTTGGTAAGGTAATAGCTTACCAAGGCTACGATCAATAGCTGTTCTTAGAGGAAGATCAGCCACATTGGGACTGAGACACGGCCCAAACTCCTACGGGAGGCAGCAGTGGGGAATCTTGCACAATGGGGGAAACCCTGATGCAGCGATGCCGCGTGAGTGAAGAAGGCCTTTGGGTTGTAAAGCTCTTTCGTCGGGGAAGAAAATGACTGTACCCGAATAAGAAGGTCCGGCTAACTTCGTGCCAGCAGCCGCGGTAATACGAAGGGACCTAGCGTAGTTCGGAATTACTGGGCTTAAAGAGCTCGTAGGTGGTTAATAAAGTTGGTGGTGAAATCCCAAGGCTTAACCTTGGAACTGCCACCAAAACTTTTTGACTTGAGTATGATAGAGGTAAGTGGAATTTCTAGTGTAGAGGTGAAATTCGTAGATATTAGAAAGAACACCAATTGCGAAGGCAACTTTCTGGATCATTACTGACACTGAGGAGCGAAAGCATGGGTAGCGAAGAGGATTAGATACCCTCGTAGTCCATGCCGTAAACGATGTGTGCTAGACGTTGGAAATTTATTTTTCAGTGTCGCAGCGAAAGCATTAAGCACACCGCCTGGGGAGTACGACCGC
>AAA283_I15_Cp_7.1_bact_NPBW_4800m_HOT_LNA	Cellular organisms;Bacteria;Proteobacteria;Alphaproteobacteria;SAR11 clade;Deep 1
CGCTGGCGGCACGCCTAACACATGCAAGTCGAACGCAGTAGCAATACTGAGTGGCGAACGGGTGAGTATAATGTAGGTATCTGCCTTTTGGTTTGGAATAACACGAGGAAACTTGTGCTAATACCGGATAAGCCTTCACAGGGAAAGTTTTAACGCCAAAAGATGAGCCTGCACTTGATTAGCTAGTTGGTAAGGTAATGGCTTACCAAGGCTACGATCAATAGCTGTTCTTAGAGGAAGATCAGCCACATTGGGACTGAGACACGGCCCAAACTCCTACGGGAGGCAGCAGTGGGGAATCTTGCACAATGGGGGAAACCCTGATGCAGCGATGCCGCGTGAGTGAAGAAGGCCCTTGGGTTGTAAAGCTCTTTCGTCGGGGAAGATAATGACTGTACCCGAATAAGAAGGTCCGGCTAACTTCGTGCCAGCAGCCGCGGTAATACGAAGGGACCTAGCGTAGTTCGGAATTACTGGGCTTAAAGAGCACGTAGGTGGTTAAGAAAGTTGGTGGTGAAATCCCAAGGCTTAACCTTGGAACTGCCACCAAAACTTTTTAACTAGAGTATGATTGAGGTAAGCGGAATTTCTAGTGTAGAGGTGAAATTCGTAGATATTAGAAAGAACACCAATTGCGAAGGCAGCTTTCTGGATCATTACTGACACTGAGGTGCGAAAGCATGGGTAGCGAAGAGGATTAGATACCCTCGTAGTCCATGCCGTAAACGATGTGTGCTAGACGTTGGGAATTTATTTTTCAGTGTCGCAGCAAAAGCGTTAAGCACACCGCCTGGGGAGTACGACC
>AAA283_J07_Cp_9.1_bact_NPBW_4800m_HOT_LNA	Cellular organisms;Bacteria;Proteobacteria;Alphaproteobacteria;SAR11 clade;Deep 1
CGCCTAACACATGCAAGTCGAACGAAGTAGCAATACTTAGTGGCGAACGGGTGAGTATAATGTGGGTATCTGCCCTTTGGTTTGGAATAACACGAGGAAACTTGTGCTAATACCGGATAAGCCTTCACAGGGAAAGCTTTAGCGCCAAAGGATGAGCCTGCACTTGATTAGCTAGTTGGTAAGGTAATGGCTTACCAAGGCAACGATCAATAGCTGTTCTAAGAGGAAGACCAGCCACATTGGGACTGAGACACGGCCCAAACTCCTACGGGAGGCAGCAGTGGGGAATCTTGCACAATGGGGGAAACCCTGATGCAGCGATGCCGCGTGAGTGAAGAAGGCCCTTGGGTTGTAAAGCTCTTTCGTCGGGGAAGAAAATGACTGTACCCGAATAAGAAGGTCCGGCTAACTTCGTGCCAGCAGCCGCGGTAATACGAAGGGACCTAGCGTAGTTCGGAATTACTGGGCTTAAAGAGCACGTAGGTGGTTAAGAAAGTTGGTGGTGAAATCCCAAGGCTTAACCTTGGAACTGCCACCAAAACTTTTTAACTAGAGTATGATTGAGGTAAGCGGAATTTCTAGTGTAGAGGTGAAATTCGTAGATATTAGAAAGAACACCAATTGCGAAGGCAGCTTTCTGGATCATTACTGACACTGAGGTGCGAAAGCATGGGTAGCGAAGAGGATTAGATACCCTCGTAGTCCATGCCGTAAACGATGTGTGCTAGACGTTGGGAATTTATTTTTCAGTGTCGCAGCAAAAGCGTTAAGCACACCGCCTGGGGAGTACGA
>AAA283_K22_Cp_7.7_bact_NPBW_4800m_HOT_LNA	Cellular organisms;Bacteria;Proteobacteria;Alphaproteobacteria;SAR11 clade;Deep 1
CGCTGGCGGCACGCCTAACACATGCAAGTCGAACGAAGTAGCAATACTTAGTGGCGAACGGGTGAGTATAATGTGGGTATCTGCCCTTTGGTTTGGAATAACACGAGGAAACTTGTGCTAATACCGGATAAGCCTTCACAGGGAAAGCTTTAGCGCCAAAGGATGAGCCTGCACTTGATTAGCTAGTTGGTAAGGTAATGGCTTACCAAGGCAACGATCAATAGCTGTTCTTAGAGGAAGACCAGCCACATTGGGACTGAGACACGGCCCAAACTCCTACGGGAGGCAGCAGTGGGGAATCTTGCACAATGGGGGAAACCCTGATGCAGCGATGCCGCGTGAGTGAAGAAGGCCCTTGGGTTGTAAAGCTCTTTCGTCGGGGAAGAAAATGACTGTACCCGAATAAGAAGGTCCGGCTAACTTCGTGCCAGCAGCCGCGGTAATACGAAGGGACCTAGCGTAGTTCGGAATTACTGGGCTTAAAGAGCACGTAGGTGGTTAAGAAAGTTGGTGGTGAAATCCCAAGGCTTAACCTTGGAACTGCCACCAAAACTTTTTAACTAGAGTATGATTGAGGTAAGCGGAATTTCTAGTGTAGAGGTGAAATTCGTAGATATTAGAAAGAACACCAATTGCGAAGGCAGCTTTCTGGATCATTACTGACACTGAGGTGCGAAAGCATGGGTAGCGAAGAGGATTAGATACCCTCGTAGTCCATGCCGTAAACGATGTGTGCTAGACGTTGGGAATTTATTTTTCAGTGTCGCAGCAAAAGCGTTAAGCACACCGCCTGGGGAGTACGACC
>AAA283_L06_Cp_6.5_bact_NPBW_4800m_HOT_LNA	Cellular organisms;Bacteria;Proteobacteria;Alphaproteobacteria;SAR11 clade;Deep 1
CGCTGGCGGCACGCCTAACACATGCAAGTCGAACGAAGTAGCAATACTTAGTGGCGAACGGGTGAGTATAATGTGGGTATCTGCCCTTTGGTTTGGAATAACACGAGGAAACTTGTGCTAATACCGGATAAGCCTTCACAGGGAAAGCTTTAGCGCCAAAGGATGAGCCTGCACTTGATTAGCTAGTTGGTAAGGTAATGGCTTACCAAGGCAACGATCAATAGCTGTTCTAAGAGGAAGACCAGCCACATTGGGACTGAGACACGGCCCAAACTCCTACGGGAGGCAGCAGTGGGGAATCTTGCACAATGGGGGAAACCCTGATGCAGCGATGCCGCGTGAGTGAAGAAGGCCCTTGGGTTGTAAAGCTCTTTCGTCGGGGAAGAAAATGACTGTACCCGAATAAGAAGGTCCGGCTAACTTCGTGCCAGCAGCCGCGGTAATACGAAGGGACCTAGCGTAGTTCGGAATTACTGGGCTTAAAGAGCACGTAGGTGGTTAAGAAAGTTGGTGGTGAAATCCCAAGGCTTAACCTTGGAACTGCCACCAAAACTTTTTAACTAGAGTATGATTGAGGTAAGCGGAATTTCTAGTGTAGAGGTGAAATTCGTAGATATTAGAAAGAACACCAATTGCGAAGGCAGCTTTCTGGATCATTACTGACACTGAGGTGCGAAAGCATGGGTAGCGAAGAGGATTAGATACCCTCGTAGTCCATGCCGTAAACGATGTGTGCTAGACGTTGGGAATTTATTTTTCAGTGTCGCAGCAAAAGCGTTAAGCACACCGCCTGGGGAGTACGACCGCA
>AAA283_N17_Cp_5.9_bact_NPBW_4800m_HOT_LNA	Cellular organisms;Bacteria;Proteobacteria;Alphaproteobacteria;SAR11 clade;Deep 1
CGCCTAACACATGCAAGTCGAACGCAGTAGCAATACTGAGTGGCGAACGGGTGAGTATAATGTAGGTATCTGCCTTTTGGTTTGGAATAACACGAGGAAACTTGTGCTAATACCGGATAAGCCTTCACAGGGAAAGTTTTAACGCCAAAAGATGAGCCTGCACTTGATTAGCTAGTTGGTAAGGTAATGGCTTACCAAGGCTACGATCAATAGCTGTTCTTAGAGGAAGATCAGCCACATTGGGACTGAGACACGGCCCAAACTCCTACGGGAGGCAGCAGTGGGGAATCTTGCACAATGGGGGAAACCCTGATGCAGCGATGCCGCGTGAGTGAAGAAGGCCCTTGGGTTGTAAAGCTCTTTCGTCGGGGAAGATAATGACTGTACCCGAATAAGAAGGTCCGGCTAACTTCGTGCCAGCAGCCGCGGTAATACGAAGGGACCTAGCGTAGTTCGGAATTACTGGGCTTAAAGAGCACGTAGGTGGTTAAGAAAGTTGGTGGTGAAATCCCAAGGCTTAACCTTGGAACTGCCACCAAAACTTTTTAACTAGAGTATGATTGAGGTAAGCGGAATTTCTAGTGTAGAGGTGAAATTCGTAGATATTAGAAAGAACACCAATTGCGAAGGCAGCTTTCTGGATCATTACTGACACTGAGGTGCGAAAGCATGGGTAGCGAAGAGGATTAGATACCCTCGTAGTCCATGCCGTAAACGATGTGTGCTAGACGTTGGGAATTTATTTTTCAGTGTCGCAGCAAAAGCGTTAAGCACACCGCCTGGGGAGTACGACCGC
>AAA283_O13_Cp_6.0_bact_NPBW_4800m_HOT_LNA	Cellular organisms;Bacteria;Proteobacteria;Alphaproteobacteria;SAR11 clade;Deep 1
CTGGCGGCACGCCTAACACATGCAAGTCGAACGAAGTAGCAATACTTAGTGGCGAACGGGTGAGTATAATGTGGGTATCTGCCCTTTGGTTTGGAATAACACGAGGAAACTTGTGCTAATACCGGATAAGCCTTCACAGGGAAAGCTTTAGCGCCAAAGGATGAGCCCGCACTTGATTAGCTAGTTGGTAAGGTAATGGCTTACCAAGGCTACGATCAATAGCTGATCTGAGAGGATGATCAGCCACATTGGGACTGAGACACGGCCCAAACTTCTACGGAAGGCAGCAGTGGGGAGTCTTGCACAATGGGGGAAACCCTGATGCAGCGATGCCGCGTGAGTGAAGAAGGCCCTTGGGTTGTAAAGCTCTTTCGTCGGGGAAGAAAATGACTGTACCCGAATAAGAAGGTCCGGCTAACTTCGTGCCAGCAGCCGCGGTAATACGAAGGGACCTAGCGTAGTTCGGAATTACTGGGCTTAAAGAGCACGTAGGTGGTTAAGAAAGTTGGTGGTGAAATCCCAAGGCTTAACCTTGGAACTGCCACCAAAACTTTTTAACTAGAGTATGATTGAGGTAAGCGGAATTTCTAGTGTAGAGGTGAAATTCGTAGATATTAGAAAGAACACCAATTGCGAAGGCAGCTTTCTGGATCATTACTGACACTGAGGTGCGAAAGCATGGGTAGCGAAGAGGATTAGATACCCTCGTAGTCCATGCCGTAAACGATGTGTGCTAGACGTTGGGAATTTATTTTTCAGTGTCGCAGCTAAAGCGATAAGCACACCGCCTGGGGAGTACGACC
>AAA283_P08_Cp_8.4_bact_NPBW_4800m_HOT_LNA	Cellular organisms;Bacteria;Proteobacteria;Alphaproteobacteria;SAR11 clade;Deep 1
CGCCTAACACATGCAAGTCGAACGAAGTAGCAATACTTAGTGGCGAACGGGTGAGTATAATGTGGGTATCTGCCCTTTGGTTTGGAATAACACGAGGAAACTTGTGCTAATACCGGATAAGCCTTCACAGGGAAAGCTTTAGCGCCAAAGGATGAGCCTGCACTTGATTAGCTAGTTGGTAAGGTAATGGCTTACCAAGGCAACGATCAATAGCTGTTCTTAGAGGAAGACCAGCCACATTGGGACTGAGACACGGCCCAAACTCCTACGGGAGGCAGCAGTGGGGAATCTTGCACAATGGGGGAAACCCTGATGCAGCGATGCCGCGTGAGTGAAGAAGGCCCTTGGGTTGTAAAGCTCTTTCGTCGGGGAAGAAAATGACTGTACCCGAATAAGAAGGTCCGGCTAACTTCGTGCCAGCAGCCGCGGTAATACGAAGGGACCTAGCGTAGTTCGGAATTACTGGGCTTAAAGAGCACGTAGGTGGTTAAGAAAGTTGGTGGTGAAATCCCAAGGCTTAACCTTGGAACTGCCACCAAAACTTTTTAACTAGAGTATGATTGAGGTAAGCGGAATTTCTAGTGTAGAGGTGAAATTCGTAGATATTAGAAAGAACACCAATTGCGAAGGCAGCTTTCTGGATCATTACTGACACTGAGGTGCGAAAGCATGGGTAGCGAAGAGGATTAGATACCCTCGTAGTCCATGCCGTAAACGATGTGTGCTAGACGTTGGGAATTTATTTTTCAGTGTCGCAGCAAAAGCGTTAAGCACACCGCCTGGGGAGTACGA
>AAA284_G17_Cp_9.2_bact_NPDW_3000m_HOT_HNA	Cellular organisms;Bacteria;Proteobacteria;Alphaproteobacteria;SAR11 clade;Deep 1
ACGCCTAACACATGCAAGTCGAACGAAGTAGCAATACTTAGTGGCGAACGGGTGAGTATAATGTGGGAATCTGCCCTTTGGTTTGGAATAACACGAGGAAACTTGTGCTAATACCGGATAAGCCTTCACAGGGAAAGCTTTAGCGCCAAAGGATGAGCCTGCACTTGATTAGCTAGTTGGTAAGGTAATGGCTTACCAAGGCAACGATCAATAGCTGTTCTTAGAGGAAGACCAGCCACATTGGGACTGAGACACGGCCCAAACTCCTACGGGAGGCAGCAGTGGGGAATCTTGCACAATGGGGGAAACCCTGATGCAGCGATGCCGCGTGAGTGAAGAAGGCCCTTGGGTTGTAAAGCTCTTTCGTCGGGGAAGAAAATGACTGTACCCGAATAAGAAGGTCCGGCTAACTTCGTGCCAGCAGCCGCGGTAATACGAAGGGACCTAGCGTAGTTCGGAATTACTGGGCTTAAAGAGCACGTAGGTGGTTAAGAAAGTTGGTGGTGAAATCCCAAGGCTTAACTTTGGAACTGCCACCAAAACTTTTTAACTAGAGTATGATTGAGGCAAGCGGAATTTCTAGTGTAGAGGTGAAATTCGTAGATATTAGAAAGAACACCAATTGCGAAGGCAGCTTTCTGGATCATTACTGACACTGAGGTGCGAAAGCATGGGTAGCGAAGAGGATTAGATACCCTCGTAGTCCATGCCGTAAACGATGTGTGCTAGACGTTGGGAATTTATTTTTCAGTGTCGCAGCAAAAGCGTTAAGCACACCGCCTGGGGAGTACG
>AAA286_A07_Cp_11.1_bact_NPDW_3000m_HOT_LNA	Cellular organisms;Bacteria;Proteobacteria;Alphaproteobacteria;SAR11 clade;Deep 1
ACATGCAAGTCGAACGAAGTAGCAATATTTAGTGGCGAACGGGTGAGTATAATGTAGGTATCTGCCTTTTGGTTTGGAATAACACGAGGAAACTTGTGCTAATACCGGATAAGCCTTCACAGGGAAAGTTTTAACGCCAAAAGATGAGCCTGCACTTGATTAGCTAGTTGGTAAGGTAATGGCTTACCAAGGCTACGATCAATAGCTGTTCTAAGAGGAAGATCAGCCACATTGGGACTGAGACACGGCCCAAACTCCTACGGGAGGCAGCAGTGGGGAATCTTGCACAATGGGGGAAACCCTGATGCAGCGATGCCGCGTGAGTGAAGAAGGCCCTTGGGTTGTAAAGCTCTTTCGTCGGGGAAGATAATGACTGTACCCGAATAAGAAGGTCCGGCTAACTTCGTGCCAGCAGCCGCGGTAATACGAAGGGACCTAGCGTAGTTCGGAATTACTGGGCTTAAAGAGCACGTAGGTGGTTAAGAAAGTTGGTGGTGAAATCCCAAGGCTTAACCTTGGAACTGCCACCAAAACTTTTTAACTAGAGTATGATTGAGGTAAGCGGAATTTCTAGTGTAGAGGTGAAATTCGTAGATATTAGAAAGAACACCAATTGCGAAGGCAGCTTTCTGGATCATTACTGACACTGAGGTGCGAAAGCATGGGTAGCGAAGAGGATTAGATACCCTCGTAGTCCATGCCGTAAACGATGTGTGCTAGACGTTGGGAATTTATTTTTCAGTGTCGCAGCAAAAGCGTTAAGCACACCGCCTGGGGAGTACG
>AAA286_B21_Cp_10.6_bact_NPDW_3000m_HOT_LNA	Cellular organisms;Bacteria;Proteobacteria;Alphaproteobacteria;SAR11 clade;Deep 1
CGCCTAACACATGCAAGTCGAACGAAGTAGCAATACTTAGTGGCGAACGGGTGAGTATAATGTGGGTATCTGCCTTTTGGTTTGGAATAACACGGGGAAACTTGTGCTAATACCGGATAAGCCTTAACAGGGAAAGTTTTAACGCCAAAAGATGAGCCCATACTTGATTAGCTAGTTGGTAAGGTAATAGCTTACCAAGGCTACGATCAATAGTTGATCTGAGAGGATGATCAGCCACATTGGGACTGAGACACGGCCCAAACTCCTACGGGAGGCAGCAGTGGGGAATCTTGCACAATGGGGGAAACCCTGATGCAGCGATGCCGCGTGAGTGAAGAAGGCCTTTGGGTTGTAAAGCTCTTTCGTCGAGGAAGAAAATGACTGTACTCGAATAAGAAGGTCCGGCTAACTTCGTGCCAGCAGCCGCGGTAATACGAAGGGACCTAGCGTAGTTCGGAATTACTGGGCTTAAAGAGCTCGTAGGTGGTTAATAAAGTTGGTGGTGAAATCCCAAGGCTTAACCTTGGAACTGCCACCAAAACTTTTTGACTTGAGTATGATAGAGGTAAGTGGAATTTCTAGTGTAGAGGTGAAATTCGTAGATATTAGAAAGAACACCAATTGCGAAGGCAACTTTCTGGATCATTACTGACACTGAGGAGCGAAAGCATGGGTAGCGAAGAGGATTAGATACCCTCGTAGTCCATGCCGTAAACGATGTGTGCTAGACGTTGGAAATTTATTTTTCAGTGTCGCAGCGAAAGCATTAAGCACACCGCCTGGGGA
>AAA286_D21_Cp_10.5_bact_NPDW_3000m_HOT_LNA	Cellular organisms;Bacteria;Proteobacteria;Alphaproteobacteria;SAR11 clade;Deep 1
AATGGCTTACCAAGGCAACGATCAATAGCTGTTCTTAGAGGAAGACCAGCCACATTGGGACTGAGACACGGCCCAAACTCCTACGGGAGGCAGCAGTGGGGAATATTGCACAATGGGGGAAACCCTGATGCAGCGATGCCGCGTGAGTGAAGAAGGCCCTTGGGTTGTAAAGCTCTTTCGTCGGGGAAGAAAATGACTGTACCCGAATAAGAAGGTCCGGCTAACTTCGTGCCAGCAGCCGCGGTAATACGAAGGGACCTAGCGTAGTTCGGAATTACTGGGCTTAAAGAGCACGTAGGTGGTTAAGAAAGTTGGTGGTGAAATCCCAAGGCTTAACCTTGGAACTGCCACCAAAACTTTTTAACTAGAGTATGATTGAGGTAAGCGGAATTTCTAGTGTAGAGGTGAAATTCGTAGATATTAGAAAGAACACCAATTGCGAAGGCAGCTTTCTGGATCATTACTGACACTGAGGTGC
>AAA286_F06_Cp_8.9_bact_NPDW_3000m_HOT_LNA	Cellular organisms;Bacteria;Proteobacteria;Alphaproteobacteria;SAR11 clade;Deep 1
GAAACTTGTGCTAATACCGGATAAGCCTTCACAGGGAAAGCTTTAGCGCCAAAGGATGAGCCCGCACTTGATTAGCTAGTTGGTAAGGTAATGGCTTACCAAGGCTACGATCAATAGCTGATCTGAGAGGATGATCAGCCACATTGGGACTGAGACACGGCCCAAACTTCTACGGAAGGCAGCAGTGGGGAGTCTTGCACAATGGGGGAAACCCTGATGCAGCGATGCCGCGTGAGTGAAGAAGGCCCTTGGGTTGTAAAGCTCTTTCGTCGGGGAAGAAAATGACTGTACCCGAATAAGAAGGTCCGGCTAACTTCGTGCCAGCAGCCGCGGTAATACGAAGGGACCTAGCGTAGTTCGGAATTACTGGGCTTAAAGAGCACGTAGGTGGTTAAGAAAGTTGGTGGTGAAATCCCAAGGCTTAACCTTGGAACTGCCACCAAAACTTTTTAACTAGAGTATGATTGAGGTAAGCGGAATTTCTAGTGTAGAGGTGAAATTCGTAGATATTAGAAAGAACACCAATTGCGAAGGCAGCTTTCTGGATCATTACTGACACTGAGGTGCGAAAGCATGGGTAG
>AAA286_F22_Cp_10.3_bact_NPDW_3000m_HOT_LNA	Cellular organisms;Bacteria;Proteobacteria;Alphaproteobacteria;SAR11 clade;Deep 1
ACATGCAAGTCGAACGCAGTAGCAATACTGAGTGGCGAACGGGTGAGTATAATGTGGGTATCTGCCTTTTGGTTTGGAATAACATGAGGAAACTTGTGCTAATACCGGATAAGCCTTCACAGGGAAAGTTTTATACGCCAAAAGATGAGCCCGCACTTGATTAGCTAGTTGGTAAGGTAATGGCTTACCAAGGCTACGATCAATAGCTGATCTGAGAGGATGATCAGCCACATTGGGACTGAGACACGGCCCAAACTTCTACGGAAGGCAGCAGTGGGGAGTCTTGCACAATGGGGGAAACCCTGATGCAGCGATGCCGCGTGAGTGAAGAAGGCCTTTGGGTTGTAAAGCTCTTTCGTCGGGGAAGAAAATGACTGTACCCGAATAAGAAGGTCCGGCTAACTTCGTGCCAGCAGCCGCGGTAATACGAAGGGACCTAGCGTAGTTCGGAATTACTGGGCTTAAAGAGCACGTAGGTGGTTAAGAAAGTTGGTGGTGAAATCCCAAGGCTTAACCTTGGAACTGCCACCAAAACTTTTTAACTAGAGTGTGATTGAGGTAAGCGGAATTTCTAGTGTAGAGGTGAAATTCGTAGATATTAGAAAGAACACCGATTGCGAAGGCAGCTTTCTGGATCATTACTGACACTGAGGTGCGAAAGCATGGGTAGCGAAGAGGATTAGATACCCTCGTAGTCCATGCCGTAAACGATGTGTGCTAGACGTTGGAAATTTATTTTTCAGTGTCGCAGCGAAAGCGTTAAGCACACCGCCTGGGGA
>AAA286_G19_Cp_7.5_bact_NPDW_3000m_HOT_LNA	Cellular organisms;Bacteria;Proteobacteria;Alphaproteobacteria;SAR11 clade;Deep 1
ACGCCTAACACATGCAAGTCGAACGAAGTAGCAATACTTAGTGGCGAACGGGTGAGTATAATGTGGGTATCTGCCTTTTGGTTTGGAATAACACGGGGAAACTTGTGCTAATACCGGATAAGCCTTCACAGGGAAAGCTTTAGCGCCAAAAGATGAGCCCACACTTGATTAGCTAGTTGGTAAGGTAATGGCTTACCAAGGCTACGATCAATAGCTGATCTGAGAGGATGATCAGCCACATTGGGACTGAGACACGGCCCAAACTCCTACGGGAGGCAGCAGTGGGGAATCTTGCACAATGGGGGAAACCCTGATGCAGCGATGCCGCGTGAGTGAAGAAGGCCTTTGGGTTGTAAAGCTCTTTCGTCGGGGAAGAAAATGACTGTACCCGAATAAGAAGGTCCGGCTAACTTCGTGCCAGCAGCCGCGGTAATACGAAGGGACCTAGCGTAGTTCGGAATTACTGGGCTTAAAGAGCTCGTAGGTGGTTGGAAAAGTTGGTGGTGAAATCCCAAGGCTTAACCTTGGAACTGCCACCAAAACTTTTTGACTAGAGTATGATAGAGGAAAGTGGAATTTCTAGTGTAGAGGTGAAATTCGTAGATATTAGAAAGAACACCAATTGCGAAGGCAACTTTCTGGATCATTACTGACACTGAGGAGCGAAAGCATGGGTAGCGAAGAGGATTAGATACCCTCGTAGTCCATGCCGTAAACGATGTGTGCTAGACGTTGGAAACTTAGTTTTCAGTGTCGCAGCAAAAGCGTTAAGCACACCGCCT
>AAA286_K17_Cp_11.5_bact_NPDW_3000m_HOT_LNA	Cellular organisms;Bacteria;Proteobacteria;Alphaproteobacteria;SAR11 clade;Deep 1
ACGCCTAACACATGCAAGTCGAACGAAGTAGCAATACTTAGTGGCGAACGGGTGAGTATAATGTGGGTATCTGCCTTTTGGTTTGGAATAACACGAGGAAACTTGTGCTAATACCGGATAAGCCCTTACGGGGAAAGTTTTAACGCCGAAAGATGAGCCCGCACTTGATTAGCTAGTTGGTAGGGTAATGGCCTACCAAGGCTTCGATCAATAGTTGATCTGAGAGGATGATCAGCCACATTGGGACTGAGACACGGCCCAAACTCCTACGGGAGGCAGCAGTGGGGAATCTTGCACAATGGGGGAAACCCTGATGCAGCGATGCCGCGTGAGTGAAGAAGGCCTTTGGGTTGTAAAGCTCTTTCGTCGAGGAAGAAAATGACTGTACTCGAATAAGAAGGTCCGGCTAACTTCGTGCCAGCAGCCGCGGTAATACGAAGGGACCTAGCGTAGTTCGGAATTACTGGGCTTAAAGAGCTCGTAGGTGGTTAGAAAAGTTGGTGGTGAAATCCCAAGGCTTAACCTTGGAACTGCCACCAAAACTTTTTGACTAGAGTATGATAGAGGAAAGTGGAATTTCTAGTGTAGAGGTGAAATTCGTAGATATTAGAAAGAACACCAATTGCGAAGGCAACTTTCTGGATCATTACTGACACTGAGGAGCGAAAGCATGGGTAGCGAAGAGGATTAGATACCCTCGTAGTCCATGCCGTAAACGATGTGTGCTAGACGTTGGAAATTTAGTTTTCAGTGTCGCAGCAAAAGCGTTAAGCACACCGCCTGG
>AAA286_N17_Cp_7.5_bact_NPDW_3000m_HOT_LNA	Cellular organisms;Bacteria;Proteobacteria;Alphaproteobacteria;SAR11 clade;Deep 1
CGCCTAACACATGCAAGTCGAACGAAGTAGCAATACTTAGTGGCGAACGGGTGAGTATAATGTAGGTATCTGCCTTTTGGTTTGGAATAACACGAGGAAACTTGTGCTAATACCGGATAAGCCTTCACAGGGAAAGTTTTAACGCCAAAAGATGAGCCTGCACTTGATTAGCTAGTTGGTAAGGTAATGGCTTACCAAGGCTACGATCAATAGCTGTTCTAAGAGGAAGATCAGCCACATTGGGACTGAGACACGGCCCAAACTCCTACGGGAGGCAGCAGTGGGGAATCTTGCACAATGGGGGAAACCCTGATGCAGCGATGCCGCGTGAGTGAAGAAGGCCCTTGGGTTGTAAAGCTCTTTCGTCGGGGAAGATAATGACTGTACCCGAATAAGAAGGTCCGGCTAACTTCGTGCCAGCAGCCGCGGTAATACGAAGGGACCTAGCGTAGTTCGGAATTACTGGGCTTAAAGAGCACGTAGGTGGTTAAGAAAGTTGGTGGTGAAATCCCAAGGCTTAACCTTGGAACTGCCACCAAAACTTTTTAACTAGAGTATGATTGAGGTAAGCGGAATTTCTAGTGTAGAGGTGAAATTCGTAGATATTAGAAAGAACACCAATTGCGAAGGCAGCTTTCTGGATCATTACTGACACTGAGGTGCGAAAGCATGGGTAGCGAAGAGGATTAGATACCCTCGTAGTCCATGCCGTAAACGATGTGTGCTAGACGTTGGGAATTTATTTTTCAGTGTCGCAGCAAAAGCGTTAAGCACACCGCCTGGGGA
>AAA286_P23_Cp_10.4_bact_NPDW_3000m_HOT_LNA	Cellular organisms;Bacteria;Proteobacteria;Alphaproteobacteria;SAR11 clade;Deep 1
CGCCTAACACATGCAAGTCGAACGAAGTAGCAATACTTAGTGGCGAACGGGTGAGTATAATGTGGGTATCTGCCCTTTGGTTTGGAATAACACGAGGAAACTTGTGCTAATACCGGATAAGCCTTCACAGGGAAAGCTTTAGCGCCAAAGGATGAGCCTGCACTTGATTAGCTAGTTGGTAAGGTAATGGCTTACCAAGGCAACGATCAATAGCTGTTCTAAGAGGAAGACCAGCCACATTGGGACTGAGACACGGCCCAAACTCCTACGGGAGGCAGCAGTGGGGAATCTTGCACAATGGGGGAAACCCTGATGCAGCGATGCCGCGTGAGTGAAGAAGGCCCTTGGGTTGTAAAGCTCTTTCGTCGGGGAAGAAAATGACTGTACCCGAATAAGAAGGTCCGGCTAACTTCGTGCCAGCAGCCGCGGTAATACGAAGGGACCTAGCGTAGTTCGGAATTACTGGGCTTAAAGAGCACGTAGGTGGTTAAGAAAGTTGGTGGTGAAATCCCAAGGCTTAACCTTGGAACTGCCACCAAAACTTTTTAACTAGAGTATGATTGAGGTAAGCGGAATTTCTAGTGTAGAGGTGAAATTCGTAGATATTAGAAAGAACACCAATTGCGAAGGCAGCTTTCTGGATCATTACTGACACTGAGGTGCGAAAGCATGGGTAGCGAAGAGGATTAGATACCCTCGTAGTCCATGCCGTAAACGATGTGTGCTAGACGTTGGGAATTTATTTTTCAGTGTCGCAGCTAAAGCGTTAAGCACACCGCCTGGGGAGTACGACC
>AAA287_I09_Cp_12.3_bact_NPDW_3000m_HOT_LNA	Cellular organisms;Bacteria;Proteobacteria;Alphaproteobacteria;SAR11 clade;Deep 1
GCTGGCGGCACGCCTAACACATGCAAGTCGAACGAAGTAGCAATACTTAGTGGCAAACGGGTGAGTATAATGTGGGTATCTGCCCTTTGGTTTGGAATAACACGAGGAAACTTGTGCTAATACTAAATAAGCCTTTACAGGGAAAGCTTTAGCGCCGAAGGATGAGCTCGCACTTGATTAGCTAGTTGGTAAGGTAATGGCTTACCAAGGCAACGATCAATAGCTGATCTGAGAGGATGATCAGCCACATTGGGACTGAGACACGGCCCAAACTCCTACGGGAGGCAGCAGTGGGGAATCTTGCACAATGGGGGAAACCCTGATGCAGCGATGCCGCGTGAGTGAAGAAGGCCTTTGGGTTGTAAAGCTCTTTCGTCGGGGAAGAAAATGACTGTACCCGAATAAGAAGGTCCGGCTAACTTCGTGCCAGCAGCCGCGGTAATACGAAGGGACCTAGCGTAGTTCGGAATTACTGGGCTTAAAGAGCACGTAGGTGGTTAAGAAAGTTGGTGGTGAAATCCCAAGGCTTAACCTTGGAACTGCCACCAAAACTTTTTAACTAGAGTATGATAGAGGTAAGCGGAATTTCTAGTGTAGAGGTGAAATTCGTAGATATTAGAAAGAACACCAATTGCGAAGGCAGCTTTCTGGATCATTACTGACACTGAGGTGCGAAAGCATGGGTAGCGAAGAGGATTAGATACCCTCGTAGTCCATGCTGTAAACGATGTGTGCTAGACGTTGGAAATTTATTTTTCAGTGTCGCAGCAAAAGCGTTAAGCACACCGCCTGGGGAGTAC
>AAA287_L02_Cp_8.0_bact_NPDW_3000m_HOT_LNA	Cellular organisms;Bacteria;Proteobacteria;Alphaproteobacteria;SAR11 clade;Deep 1
CGCTGGCGGCACGCCTAACACATGCAAGTCGAACGCAGTAGCAATACTGAGTGGCGAACGGGTGAGTATAATGTGGGTATCTGCCTTTTGGTTTGGAATAACACGAGGAAACTTGTGCTAATACCGAATAAGCCCTTACGGGGAAAGTTTTAACGCCGAAAGATGAGCCCGCACTTGATTAGCTAGTTGGTAGGGTAATGGCCTACCAAGGCAACGATCAATAGCTGATCTGAGAGGATGATCAGCCACATTGGGACTGAGACACGGCCCAAACTTCTACGGAAGGCAGCAGTGGGGAGTCTTGCACAATGGGGGAAACCCTGATGCAGCGATGCCGCGTGAGTGAAGAAGGCCTTTGGGTTGTAAAGCTCTTTCGTCGGGGAAGAAAATGACTGTACCCGAATAAGAAGGTCCGGCTAACTTCGTGCCAGCAGCCGCGGTAATACGAAGGGACCTAGCGTAGTTCGGAATTACTGGGCTTAAAGAGCACGTAGGTGGTTAAGAAAGTTGGTGGTGAAATCCCAAGGCTTAACCTTGGAACTGCCACCAAAACTTTTTAACTAGAGTATGATTGAGGTAAGCGGAATTTCTAGTGTAGAGGTGAAATTCGTAGATATTAGAAAGAACACCAATTGCGAAGGCAGCTTTCTGGATCATTACTGACACTGAGGTGCGAAAGCATGGGTAGCGAAGAGGATTAGATACCCTCGTAGTCCATGCCGTAAACGATGTGTGCTAGACGTTGGAAATTTATTTTTCAGTGTCGCAGCAAAAGCATTAAGCACACCGCCTGGGGAGTACG
>AAA282_G11_Cp_7.6_bact_NPBW_4800m_HOT_LNA	Cellular organisms;Bacteria;Proteobacteria;Alphaproteobacteria;SAR11 clade;Surface 2
ACGCCTAACACATGCAAGTCGAACGCAGTAGCAATACTGAGTGGCAAACGGGTGAGTAATATGTGGGAATCTGCCTTTTGGTTCGGAATAACACGGGGAAACTTGTGCTAATACCGAATAAGCCCTTACGGGGAAAGTTTTAATGCCGAAAGATGAGCCCGCACTTGATTAGCTAGTTGGTAAGGTAAAAGCTTACCAAGGCAACGATCAATAGCTGTTCTTAGAGGAAGACCAGCCACATTGGGACTGAGACACGGCCCAGACTCCTACGGGAGGCAGCAGTGGGGAATCTTGCACAATGGGGGAAACCCTGATGCAGCGATGCCGCGTGAGTGAAGAAGGCCCTTGGGTTGTAAAACTCTTTCGTCGGGGAAGAAAATGACTGTACCCGAATAAGAAGGTCCGGCTAACTTCGTGCCAGCAGCCGCGGTAATACGAAGGGACCTAGCGTAGTTCGGAATTACTGGGCTTAAAGAGCTCGTAGGTGGTTAAAAAAGTTGATGGTGAAATCCCAAGGCTTAACCTTGGAACTGCCATCAAAACTTTTTAGCTAGAGTGTGATAGAGGTAAGTGGAATTTCTAGTGTAGAGGTGAAATTCGTAGATATTAGAAAGAACATCAAATGCGAAGGCAACTTACTGGGTCACTACTGACACTGAGGAGCGAAAGCATGGGTAGCGAAGAGGATTAGATACCCTCGTAGTCCATGCTGTAAACGATGTGTGCTAGACGTTGGAAATATATTTTTCAGTGTCGCAGCGAAAGCATTAAGCACACCGCCTGGGGAGTACGACC
>AAA001_A10_Cp_00_bact_AIW_800m_SA_all	Cellular organisms;Bacteria;Proteobacteria;Alphaproteobacteria;SAR11 clade;Surface 1
GTGGGGAATCTTGCACAATGGGGGAAACCCTGATGCAGCGATGCCGCGTGAGTGAAGAAGGCCCTTGGGTTGTAAAGCTCTTTCGTCGGGGAAGAAAATGACTGTACCCGAATAAGAAGGTCCGGCTAACTTCGTGCCAGCAGCCGCGGTAATACGAAGGGACCTAGCGTAGTTCGGAATTACTGGGCTTAAAGAGTTCGTAGGTGGTTAAAAAAGTTGGTGGTGAAATCCCAGAGCTTAACTCTGGAACTGCCATCAAAACTTTTTAGCTAGAGTATGATAGAGGAAAGTAGAATTTCTAGTGTAGAGGTGAAATTCGTAGATATTAGAAAGAATACCAATTGCGAAGGCAGCTTTCTGGATCATTACTGACGCTGAGGAACGAAAGCATGGGTAGCGAAGAGGATTAGATACCC
>AAA001_A15_Cp_00_bact_AIW_800m_SA_all	Cellular organisms;Bacteria;Proteobacteria;Alphaproteobacteria;SAR11 clade;Surface 1
AGTACGTACGCTGGCGGCACGCCTAACACATGCAAGTCGAACGAAGTAGCAATACTTAGTGGCAAACGGGTGAGTAATATGTGGGAATCTACCCTTCGGTCTGGAATAACATGAGGAAACTTATGCTAATACCGGATAAGCCTTTACAGGGAAAGCTTTATGCTCCGATTGATGAGTCCACACTTGATTAGTTAGTTGGTGAGGTAATAGCTCACCAAGACAATGATCAATAGCTGATTTGAGAGGATGATCAGCCACATTGGGACTGAGACACGGCCCAAACTCCTACGGGAGGCAGCAGTGGGGAATCTTGCACAATGGGGGAAACCCTGATGCAGCGATGCCGCGTGAGTGAAGAAGGCCCTTGGGTTGTAAAGCTCTTTCGTCGGGGAAGAAAATGACTGTACCCGAATAAGAAGGTCCGGCTAACTTCGTGCCAGCAGCCGCGGTAATACGAAGGGACCTAGCGTAGTTCGGAATTACTGGGCTTAAAGAGCACGTAGGTGGTTAAAAAAGTTGGTGGTGAAATCCCAGAGCTTAACTCTGGAACTGCCATCAAAACTTTTTAGCTAGAGTATGATAGAGGAAAGTGGAATTTCTAGTGTAGAGGTGAAATTCGTAGATATTAGAAAGAATACCAATTGCGAAGGCAGCTTTCTGGATCATTACTGACACTGAGGTGCGAAAGCATGGGTAGCGAAGAGGATTAGATACCCTCGTAGTCCATGCCGTAAACGATGTGTGCTAGACGTTGGAAATTTATTTTCAGTGTCGCAGCGAAAGCGTTAAGCACACCGCCGGGAG
>AAA001_F11_Cp_00_bact_AIW_800m_SA_all	Cellular organisms;Bacteria;Proteobacteria;Alphaproteobacteria;SAR11 clade;Surface 1
GCAGTCGAACGAAGTAGCAATACTTAGTGGCAGACGGGTGAGTAACATGTAGGTATCTACCCTTTGGCCTGGAATAACACGAGGAAACTTGTGCTAATACCGGATAAGTCTTTACGGAGAAAGCTTTATGCACCATTGGATGAGCCTGCACTTGATTAGTTTGTTGGTGGGGTAATGGCCTACCAAGACAATGATCAATAGCTGATTTGAGAGGATGATCAGCCACATTGGGACTGAGACACGGCCCAAACTCCTACGGGAGGCAGCAGTAGGGAATCTTGCACAATGGAGGAAACTCTGATGCAGCGATGCCGCGTGAGTGAAGAAGGCCTTTGGGTTGTAAAGCTCTTTCGTCGGGGAAGAAAATGACTGTACCCGAATAAGAAGGTCCGGCTAACTTCGTGCCAGCAGCCGCGGTAATACGAAGGGACCTAGCGTAGTTCGGAATTACTGGGCTTAAAGAGTTCGTAGGTGGTTAAAAAAGTTGGTGGTGAAATCCCAGAGCTTAACTCTGGAACTGCCATCAAAACTTTTTAGCTAGAGTATGATAGAGGAAAGCAGAATTTCTAGTGTAGAGGTGAAATTCGTAGATATTAGAAAGAATACCGATTGCGAAGGCAGTTTTCTGGATCATTACTGACACTGAGGAACGAAAGCATGGGTAGCGAAGAGGATTAGATACCCTCGTAGTCCATGCCGTAAACGATGTGTGTTAGACGTTGGAAATTTATTTTCAGTGTCGCAGCGAAAGCGATAAACACACCGCC
>AAA001_G11_Cp_00_bact_AIW_800m_SA_all	Cellular organisms;Bacteria;Proteobacteria;Alphaproteobacteria;SAR11 clade;Surface 1
AGTCGAACGAAGTAGCAATACTGAGTGGCAAACGGGTGAGTAACATGTGGGAATCTGCCCTTCGGTTTGGAATAACATGGGGAAACCTGTGCTAATACCAGATAAGTCTTTACAGAGAAAGCTTTATGCGCCGATGGATGAGCCCGCACTTGATTAGTTAGTTGGTGAGGTAATAGCTCACCAAGACAATGATCAATAGCTGATTTGAGAGGATGATCAGCCACATTGGGACTGAGACACGGCCCAAACTCCTACGGGAGGCAGCAGTGGGGAATCTTGCACAATGGGGGAAACCCTGATGCAGCGATGCCGCGTGAGTGAAGAAGGCCTTTGGGTTGTAAAGCTCTTTCGTCGGGGAAGAAAATGACTGTACCCGAATAAGAAGGTCCGGCTAACTTCGTGCCAGCAGCCGCGGTAATACGAAGGGACCTAGCGTAGTTCGGAATTACTGGGCTTAAAGAGTTCGTAGGTGGTTAAAATAGTTGGTGGTGAAATCCCAGAGCTTAACTCTGGAACTGCCATCAAAACTTTTTAGCTAGAGTATGATAGAGGAAAGCAGAATTTCTAGTGTAGAGGTGAAATTCGTAGATATTAGAAAGAATACCAATTGCGAAGGCAGCTTTCTGGATCATTACTGACACTGAGGAACGAAAGCATGGGTAGCGAAGAGGATTAGATACCCTCGTAGTCCATGCCGTAAACGATGTGTGCTAGACGTTGGAGATTTTATTTTCAGTGTCGCAGCAAAAGCATTAAGCACACCGC
>AAA001_O14_Cp_00_bact_AIW_800m_SA_all	Cellular organisms;Bacteria;Proteobacteria;Alphaproteobacteria;SAR11 clade;Surface 1
AGCGGCGGCACGCCTATACATGCAAGTCGAACGGAGTAGCAATACTAGTGGCAGACGGGTGAGTAACATGTGGGTATCTTCCCTTTGGTGAGGAATAACACGAGGAAACTTGTGCTAATACCTCATAAGTCTTTACGGAGAAAGCTTTATGCGCCAATGGATGAGCCCGCACTTGATTAGTTTGTTGGTGGGGTAATGGCCTACCAAGACTGTGATCAATAGCTGATTTGAGAGGATGATCAGCCACATTGGGACTGAGACACGGCCCAAACTCCTACGGGAGGCAGCAGTAGGGAATCTTGCACAATGGAGGAAACTCTGATGCAGCGATGCCGCGTGAGTGAAGAAGGCCTTTGGGTTGTAAAGCTCTTTCGTCGGGGAAGAAAATGACTGTACCCGAATAAGAAGGTCCGGCTAACTTCGTGCCAGCAGCCGCGGTAATACGAAGGGACCTAGCGTAGTTCGGAATTACTGGGCTTAAAGAGTTCGTAGGTGGTTAAAAAAGTTGGTGGTGAAATCCCAGAGCTTAACTCTGGAACTGCCATCAAAACTTTTTAGCTAGAGTATGATAGAGGAAAGTAGAATTTCTAGTGTAGAGGTGAAATTCGTAGATATTAGAAAGAATACCAATTGCGAAGGCAGCTTTCTGGATCATTACTGACACTGAGGAACGAAAGCATGGGTAGCGAAGAGGATTAGATACCCTCGTAGTCCATGCCGTAAACGATGTGTGTTAGATGTTGGAAATTTATTTTCAGTATCGCAGCGAAAGCAATAAACACACC
>AAA003_A09_Cp_00_bact_AIW_800m_SA_all	Cellular organisms;Bacteria;Proteobacteria;Alphaproteobacteria;SAR11 clade;Surface 1
ATGCAGTCGACGAAGTAGCAATACTTAGTGGCAAACGGGTGAGTAACATGTGGGTATCTGCCCTTTGGCCTGGAATAACACGGGGAAACTTGTGCTAATACCGGATAAGTCTTTTAAGAGAAAGCTTTATGCACCAATGGATGAGCCCGCACCTGATTAGTTAGTTGGTGGGGTAATGGCTTACCAAGACAATGATCAGTAGCTGATTTGAGAGGATGATCAGCCACATTGGGACTGAGACACGGCCCAAACTCCTACGGGAGGCAGCAGTGGGGAATCTTGCACAATGGGGGAAACCCTGATGCAGCGATGCCGCGTGAGTGAAGAAGGCCCTTGGGTTGTAAAGCTCTTTCGTCGGGGAAGAAAATGACTGTACCCGAATAAGAAGGTCCGGCTAACTTCGTGCCAGCAGCCGCGGTAATACGAAGGGACCTAGCGTAGTTCGGAATTACTGGGCTTAAAGAGTTCGTAGGTGGTTAAAATAGTTGGTGGTGAAATCCCAGAGCTTAACTCTGGAACTGCCATCAAAACTTTTTAGCTAGAGTATGATAGAGGAAAGTAGAATTTCTAGTGTAGAGGTGAAATTCGTAGATATTAGAAAGAATACCAATTGCGAAGGCAGCTTTCTGGATCATTACTGACACTGAGGAACGAAAGCATGGGTAGCGAAGAGGATTAGATACCCTCGTAGTCCATGCCGTAAACGATGTGTGCTAGACGTTGGAAATTTTATTTTCAGTGTCGCAGCAAAAGCGATAAGCACACC
>AAA003_C02_Cp_00_bact_AIW_800m_SA_all	Cellular organisms;Bacteria;Proteobacteria;Alphaproteobacteria;SAR11 clade;Surface 1
TGCAAGTCGAACGAAGTAGCAATACTTAGTGGCAAACGGGTGAGTAATATGTGGGAATCTGCCTATCGGTCTGGAATAACATGAGGAAACTTATGCTAATACCGGATAAGCCTTTACAGGGAAAGCTTTATGCTCCGATAGATGAGCCCATACTTGATTAGTTAGTTGGTAAGGTAATGGCTTACCAAGACGATGATCAATAGCTGATTTGAGAGGATGATCAGCCACATTGGGACTGAGACACGGCCCAAACTCCTACGGGAGGCAGCAGTGGGGAATCTTGCACAATGGGGGAAACCCTGATGCAGCGATGCCGCGTGAGTGAAGAAGGCCTTTGGGTTGTAAAGCTCTTTCGTCGGGGAAGAAAATGACTGTACCCGAATAAGAAGGTCCGGCTAACTTCGTGCCAGCAGCCGCGGTAATACGAAGGGACCTAGCGTAGTTCGGAATTACTGGGCTTAAAGAGCACGTAGGTGGTTAAAAAAGTTGGTGGTGAAATCCCAGAGCTTAACTCTGGAACTGCCATCAAAACTTTTTAGCTAGAGCATGATAGAGGAAAGTAGAATTTCTAGTGTAGAGGTGAAATTCGTAGATATTAGAAAGAATACCAATTGCGAAGGCAACTTTCTGGATCATTGCTGACACTGAGGTGCGAAAGCATGGGTAGCGAAGAGGATTAGATACCCTCGTAGTCCATGCCGTAAACGATGTGTGCTAGACGTTGGAAATTTATTTTCAGTGTCGCAGCAAAAGCGTTAAGCACACCGCC
>AAA003_C09_Cp_00_bact_AIW_800m_SA_all	Cellular organisms;Bacteria;Proteobacteria;Alphaproteobacteria;SAR11 clade;Surface 1
TGCAAGTCGAACGAAGTAGCAATACTTAGTGGCAGACGGGTGAGTAACATGTGGGTATCTTCCCTTTGGTGAGGAATAACACGAGGAAACTTGTGCTAATACCTCATAAGTCTTTACGGAGAAAGCTTTATGCGCCAATGGATGAGCCCGCACTTGATTAGTTTGTTGGTGGGGTAATGGCTTACCAAGACAATGATCAATAGCTGATTTGAGAGGATGATCAGCCACATTGGGACTGAGACACGGCCCAAACTCCTACGGGAGGCAGCAGTAGGGAATCTTGCACAATGGAGGAAACTCTGATGCAGCGATGCCGCGTGAGTGAAGAAGGCCTTTGGGTTGTAAAGCTCTTTCGTCGGGGAAGAAAATGACTGTACCCGAATAAGAAGGTCCGGCTAACTTCGTGCCAGCAGCCGCGGTAATACGAAGGGACCTAGCGTAGTTCGGAATTACTGGGCTTAAAGAGTTCGTAGGTGGTTAAAAAAGTTGATGGTGAAATCCCAGAGCTTAACTCTGGAACTGCCATCAAAACTTTTTAGCTAGAGTATGATAGAGGAAAGCAGAATTTCTAGTGTAGAGGTGAAATTCGTAGATATTAGAAAGAATACCAATTGCGAAGGCAGCTTTCTGGATCATTACTGACACTGAGGAACGAAAGCATGGGTAGCGAAGAGGATTAGATACCCTCGTAGTCCATGCCGTAAACGATGTGTGTTAGACGTTGGGAATTTATTTTCAGTGTCGCAGTGAAAACAATAAACACACCGC
>AAA003_D04_Cp_00_bact_AIW_800m_SA_all	Cellular organisms;Bacteria;Proteobacteria;Alphaproteobacteria;SAR11 clade;Surface 1
TGCAGTCGAACGAAGTAGCAATACTTAGTGGCAGACGGGTGAGTAACATGTGGGTATCTTCCCTTTGGCCTGGAATAACACGAGGAAACTTGTGCTAATACCGGATAAGTCTTTACGGAGAAAGCTTTATGCACCATTGGATGAGCCTGCACTTGATTAGTTTGTTGGTGGGGTAATGGCCTACCAAGACAATGATCAATAGCTGATTTGAGAGGATGATCAGCCACATTGGGACTGAGACACGGCCCAAACTCCTACGGGAGGCAGCAGTAGGGAATCTTGCACAATGGGGGAAACCCTGATGCAGCGATGCCGCGTGAGTGAAGAAGGCCTTTGGGTTGTAAAGCTCTTTCGTCGGGGAAGAAAATGACTGTACCCGAATAAGAAGGTCCGGCTAACTTCGTGCCAGCAGCCGCGGTAATACGAAGGGACCTAGCGTAGTTCGGAATTACTGGGCTTAAAGAGTTCGTAGGTGGTTAAAAAAGTTGGTGGTGAAATCCCAGAGCTTAACTCTGGAACTGCCATCAAAACTTTTTAGCTAGAGTTTGATAGAGGAAAGCAGAATTTCTAGTGTAGAGGTGAAATTCGTAGATATTAGAAAGAATACCGATTGCGAAGGCAGCTTTCTGGATCATTACTGACACTGAGGAACGAAAGCATGGGTAGCGAAGAGGATTAGATACCCTCGTAGTCCATGCCGTAAACGATGTGTGTTAGACGTTGGAAATTTATTTTCAGTGTCACAGCGAAAGCAATAAACACACCGCC
>AAA003_D05_Cp_00_bact_AIW_800m_SA_all	Cellular organisms;Bacteria;Proteobacteria;Alphaproteobacteria;SAR11 clade;Surface 1
TGCAGTCGAACGAAGTAGCAATACTTAGTGGCAGACGGGTGAGTAACATGTGGGTATCTTCCCTTTGGTGAGGAATAACACGAGGAAACTTGTGCTAATACCTCATAAGTCTTTACAGAGAAAGCTTTATGCGCCATTGGATGAGCCCGCACTTGATTAGTTTGTTGGTGGGGTAATGGCCTACCAAGACAATGATCAATAGCTGATTTGAGAGGATGATCAGCCACATTGGGACTGAGACACGGCCCAAACTCCTACGGGAGGCAGCAGTAGGGAATCTTGCACAATGGAGGAAACTCTGATGCAGCGATGCCGCGTGAGTGAAGAAGGCCTTTGGGTTGTAAAGCTCTTTCGTCGGGGAAGAAAATGACTGTACCCGAATAAGAAGGTCCGGCTAACTTCGTGCCAGCAGCCGCGGTAATACGAAGGGACCTAGCGTAGTTCGGAATTACTGGGCTTAAAGAGTTCGTAGGTGGTTAAAAAAGTTGGTGGTGAAATCCCAGAGCTTAACTCTGGAACTGCCATCAAAACTTTTTAGCTAGAGTATGATAGAGGAAAGCAGAATTTCTAGTGTAGAGGTGAAATTCGTAGATATTAGAAAGAATACCAATTGCGAAGGCAGCTTTCTGGATCATTACTGACGCTGAGGAACGAAAGCATGGGTAGCGAAGAGGATTAGATACCCTCGTAGTCCATGCCGTAAACGATGTGTGTTAGACGTTGGAAATTTATTTTCAGTGTCGCAGTGAAAACAATAAACACACCGCC
>AAA003_F16_Cp_00_bact_AIW_800m_SA_all	Cellular organisms;Bacteria;Proteobacteria;Alphaproteobacteria;SAR11 clade;Surface 1
CATGCAGTCGACGAAGTAGCAATACTTAGTGGCAGACGGGTGAGTAACATGTGGGTATCTTCCCTTTGGTGAGGAATAACACGAGGAAACTTGTGCTAATACCTCATAAGTCTTTACGGAGAAAGCTTTATGCGCCAATGGATGAGCCCGCACTTGATTAGTTTGTTGGTGGGGTAATGGCCTACCAAGACGGTGATCAATAGCTGATCTGAGAGGATGATCAGCCACATTGGAACTGAGACACGGTCCAAACTCCTACGGGAGGCAGCAGTAGGGAATCTTGCACAATGGAGGAAACTCTGATGCAGCGATGCCGCGTGAGTGAAGAAGGCCCTTGGGTTGTAAAGCTCTTTCGTCGGGGAAGAAAATGACTGTACCCGAATAAGAAGGTCCGGCTAACTTCGTGCCAGCAGCCGCGGTAATACGAAGGGACCTAGCGTAGTTCGGAATTACTGGGCTTAAAGAGTTCGTAGGTTGTTAAAAAAGTTGGTGGTGAAATCCCAGAGCTTAACTCTGGAACTGCCATCAAAACTTTTTAGCTAGAGTATGATAGAGGAAAGCAGAATTTCTAGTGTAGAGGTGAAATTCGTAGATATTAGAAAGAATACCGATTGCGAAGGCAGCTTTCTGGATCATTACTGACGCTGAGGAACGAAAGCATGGGTAGCGAAGAGGATTAGATACCCTCGTAGTCCATGCCGTAAACGATGTGTGTTAGACGTTGGAAATTTATTTTCAGTGTCGCAGCGAAAGCAGTAAACAC
>AAA003_G19_Cp_00_bact_AIW_800m_SA_all	Cellular organisms;Bacteria;Proteobacteria;Alphaproteobacteria;SAR11 clade;Surface 1
TGCAGTCGACGAAGTAGCAATACTTAGTGGCAGACGGGTGAGTAACATGTGGGTATCTTCCCTTTGGTGAGGAATAACACGAGGAAACTTGTGCTAATACCTCATAAGTCTTTACAGAGAAAGCTTTATGCGCCATTGGATGAGCCCGCACTTGATTAGTTTGTTGGTGGGGTAATGGCCTACCAAGACAATGATCAATAGCTGATTTGAGAGGATGATCAGCCACATTGGGACTGAGACACGGCCCAAACTCCTACGGGAGGCAGCAGTAGGGAATCTTGCACAATGGAGGAAACTCTGATGCAGCGATGCCGCGTGAGTGAAGAAGGCCTTTGGGTTGTAAAGCTCTTTCGTCGGGGAAGAAAATGACTGTACCCGAATAAGAAGGTCCGGCTAACTTCGTGCCAGCAGCCGCGGTAATACGAAGGGACCTAGCGTAGTTCGGAATTACTGGGCTTAAAGAGTTCGTAGGTGGTTAAAAAAGTTGATGGTGAAATCCCAGAGCTTAACTCTGGAACTGCCATCAAAACTTTTTAGCTAGAGTATGATAGAGGAAAGCAGAATTTCTAGTGTAGAGGTGAAATTCGTAGATATTAGAAAGAATACCAATTGCGAAGGCAGCTTTCTGGATCATTACTGACACTGAGGAACGAAAGCATGGGTAGCGAAGAGGATTAGATACCCTCGTAGTCCATGCCGTAAACGATGTGTGTTAGACGTTGGAAATTTATTTTCAGTGTCGCAGCGAAAGCAATAAACACACCGCCTGGGGAGTACGACCGCAGGTT
>AAA003_K03_Cp_00_bact_AIW_800m_SA_all	Cellular organisms;Bacteria;Proteobacteria;Alphaproteobacteria;SAR11 clade;Surface 1
TGCAAGTCGAACGAAGTAGCAATACTTAGTGGCAGACGGGTGAGTAACATGTGGGTATCTTCCCTTTGGTGAGGAATAACACGAGGAAACTTGTGCTAATACTTCATAAGTCTTTACGGAGAAAGCTTTATGCGCCATTGGATGAGCCCGCACTTGATTAGTTTGTTGGTGGGGTAATGGCCTACCAAGACAATGATCAATAGCTGATTTGAGAGGATGATCAGCCACATTGGGACTGAGACACGGCCCAAACTTCTACGGAAGGCAGCAGTAGGGAATCTTGCACAATGGAGGAAACTCTGATGCAGCGATGCCGCGTGAGTGAAGAAGGCCTTTGGGTTGTAAAGCTCTTTCGTCGGGGAAGAAAATGACTGTACCCGAATAAGAAGGTCCGGCTAACTTCGTGCCAGCAGCCGCGGTAATACGAAGGGACCTAGCGTAGTTCGGAATTACTGGGCTTAAAGAGTTCGTAGGTGGTTAAAAAAGTTGGTGGTGAAATCCCAGAGCTTAACTCTGGAACTGCCATCAAAACTTTTTAGCTAGAGTATGATAGAGGAAAGCAGAATTTCTAGTGTAGAGGTGAAATTCGTAGATATTAGAAAGAATACCAATTGCGAAGGCAGCTTTCTGGATCATTACTGACACTGAGGAACGAAAGCATGGGTAGCGAAGAGGATTAGATACCCTCGTAGTCCATGCCGTAAACGATGTGTGTTAGACGTTGGAAATTTATTTTCAGTGTCGCAGCGAAAGCAATAAACACACCGCCC
>AAA003_N21_Cp_00_bact_AIW_800m_SA_all	Cellular organisms;Bacteria;Proteobacteria;Alphaproteobacteria;SAR11 clade;Surface 1
GTCGAACGAAGTAGCAATACTTAGTGGCAGACGGGTGAGTAACATGTAGGTATCTTCCCTTTGGTGAGGAATAACACGAGGAAACTTGTGCTAATACCTCATAAGTCTTTACGGAGAAAGCTTTATGCGCCATTGGATGAGCCTGCACTTGATTAGTTTGTTGGTGGGGTAATGGCCTACCAAGACAATGATCAATAGCTGATTTGAGAGGATGATCAGCCACATTGGGACTGAGACACGGCCCAAACTTCTACGGAAGGCAGCAGTAGGGAATCTTGCACAATGGAGGAAACTCTGATGCAGCGATGCCGCGTGAGTGAAGAAGGCCCTTGGGTTGTAAAGCTCTTTCGTCGGGGAAGAAAATGACTGTACCCGAATAAGAAGGTCCGGCTAACTTCGTGCCAGCAGCCGCGGTAATACGAAGGGACCTAGCGTAGTTCGGAATTACTGGGCTTAAAGAGTTCGTAGGTGGTTAAAAAAGTTGGTGGTGAAATCCCAGAGCTTAACTCTGGAACTGCCATCAAAACTTTTTAGCTAGAGTATGATAGAGGAAAGCAGAATTTCTAGTGTAGAGGTGAAATTCGTAGATATTAGAAAGAATACCAATTGCGAAGGCAGCTTTCTGGATCATTACTGACACTGAGGAACGAAAGCATGGGTAGCGAAGAGGATTAGATACCCTCGTAGTCCATGCCGTAAACGATGTGTGTTAGACGTTGGAAATTTATTTTCAGTGTCGCAGCGAAAGCAATAAACACACCGCC
>AAA003_P18_Cp_00_bact_AIW_800m_SA_all	Cellular organisms;Bacteria;Proteobacteria;Alphaproteobacteria;SAR11 clade;Surface 1
GCGGCGCACGCCTAATACATGCAAGTCGAACGAAGTAGCAATACTTAGTGGCAGACGGGTGAGTAACATGTGGGTATCTTCCCTTTGGTGAGGAATAACACGAGGAAACTTGTGCTAATACCTCATAAGTCTTTACGGAGAAAGCTTTATGCGCCATTGGATGAGCCCGCACTTGATTAGTTTGTTGGTGGGGTAATGGCCTACCAAGACTGTGATCAATAGCTGATTTGAGAGGATGATCAGCCACATTGGGACTGAGACACGGCCCAAACTCCTACGGGAGGCAGCAGTAGGGAATCTTGCACAATGGAGGAAACTCTGATGCAGCGATGCCGCGTGAGTGAAGAAGGCCTTTGGGTTGTAAAGCTCTTTCGTCGGGGAAGAAAATGACTGTACCCGAATAAGAAGGTCCGGCTAACTTCGTGCCAGCAGCCGCGGTAATACGAAGGGACCTAGCGTAGTTCGGAATTACTGGGCTTAAAGAGTTCGTAGGTGGTTAAAATAGTTGGTGGTGAAATCCCAGAGCTTAACTCTGGAACTGCCATCAAAACTTTTTAGCTAGAGTATGATAGAGGAAAGCAGAATTTCTAGTGTAGAGGTGAAATTCGTAGATATTAGAAAGAATACCAATTGCGAAGGCAGCTTTCTGGATCATTACTGACACTGAGGAACGAAAGCATGGGTAGCGAAGAGGATTAGATACCCTCGTAGTCCATGCCGTAAACGATGTGTGTTAGACGTTGGAAATTTATTTTCAGTGTCGCAGCGAAAGCGATAAACACACCGCCC
>AAA008_B11_Cp_8.2_bact_AIW_800m_SA_LNA	Cellular organisms;Bacteria;Proteobacteria;Alphaproteobacteria;SAR11 clade;Surface 1
GGCGGCACGCCTAACACATGCAAGTCGAACGAAGTAGCAATACTTAGTGGCAAACGGGTGAGTAATATGTGGGAATCTGCCCTTCGGTCTGGAATAACATGAGGAAACTTATGCTAATACCGGATAAGCCTTTACAGGGAAAGCTTTATGCTCCGATGGATGAGTCCACACTTGATTAGTTAGTTGGTGAGGTAATAGCTCACCAAGACAATGATCAATAGCTGATTTGAGAGGATGATCAGCCACATTGGGACTGAGACACGGCCCAAACTCCTACGGGAGGCAGCAGTGGGGAATTTTGCACAATGGGGGAAACCCTGATGCAGCGATGCCGCGTGAGTGAAGAAGGCCCTTGGGTTGTAAAGCTCTTTCGTCGGGGAAGAAAATGACTGTACCCGAATAAGAAGGTCCGGCTAACTTCGTGCCAGCAGCCGCGGTAATACGAAGGGACCTAGCGTAGTTCGGAATTACTGGGCTTAAAGAGCACGTAGGTGGTTAAAAAAGTTGGTGGTGAAATCCCAGAGCTTAACTCTGGAACTGCCATCAAAACTTTTTAGCTAGAGTATGATAGAGGAAAGTAGAATTTCTAGTGTAGAGGTGAAATTCGTAGATATTAGAAAGAATACCAATTGCGAAGGCAGCTTTCTGGATCATTACTGACACTGAGGTGCGAAAGCATGGGTAGCGAAGAGGATTAGATACCCTCGTAGTCCATGCCGTAAACGATGTGTGCTAGACGTTGGAAATTTATTTTCAGTGTCGCAGCGAAAGCGTTAAGCACACCGCCTGGGGAGTACGACCGCAAGGTTAAACTTAAATGGGAATGACGT
>AAA008_B13_Cp_13.6_bact_AIW_800m_SA_LNA	Cellular organisms;Bacteria;Proteobacteria;Alphaproteobacteria;SAR11 clade;Surface 1
CGCTGGCGGCACGCCTAACACATGCAAGTCGAACGAAGTAGCAATACTTAGTGGCAAACGGGTGAGTAATATGTGGGAATCTGCCCTTCGGTCTGGAATAACATGAGGAAACTTGTGCTAATACCGGATAAGCCTTTACAGGGAAAGCTTTATGCACCGATTGATGAGTCCACACTTGATTAGTTAGTTGGTGAGGTAATAGCTCACCAAGACAATGATCAATAGCTGATTTGAGAGGATGATCAGCCACATTGGGACTGAGACACGGCCCAAACTCCTACGGGAGGCAGCAGTGGGGAATCTTGCACAATGGGGGAAACCCTGATGCAGCGATGCCGCGTGAGTGAAGAAGGCCCTTGGGTTGTAAAGCTCTTTCGTCGGGGAAGAAAATGACTGTACCCGAATAAGAAGGTCCGGCTAACTTCGTGCCAGCAGCCGCGGTAATACGAAGGGACCTAGCGTAGTTCGGAATTACTGGGCTTAAAGAGTTCGTAGGTGGTTAAAAAAGTTGGTGGTGAAATCCCAGGGCTTAACTCTGGAACTGCCATCAAAACTTTTTAGCTAGAGTATGATAGAGGAAAGTAGAATTTCTAGTGTAGAGGTGAAATTCGTAGATATTAGAAAGAATACCGATTGCGAAGGCAGCTTTCTGGATCATTACTGACACTGAGGAACGAAAGCATGGGTAGCGAAGAGGATTAGATACCCTCGTAGTCCATGCCGTAAACGATGTGTGCTAGACGTTGGAAATTTATTTTCAGTGTCGCAGCAAAAGCATTAAGCACACCGCCTGGGGAGTACGACCGCAAGTAACTAAATGGATT
>AAA008_C06_Cp_8.3_bact_AIW_800m_SA_LNA	Cellular organisms;Bacteria;Proteobacteria;Alphaproteobacteria;SAR11 clade;Surface 1
GGCGGCACGCCTAATACATGCAAGTCGAACGAAGTAGCAATACTTAGTGGCAGACGGGTGAGTAACATGTGGGTATCTTCCCTTTGGTGAGGAATAACACGAGGAAACTTGTGCTAATACCTCATAAGTCTTTACGGAGAAAGCTTTATGCGCCATTGGATGAGCCCGCACTTGATTAGTTTGTTGGTGGGGTAATGGCTCACCAAGACAATGATCAATAGCTGATTTGAGAGGATGATCAGCCACATTGGGACTGAGACACGGCCCAAACTCCTACGGGAGGCAGCAGTAGGGAATCTTGCACAATGGGGGAAACCCTGATGCAGCGATGCCGCGTGAGTGAAGAAGGCCCTTGGGTTGTAAAGCTCTTTCGTCGGGGAAGAAAATGACTGTACCCGAATAAGAAGGTCCGGCTAACTTCGTGCCAGCAGCCGCGGTAATACGAAGGGACCTAGCGTAGTTCGGAATTACTGGGCTTAAAGAGTTCGTAGGTGGTTAAAAAAGTTGGTGGTGAAATCCCAGAGCTTAACTCTGGAACTGCCATCAAAACTTTTTAGCTAGAGTATGATAGAGGAAAGCAGAATTTCTAGTGTAGAGGTGAAATTCGTAGATATTAGAAAGAATACCAATTGCGAAGGCAGCTTTCTGGATCATTACTGACGCTGAGGAACGAAAGCATGGGTAGCGAAGAGGATTAGATACCCTCGTAGTCCATGCCGTAAACGATGTGTGTTAGACGTTGGAAATTTATTTTCAGTGTCGCAGTGAAAACAATAAACACACCGCCTGGGGAGTACGACCGCAAGTAAACCAATGGAATGACGC
>AAA008_E21_Cp_7.1_bact_AIW_800m_SA_LNA	Cellular organisms;Bacteria;Proteobacteria;Alphaproteobacteria;SAR11 clade;Surface 1
CGCTGGCGGCACGCCTTATACATGCAAGTCGAACGAAGTAGCAATACTTAGTGGCAGACGGGTGAGTAACATGTAGGTATCTGCCCTTTGGCCTGGAATAACACGAGGAAACTTGTGCTAATACTGGATAAGTCTTTACGGAGAAAGCTTTATGCACCATTGGATGAGCCTGCACTTGATTAGTTTGTTGGTGGGGTAATGGCCTACCAAGACAATGATCAATAGCTGATTTGAGAGGATGATCAGCCACATTGGAACTGAGACACGGTCCAAACTCCTACGGGAGGCAGCAGTAGGGAATCTTGCACAATGGAGGAAACTCTGATGCAGCGATGCCGCGTGAGTGAAGAAGGCCTTTGGGTTGTAAAGCTCTTTCGTCGGGGAAGAAAATGACTGTACCCGAATAAGAAGGTCCGGCTAACTTCGTGCCAGCAGCCGCGGTAATACGAAGGGACCTAGCGTAGTTCGGAATTACTGGGCTTAAAGAGTTCGTAGGTGGTTAAAAAAGTTGGTGGTGAAATCCCAGAGCTTAACTCTGGAACTGCCATCAAAACTTTTTAGCTAGAGTATGATAGAGGAAAGCAGAATTTCTAGTGTAGAGGTGAAATTCGTAGATATTAGAAAGAATACCGATTGCGAAGGCAGCTTTCTGGATCATTACTGACACTGAGGAACGAAAGCATGGGTAGCGAAGAGGATTAGATACCCTCGTAGTCCATGCCGTAAACGATGTGTGTTAGACGTTGGAAATTTATTTTCAGTGTCGCAGCGAAAGCAATAAACACACCGCCTGGGGAGTACGACCGCGGTAACTCAAATGGAATGACGG
>AAA008_F23_Cp_5.9_bact_AIW_800m_SA_LNA	Cellular organisms;Bacteria;Proteobacteria;Alphaproteobacteria;SAR11 clade;Surface 1
ACGCTGGCGGCACGCCTTATACATGCAAGTCGAACGAAGTAGCAATACTTAGTGGCAGACGGGTGAGTAACATGTGGGTATCTTCCCTTTGGCCCGGAATAACACGAGGAAACTTGTGCTAATACTGGATAAGTCTTTACGGAGAAAGCTTTATGCACCATTGGATGAGCCCGCACTTGATTAGTTTGTTGGTGGGGTAATGGCCTACCAAGACAATGATCAATAGCTGATTTGAGAGGATGATCAGCCACATTGGAACTGAGACACGGTCCAAACTTCTACGGAAGGCAGCAGTAGGGAATCTTGCACAATGGAGGAAACTCTGATGCAGCGATGCCGCGTGAGTGAAGAAGGCCTTTGGGTTGTAAAGCTCTTTCGTCGGGGAAGAAAATGACTGTACCCGAATAAGAAGGTCCGGCTAACTTCGTGCCAGCAGCCGCGGTAATACGAAGGGACCTAGCGTAGTTCGGAATTACTGGGCTTAAAGAGTTCGTAGGTGGTTAAAAAAGTTGGTGGTGAAATCCCAGAGCTTAACTCTGGAACTGCCATCAAAACTTTTTAGCTAGAGTATGATAGAGGAAAGCAGAATTTCTAGTGTAGAGGTGAAATTCGTAGATATTAGAAAGAATACCAATTGCGAAGGCAGCTTTCTGGATCATTACTGACACTGAGGAACGAAAGCATGGGTAGCGAAGAGGATTAGATACCCTCGTAGTCCATGCCGTAAACGATGTGTGTTAGACGTTGGAAATTTATTTTCAGTGTCGCAGCGAAAGCGATAAACACACCGCCTGGGGAGTACGACCGCAGGTTAAACTCTAATGAGGATTACG
>AAA008_I09_Cp_8.1_bact_AIW_800m_SA_LNA	Cellular organisms;Bacteria;Proteobacteria;Alphaproteobacteria;SAR11 clade;Surface 1
CTGGCGGCACGCCTAACACATGCAAGTCGAACGAAGTAGCAATACTTAGTGGCAAACGGGTGAGTAATATGTGGGAATCTACCTATCGGTCTGGAATAACATGAGGAAACTTGTGCTAATACCGGATAAGCCTTTACAGGGAAAGCTTTATGCTCCGATTGATGAGTCCACACTTGATTAGTTAGTTGGTGAGGTAATAGCTTACCAAGACAATGATCAATAGCTGATTTGAGAGGATGATCAGCCACATTGGGACTGAGACACGGCCCAAACTCCTACGGGAGGCAGCAGTGGGGAATTTTGCACAATGGGGGAAACCCTGATGCAGCGATGCCGCGTGAGTGAAGAAGGCCCTTGGGTTGTAAAGCTCTTTCGTCGGGGAAGAAAATGACTGTACCCGAATAAGAAGGTCCGGCTAACTTCGTGCCAGCAGCCGCGGTAATACGAAGGGACCTAGCGTAGTTCGGAATTACTGGGCTTAAAGAGTTCGTAGGTGGCTAAAAAAGTTGGTGGTGAAATCCCAGAGCTTAACTCTGGAACTGCCATCAAAACTTTTTAGCTAGAGTATGATAGAGGAAAGTAGAATTTCTAGTGTAGAGGTGAAATTCGTAGATATTAGAAAGAATACCAATTGCGAAGGCAGCTTTCTGGATCATTACTGACACTGAGGAACGAAAGCATGGGTAGCGAAGAGGATTAGATACCCTCGTAGTCCATGCCGTAAACGATGTGTGCTAGACGTTGGAAATTTATTTTCAGTGTCGCAGCAAAAGCGTTAAGCACACCGCCTGGGGAGTACGACCGCAAGTAACTTAAAATGAAATGACGTA
>AAA008_I22_Cp_7.0_bact_AIW_800m_SA_LNA	Cellular organisms;Bacteria;Proteobacteria;Alphaproteobacteria;SAR11 clade;Surface 1
GTACGCTGGCGGCACGCCTAATACATGCAAGTCGAACGAAGTAGCAATACTTAGTGGCAGACGGGTGAGTAACATGTGGGTATCTTCCCTTTGGTGAGGAATAACACGAGGAAACTTGTGCTAATACCTCATAAGTCTTTACGGAGAAAGCTTAATGCGCCATTGGATGAGCCCGCACTTGATTAGTTTGTTGGTGGGGTAATGGCCTACCAAGACAATGATCAATAGCTGATTTGAGAGGATGATCAGCCACATTGGGACTGAGACACGGCCCAAACTCCTACGGGAGGCAGCAGTAGGGAATCTTGCACAATGGGGGAAACCCTGATGCAGCGATGCCGCGTGAGTGAAGAAGGCCCTTGGGTTGTAAAGCTCTTTCGTCGGGGAAGAAAATGACTGTACCCGAATAAGAAGGTCCGGCTAACTTCGTGCCAGCAGCCGCGGTAATACGAAGGGACCTAGCGTAGTTCGGAATTACTGGGCTTAAAGAGTTCGTAGGTGGTTAAAAAAGTTGGTGGTGAAATCCCAGAGCTTAACTCTGGAACTGCCATCAAAACTTTTTAGCTAGAGTATGATAGAGGAAAGCAGAATTTCTAGTGTAGAGGTGAAATTCGTAGATATTAGAAAGAATACCAATTGCGAAGGCAGCTTTCTGGATCATTACTGACACTGAGGAACGAAAGCATGGGTAGCGAAGAGGATTAGATACCCTCGTAGTCCATGCCGTAAACGATGTGTGTTAGACGTTGGAAATTTATTTTCAGTGTCGCAGCGAAAGCAATAAACACACCGCCTGGGGAGTACGACCGCAATAAGGTTAAAACTTAAATGGAAATTGACGGTGCC
>AAA008_M17_Cp_6.6_bact_AIW_800m_SA_LNA	Cellular organisms;Bacteria;Proteobacteria;Alphaproteobacteria;SAR11 clade;Surface 1
ACGCTGGCGGCACGCCTAATACATGCAAGTCGAACGAAGTAGCAATACTTAGTGGCAGACGGGTGAGTAACATGTGGGTATCTTCCCTTTGGTGAGGAATAACACGAGGAAACTTGTGCTAATACCTCATAAGTCTTTACGGAGAAAGCTTTATGCGCCAATGGATGAGCCCGCACTTGATTAGTTTGTTGGTGGGGTAATGGCCTACCAAGACAATGATCAATAGCTGATTTGAGAGGATGATCAGCCACATTGGGACTGAGACACGGCCCAAACTCCTACGGGAGGCAGCAGTAGGGAATCTTGCACAATGGGGGAAACCCTGATGCAGCGATGCCGCGTGAGTGAAGAAGGCCCTTGGGTTGTAAAGCTCTTTCGTCGGGGAAGAAAATGACTGTACCCGAATAAGAAGGTCCGGCTAACTTCGTGCCAGCAGCCGCGGTAATACGAAGGGACCTAGCGTAGTTCGGAATTACTGGGCTTAAAGAGTTCGTAGGTGGTTAAAAAAGTTGGTGGTGAAATCCCAGAGCTTAACTCTGGAACTGCCATCAAAACTTTTTAGCTAGAGTATGATAGAGGAAAGCAGAATTTCTAGTGTAGAGGTGAAATTCGTAGATATTAGAAAGAATACCAATTGCGAAGGCAGCTTTCTGGATCATTACTGACACTGAGGAACGAAAGCATGGGTAGCGAAGAGGATTAGATACCCTCGTAGTCCATGCCGTAAACGATGTGTGTTAGACGTTGGAGATTTATTTTCAGTGTCGCAGTGAAAACAATAAACACACCGCCTGGGGAGTACGACCGCAAAGGTTAAAACATCAAAAGGAAATTGTCGTG
>AAA008_M19_Cp_9.6_bact_AIW_800m_SA_LNA	Cellular organisms;Bacteria;Proteobacteria;Alphaproteobacteria;SAR11 clade;Surface 1
GCTGGCGGCACGCCTAACACATGCAAGTCGAACGAAGTAGCAATACTTAGTGGCAAACGGGTGAGTAACATGTGGGTATCTGCCCTTCGGCCTGGAATAACACGAGGAAACTTGTGCTAATACCAGATAAGTCTTTTAAGAGAAAGCTTTATGCACCGATGGATGAGCCCGCACCTGATTAGTTAGTTGGTGAGGTAATAGCTCACCAAGACAATGATCAGTAGCTGATTTGAGAGGATGATCAGCCACATTGGGACTGAGACACGGCCCAAACTCCTACGGGAGGCAGCAGTGGGGAATCTTGCACAATGGGGGAAACCCTGATGCAGCGATGCCGCGTGAGTGAAGAAGGCCTTTGGGTTGTAAAGCTCTTTCGTCGGGGAAGAAAATGACTGTACCCGAATAAGAAGGTCCGGCTAACTTCGTGCCAGCAGCCGCGGTAATACGAAGGGACCTAGCGTAGTTCGGAATTACTGGGCTTAAAGAGTTCGTAGGTGGTTAAAATAGTTGGTGGTGAAATCCCAGAGCTTAACTCTGGAACTGCCATCAAAACTTTTTAGCTAGAGTATGATAGAGGAAAGTAGAATTTCTAGTGTAGAGGTGAAATTCGTAGATATTAGAAAGAATACCAATTGCGAAGGCAGCTTTCTGGATCATTACTGACACTGAGGAACGAAAGCATGGGTAGCGAAGAGGATTAGATACCCTCGTAGTCCATGCCGTAAACGATGTGTGCTAGACGTTGGAAATTTTATTTTCAGTGTCGCAGCGAAGCGATAGCACACCGGCCTGCGAGTACGACGCAAGTAAACCAATGGATAGT
>AAA008_N04_Cp_11.4_bact_AIW_800m_SA_LNA	Cellular organisms;Bacteria;Proteobacteria;Alphaproteobacteria;SAR11 clade;Surface 1
TTTAAAAATGTAGGGCCAGTAGAGTTTGATTATGGCTCAGAACGTACGCGGGCGGCACGCCTAACACATGCAAGTCGAACGAAGTAGCAATACTTAGTGGCAAACGGGTGAGTAATATGTGGGAATCTACCTTTCGGTCTGGAATAACATGAGGAAACTTGTGCTAATACCGGATAAGCCCTTACGGGGAAAGCTTTATGTTCCGATTGATGAGTCCACACTTGATTAGTTAGTTGGTGAGGTAATAGCTCACCAAGACAATGATCAATAGCTGATTTGAGAGGATGATCAGCCACATTGGGACTGAGACACGGCCCAAACTCCTACGGGAGGCAGCAGTGGGGAATCTTGCACAATGGGGGAAACCCTGATGCAGCGATGCCGCGTGAGTGAAGAAGGCCCTTGGGTTGTAAAGCTCTTTCGTCGGGGAAGAAAATGACTGTACCCGAATAAGAAGGTCCGGCTAACTTCGTGCCAGCAGCCGCGGTAATACGAAGGGACCTAGCGTAGTTCGGAATTACTGGGCTTAAAGAGCACGTAGGTGGTTAAAAAAGTTGGTGGTGAAATCCCAGGGCTTAACTCTGGAACTGCCATCAAAACTTTTTAGCTAGAGTATGATAGAGGAAAGTAGAATTTCTAGTGTAGAGGTGAAATTCGTAGATATTAGAAAGAATACCAATTGCGAAGGCAGCTTTCTGGGTCATTACTGACACTGAGGTGCGAAAGCATGGGTAGCGAAGAGGATTAGATACCCTCGTAGTCCATGCCGTAAACGATGTGTGCTAGACGTTGGAAATTTATTTTCAGTGTCGCAGCAAAAGCGTTAAGCACACCGCCTGGGGGGTAGGACCGCCGA
>AAA008_O16_Cp_6.4_bact_AIW_800m_SA_LNA	Cellular organisms;Bacteria;Proteobacteria;Alphaproteobacteria;SAR11 clade;Surface 1
CGCTTGGCGGCACGCCTAATACATGCAAGTCGAACGAAGTAGCAATACTTAGTGGCAGACGGGTGAGTAACATGTAGGTATCTACCCTTTGGCCTGGAATAACACGAGGAAACTTGTGCTAATACTGGATAAGTCTTTACGGAGAAAGCTTTATGCACCATTGGATGAGCCTGCACTTGATTAGTTTGTTGGTGGGGTAATGGCCTACCAAGACAATGATCAATAGCTGATTTGAGAGGATGATCAGCCACATTGGGACTGAGACACGGCCCAAACTCCTACGGGAGGCAGCAGTAGGGAATCTTGCACAATGGAGGAAACTCTGATGCAGCGATGCCGCGTGAGTGAAGAAGGCCTTTGGGTTGTAAAGCTCTTTCGTCGGGGAAGAAAATGACTGTACCCGAATAAGAAGGTCCGGCTAACTTCGTGCCAGCAGCCGCGGTAATACGAAGGGACCTAGCGTAGTTCGGAATTACTGGGCTTAAAGAGTTCGTAGGTGGTTAAAAAAGTTGGTGGTGAAATCCCAGAGCTTAACTCTGGAACTGCCATCAAAACTTTTTAGCTAGAGTATGATAGAGGAAAGCAGAATTTCTAGTGTAGAGGTGAAATTCGTAGATATTAGAAAGAATACCGATTGCGAAGGCAGCTTTCTGGATCATTACTGACACTGAGGAACGAAAGCATGGGTAGCGAAGAGGATTAGATACCCTCGTAGTCCATGCCGTAAACGATGTGTGTTAGACGTTGGAAATTTATTTTCAGTGTCGCAGCGAAAGCGATAAACACACCGCCTGGGGAGTACGACCGACAAGTAAATATGATAGG
>AAA008_P10_Cp_7.7_bact_AIW_800m_SA_LNA	Cellular organisms;Bacteria;Proteobacteria;Alphaproteobacteria;SAR11 clade;Surface 1
GGCGGCACGCCTTACACATGCAAGTCGAACGAAGTAGCAGTACTTAGTGGCCGACGGGTGAGTAACATGTAGGTATCTGCCCTTTGGCCTGGAATAACAAGAGGAGACTTGTGCTAATACCGGATAAGTCTTTACGGAGAAAGCTTTATGCACCATTGGATGAGCCTGCACTTGATTAGTTTGTTGGTGGGGTAATGGCCTACCAAGACAATGATCAATAGCTGATTTGAGAGGATGATCAGCCACATTGGAACTGAGACACGGTCCAAACTCCTACGGGAGGCAGCAGTAGGGAATCTTGCACAATGGAGGAAACTCTGATGCAGCGATGCCGCGTGAGTGAAGAAGGCCTTTGGGTTGTAAAGCTCTTTCGTCGGGGAAGAAAATGACTGTACCCGAATAAGAAGGTCCGGCTAACTTCGTGCCAGCAGCCGCGGTAATACGAAGGGACCTAACGTAGTTAGGAATTACTGGGCTTAAAGAGTTCGTAGGTGGTTAAAAAAGTTGGTGGTGAAATCCCAGAGCTTAACTCTGGAACTGCCATCAAAACTTTTTAGCTAGAGTATGATAGAGGAAAGCAGAATTTCTAGTGTAGAGGTGAAATTCGTAGATATTAGAAAGAATACCGATTGGAAAGGCACCTTTCTGGATCATTACTGACACTTAGGAACGAAAGCATGCGTCGCGAAGAGGATTAGATACCCTCGTAGTCCATGACTAAACGATGTGTGTTAGACGTTGGAAATTTATTTTCAGTGTCGCAGCTAACGCAATAACACACCGCCTGGGGAGTACGGCCGCAGGTAAACTCAATGCATAGG
>AAA240_B21_Cp_5.7_bact_AAIW_770m_HOT_HNA	Cellular organisms;Bacteria;Proteobacteria;Alphaproteobacteria;SAR11 clade;Surface 1
GCTGGCGGCACGCCTATACATGCAAGTCGAACGAAGTAGCAATACTTAGTGGCAGACGGGTGAGTAACATGTAGGTATCTTCCCTTTGGTGAGGAATAACACGAGGAAACTTGTGCTAATACCTCATAAGTCTTTACGGAGAAAGCTTTACGCGCCAATGGATGAGCCTGCACTTGATTAGTTTGTTGGTGGGGTAATGGCCTACCAAGACAATGATCAATAGCTGATTTGAGAGGATGATCAGCCACATTGGGACTGAGACACGGCCCAAACTCCTACGGGAGGCAGCAGTAGGGAATCTTGCACAATGGAGGAAACTCTGATGCAGCGATGCCGCGTGAGTGAAGAAGGCCTTTGGGTTGTAAAGCTCTTTCGTCGGGGAAGAAAATGACTGTACCCGAATAAGAAGGTCCGGCTAACTTCGTGCCAGCAGCCGCGGTAATACGAAGGGACCTAGCGTAGTTCGGAATTACTGGGCTTAAAGAGTTCGTAGGTGGTTAAAAAAGTTGGTGGTGAAATCCCAGAGCTTAACTCTGGAACTGCCATCAAAACTTTTTAGCTAGAGTATGATAGAGGAAAGCAGAATTTCTAGTGTAGAGGTGAAATTCGTAGATATTAGAAAGAATACCGATTGCGAAGGCAGCTTTCTGGATCATTACTGACACTGAGGAACGAAAGCATGGGTAGCGAAGAGGATTAGATACCCTCGTAGTCCATGCCGTAAACGATGTGTGTTAGACGTTGGAAATTTATTTTCAGTGTCACAGTGAAAACTATAAACACACCGCCTGGGGAGTACGACGCAAGTAAACTAAATGGATGCT
>AAA240_C16_Cp_7.4_bact_AAIW_770m_HOT_HNA	Cellular organisms;Bacteria;Proteobacteria;Alphaproteobacteria;SAR11 clade;Surface 1
ACGACGCTGGCGGCACGCCTAATACATGCAAGTCGAACGAAGTAGCAATACTTAGTGGCAGACGGGTGAGTAACATGTGGGTATCTTCCCTTTGGTGAGGAATAACACGAGGAAACTTGTGCTAATACCTCATAAGTCTTTACGGAGAAAGCTTTATGCGCCATTGGATGAGCCTGCACTTGATTAGTTTGTTGGTGGGGTAATGGCCTACCAAGACAATGATCAATAGCTGATTTGAGAGGATGATCAGCCACATTGGGACTGAGACACGGCCCAAACTTCTACGGAAGGCAGCAGTAGGGAATCTTGCACAATGGAGGAAACTCTGATGCAGCGATGCCGCGTGAGTGAAGAAGGCCTTTGGGTTGTAAAGCTCTTTCGTCGGGGAAGAAAATGACTGTACCCGAATAAGAAGGTCCGGCTAACTTCGTGCCAGCAGCCGCGGTAATACGAAGGGACCTAGCGTAGTTCGGAATTACTGGGCTTAAAGAGTTCGTAGGTGGTTAAAAAAGTTGGTGGTGAAATCCCAGAGCTTAACTCTGGAACTGCCATCAAAACTTTTTAGCTAGAGTATGATAGAGGAAAGCAGAATTTCTAGTGTAGAGGTGAAATTCGTAGATATTAGAAAGAATACCAATTGCGAAGGCAGCTTTCTGGATCATTACTGACACTGAGGAACGAAAGCATGGGTAGCGAAGAGGATTAGATACCCTCGTAGTCCATGCCGTAAACGATGTGTGTTAGACGTTGGAAATTTATTTTCAGTGTCGCAGCGAAAGCAATAAACACACCGCCTGGGGAGTACGACCGCGTAACTCAAATGATGACGTC
>AAA240_E13_Cp_6.9_bact_AAIW_770m_HOT_HNA_seq	Cellular organisms;Bacteria;Proteobacteria;Alphaproteobacteria;SAR11 clade;Surface 1
CGTACGCTGGCGGCACGCCTAACACATGCAAGTCGAACGAAGTAGCAATACTGAGTGGCAAACGGGTGAGTAACATGTGGGTATCTGCCCTTCGGCCTGGAATAACACGAGGAAACTTGTGCTAATACCAGATAAGTCTTAACAGAGAAAGCTTTATGCACCGATGGATGAGCCTGCACTTGATTAGTTAGTTGGTGAGGTAATAGCTCACCAAGACTGTGATCAATAGCTGATTTGAGAGGATGATCAGCCACATTGGGACTGAGACACGGCCCAAACTCCTACGGGAGGCAGCAGTGGGGAATCTTGCACAATGGGGGAAACCCTGATGCAGCGATGCCGCGTGAGTGAAGAAGGCCTTTGGGTTGTAAAGCTCTTTCGTCGGGGAAGAAAATGACTGTACCCGAATAAGAAGGTCCGGCTAACTTCGTGCCAGCAGCCGCGGTAATACGAAGGGACCTAGCGTAGTTCGGAATTACTGGGCTTAAAGAGCACGTAGGTGGTTAAAAAAGTTGGTGGTGAAATCCCAGAGCTCAACTCTGGAACTGCCATCAAAACTTTTTAGCTAGAGTATGATAGAGGAAAGTAGAATTTCTAGTGTAGAGGTGAAATTCGTAGATATTAGAAAGAATACCAATTGCGAAGGCAGCTTTCTGGATCATTACTGACACTGAGGTGCGAAAGCATGGGTAGCGAAGAGGATTAGATACCCTCGTAGTCCATGCCGTAAACGATGTGTGCTAGACGTTGGAAATTTATTTTCAGTGTCGCAGCAAAAGCGTTAAGCACACCGCCTGGGGAGTACGACCGCAAGTAATATGATACG
>AAA282_A09_Cp_6.2_bact_NPBW_4800m_HOT_LNA	Cellular organisms;Bacteria;Proteobacteria;Alphaproteobacteria;SAR11 clade;Surface 1
ACGCCTTATACATGCAAGTCGAACGAAGTAGCAATACTTAGTGGCAGACGGGTGAGTAACATGTGGGTATCTTCCCTTTGGTGAGGAATAACACGAGGAAACTTGTGCTAATACCTCATAAGTCTTTACGGAGAAAGCTTTATGCGCCAATGGATGAGCCCGCACTTGATTAGTTTGTTGGTGGGGTAATAGCCTACCAAGACTTTGATCAATAGCTGATTTGAGAGGATGATCAGCCACATTGGGACTGAGACACGGCCCAAACTCCTACGGGAGGCAGCAGTAGGGAATCTTGCACAATGGAGGAAACTCTGATGCAGCGATGCCGCGTGAGTGAAGAAGGCCTTTGGGTTGTAAAGCTCTTTCGTCGGGGAAGAAAATGACTGTACCCGAATAAGAAGGTCCGGCTAACTTCGTGCCAGCAGCCGCGGTAATACGAAGGGACCTAGCGTAGTTCGGAATTACTGGGCTTAAAGAGTTCGTAGGTGGTTAAAAAAGTTGGTGGTGAAATCCCAGAGCTTAACTCTGGAACTGCCATCAAAACTTTTTAGCTAGAGTATGATAGAGGAAAGCAGAATTTCTAGTGTAGAGGTGAAATTCGTAGATATTAGAAAGAATACCAATTGCGAAGGCAGCTTTCTGGATCATTACTGACACTGAGGAACGAAAGCATGGGTAGCGAAGAGGATTAGATACCCTCGTAGTCCATGCCGTAAACGATGTGTGTTAGATGTTGGAAATTTATTTTCAGTATCGCAGCGAAAGCAATAAACACACCGCCTGGGGAGTACGACCGC
>AAA282_B23_Cp_5.6_bact_NPBW_4800m_HOT_LNA	Cellular organisms;Bacteria;Proteobacteria;Alphaproteobacteria;SAR11 clade;Surface 1
ACGCCTTATACATGCAAGTCGAACGAAGTAGCAATACTTAGTGGCAGACGGGTGAGTAACATGTGGGTATCTACCCTTTGGTGAGGAATAACACGAGGAAACTTGTGCTAATACCTCATAAGTCTTTACGGAGAAAGCTTTATGCGCCAATGGATGAGCCCGCACTTGATTAGTTTGTTGGTGGGGTAAGAGCCTACCAAGACTTTGATCAATAGCTGATTTGAGAGGATGATCAGCCACATTGGGACTGAGACACGGCCCAAACTCCTACGGGAGGCAGCAGTAGGGAATCTTGCACAATGGAGGAAACTCTGATGCAGCGATGCCGCGTGAGTGAAGAAGGCCTTTGGGTTGTAAAGCTCTTTCGTCGGGGAAGAAAATGACTGTACCCGAATAAGAAGGTCCGGCTAACTTCGTGCCAGCAGCCGCGGTAATACGAAGGGACCTAGCGTAGTTCGGAATTACTGGGCTTAAAGAGTTCGTAGGTGGTTAAAAAAGTTGGTGGTGAAATCCCAGAGCTTAACTCTGGAACTGCCATCAAAACTTTTTAGCTAGAGTATGATAGAGGAAAGCAGAATTTCTAGTGTAGAGGTGAAATTCGTAGATATTAGAAAGAATACCAATTGCGAAGGCAGCTTTCTGGATCATTACTGACACTGAGGAACGAAAGCATGGGTAGCGAAGAGGATTAGATACCCTCGTAGTCCATGCCGTAAACGATGTGTGTTAGATGTTGGAAATTTATTTTCAGTATCGCAGCGAAAGCAATAAACACACCGCCTGGGGAGTACGACCGCAAG
>AAA282_E04_Cp_7.3_bact_NPBW_4800m_HOT_LNA	Cellular organisms;Bacteria;Proteobacteria;Alphaproteobacteria;SAR11 clade;Surface 1
ACATGCAAGTCGAACGAAGTAGCAATACTTAGTGGCAAACGGGTGAGTAATATGTGGGAATCTACCCTTCGGTCTGGAATAACATGAGGAAACTTATGCTAATACCGGATAAGCCTTTACAGGGAAAGCTTTATGCTCCGATTGATGAGTCCACACTTGATTAGTTAGTTGGTGAGGTAATAGCTCACCAAGACAATGATCAATAGCTGATTTGAGAGGATGATCAGCCACATTGGGACTGAGACACGGCCCAAACTCCTACGGGAGGCAGCAGTGGGGAATCTTGCACAATGGGGGGAACCCTGATGCAGCGATGCCGCGTGAGTGAAGAAGGCCTTTGGGTTGTAAAGCTCTTTCGTCGGGGAAGAAAATGACTGTACCCGAATAAGAAGGTCCGGCTAACTTCGTGCCAGCAGCCGCGGTAATACGAAGGGACCTAGCGTAGTTCGGAATTACTGGGCTTAAAGAGTTCGTAGGTGGTTAAAAAAGTTGGTGGTGAAATCCCAGAGCTTAACTCTGGAACTGCCATCAAAACTTTTTAGCTAGAGTATGATAGAGGAAAGTAGAATTTCTAGTGTAGAGGTGAAATTCGTAGATATTAGAAAGAATACCAATTGCGAAGGCAGCTTTCTGGATCATTACTGACACTGAGGAACGAAAGCATGGGTAGCGAAGAGGATTAGATACCCTCGTAGTCCATGCCGTAAACGATGTGTGCTAGACGTTGGAAATTTATTTTCAGTGTCGCAGCGAAAGCGTTAAGCACACCGCCTGGGGAGTACG
>AAA282_F09_Cp_5.7_bact_NPBW_4800m_HOT_LNA	Cellular organisms;Bacteria;Proteobacteria;Alphaproteobacteria;SAR11 clade;Surface 1
ACGCCTTATACATGCAAGTCGAACGAAGTAGCAATACTTAGTGGCAGACGGGTGAGTAACATGTGGGTATCTTCCCTTTGGTGAGGAATAACACGAGGAAACTTGTGCTAATACCTCATAAGTCTTTACGGAGAAAGCTTTATGCGCCAATGGATGAGCCCGCACTTGATTAGTTTGTTGGTGGGGTAATAGCCTACCAAGACTTTGATCAATAGCTGATTTGAGAGGATGATCAGCCACATTGGGACTGAGACACGGCCCAAACTCCTACGGGAGGCAGCAGTAGGGAATCTTGCACAATGGAGGAAACTCTGATGCAGCGATGCCGCGTGAGTGAAGAAGGCCTTTGGGTTGTAAAGCTCTTTCGTCGGGGAAGAAAATGACTGTACCCGAATAAGAAGGTCCGGCTAACTTCGTGCCAGCAGCCGCGGTAATACGAAGGGACCTAGCGTAGTTCGGAATTACTGGGCTTAAAGAGTTCGTAGGTGGTTAAAAAAGTTGGTGGTGAAATCCCAGAGCTTAACTCTGGAACTGCCATCAAAACTTTTTAGCTAGAGTATGATAGAGGAAAGCAGAATTTCTAGTGTAGAGGTGAAATTCGTAGATATTAGAAAGAATACCAATTGCGAAGGCAGCTTTCTGGATCATTACTGACACTGAGGAACGAAAGCATGGGTAGCGAAGAGGATTAGATACCCTCGTAGTCCATGCCGTAAACGATGTGTGTTAGATGTTGGAAATTTATTTTCAGTATCGCAGCGAAAGCAATAAACACACCGCCTGGGGAGTACGACC
>AAA282_F13_Cp_6.2_bact_NPBW_4800m_HOT_LNA	Cellular organisms;Bacteria;Proteobacteria;Alphaproteobacteria;SAR11 clade;Surface 1
ACGCCTAATACATGCAAGTCGAACGAAGTAGCAATACTTAGTGGCAGACGGGTGAGTAACATGTGGGTATCTTCCCTTTGGTGAGGAATAACATGAGGAAACTTATGCTAATACCTCATAAGTCTTTACGGAGAAAGCTTTATGCGCCATTGGATGAGCCCGCACTTGATTAGTTTGTTGGTGGGGTAATGGCCTACCAAGACAATGATCAATAGCTGATTTGAGAGGATGATCAGCCACATTGGGACTGAGACACGGCCCAAACTTCTACGGAAGGCAGCAGTAGGGAATCTTGCACAATGGAGGAAACTCTGATGCAGCGATGCCGCGTGAGTGAAGAAGGCCCTTGGGTTGTAAAGCTCTTTCGTCGGGGAAGAAAATGACTGTACCCGAATAAGAAGGTCCGGCTAACTTCGTGCCAGCAGCCGCGGTAATACGAAGGGACCTAGCGTAGTTCGGAATTACTGGGCTTAAAGAGTTCGTAGGTGGTTAAAAAAGTTGGTGGTGAAATCCCAGAGCTTAACTCTGGAACTGCCATCAAAACTTTTTAGCTAGAGTATGATAGAGGAAAGTAGAATTTCTAGTGTAGAGGTGAAATTCGTAGATATTAGAAAGAATACCAATTGCGAAGGCAGCTTTCTGGATCATTACTGACACTGAGGAACGAAAGCATGGGTAGCGAAGAGGATTAGATACCCTCGTAGTCCATGCCGTAAACGATGTGTGTTAGACGTTGGAAATTTATTTTCAGTGTCGCAGCGAAAGCAATAAACACACCGCCTGGGGAGTACG
>AAA282_K04_Cp_7.2_bact_NPBW_4800m_HOT_LNA	Cellular organisms;Bacteria;Proteobacteria;Alphaproteobacteria;SAR11 clade;Surface 1
GGCACGCCTAACACATGCAAGTCGAACGAAGTAGCAATACTTAGTGGCAAACGGGTGAGTAATATGTGGGAATCTACCCTTCGGTCTGGAATAACACAAGGAAACTTGTGCTAATACCTGATAAGCCTTTACAGGGAAAGCTTTATGCTCCGATTGATGAGTCCACACTTGATTAGTTAGTTGGTGAGGTAATAGCTCACCAAGACAATGATCAATAGCTGATTTGAGAGGATGATCAGCCACATTGGGACTGAGACACGGCCCAAACTCCTACGGGAGGCAGCAGTGGGGAATCTTGCACAATGGGGGAAACCCTGATGCAGCGATGCCGCGTGAGTGAAGAAGGCCCTTGGGTTGTAAAGCTCTTTCGTCGGGGAAGAAAATGACTGTACCCGAATAAGAAGGTCCGGCTAACTTCGTGCCAGCAGCCGCGGTAATACGAAGGGACCTAGCGTAGTTCGGAATTACTGGGCTTAAAGAGCACGTAGGTGGTTAAAAAAGTTGGTGGTGAAATCCCAGAGCTTAACTCTGGAACTGCCATCAAAACTTTTTAGCTAGAGTGTGATAGAGGAAAGTAGAATTTCTAGTGTAGAGGTGAAATTCGTAGATATTAGAAAGAATACCAATTGCGAAGGCAGCTTTCTGGATCACTACTGACACTGAGGTGCGAAAGCATGGGTAGCGAAGAGGATTAGATACCCTCGTAGTCCATGCCGTAAACGATGTGTGCTAGACGTTGGAAATTTATTTTCAGTGTCGCAGCGAAAGCGTTAAGCACACCGCCTGGGGAGTACG
>AAA282_M21_Cp_8.4_bact_NPBW_4800m_HOT_LNA	Cellular organisms;Bacteria;Proteobacteria;Alphaproteobacteria;SAR11 clade;Surface 1
GCTGGCGGCACGCCTAACACATGCAAGTCGAACGCAGTAGCAATACTGAGTGGCGAACGGGTGAGTATAATGTAGGTATCTGCCTTTTGGTTTGGAATAACACGAGGAAACTTGTGCTAATACCGGATAAGCCTTCACAGGGAAAGTTTTAACGCCAAAAGATGAGCCTGCACTTGATTAGCTAGTTGGTAAGGTAATGGCTTACCAAGGCTACGATCAATAGCTGATCTGAGAGGATGATCAGCCACATTGGGACTGAGACACGGCCCAAACTCCTACGGGAGGCAGCAGTGGGGAATCTTGCACAATGGGGGAAACCCTGATGCAGCGATGCCGCGTGAGTGAAGAAGGCCTTTGGGTTGTAAAGCTCTTTCGTCGGGGAAGAAAATGACTGTACCCGAATAAGAAGGTCCGGCTAACTTCGTGCCAGCAGCCGCGGTAATACGAAGGGACCTAGCGTAGTTCGGAATTACTGGGCTTAAAGAGCTCGTAGGTGGTTAGAAAAGTTGGTGGTGAAATCCCAAGGCTTAACCTTGGAACTGCCATCAAAACTTTTTGACTAGAGTATGATAGAGGAAAGTGGAATTTCTAGTGTAGAGGTGAAATTCGTAGATATTAGAAAGAACACCAATTGCGAAGGCAACTTTCTGGATCATAACTGACACTGAGGAGCGAAAGCATGGGTAGCGAAGAGGATTAGATACCCTCGTAGTCCATGCCGTAAACGATGTGTGCTAGACGTTGGAAATTTAGTTTTCAGTGTCGCAGCGAAAGCGTTAAGCACACCGCCTGGGGAGTACGACC
>AAA282_O06_Cp_7.5_bact_NPBW_4800m_HOT_LNA	Cellular organisms;Bacteria;Proteobacteria;Alphaproteobacteria;SAR11 clade;Surface 1
ACGCCTAACACATGCAAGTCGAACGAAGTAGCAATACTTAGTGGCAAACGGGTGAGTAATATGTGGGAATCTACCCTTCGGTCTGGAATAACATGAGGAAACTTATGCTAATACCGGATAAGCCTTTACAGGGAAAGCTTTATGCTCCGATGGATGAGTCCACACTTGATTAGTTAGTTGGTGAGGTAATGGCTCACCAAGACAATGATCAATAGCTGATTTGAGAGGATGATCAGCCACATTGGGACTGAGACACGGCCCAAACTCCTACGGGAGGCAGCAGTGGGGAATCTTGCACAATGGGGGAAACCCTGATGCAGCGATGCCGCGTGAGTGAAGAAGGCCCTTGGGTTGTAAAGCTCTTTCGTCGGGGAAGAAAATGACTGTACCCGAATAAGAAGGTCCGGCTAACTTCGTGCCAGCAGCCGCGGTAATACGAAGGGACCTAGCGTAGTTCGGAATTACTGGGCTTAAAGAGCACGTAGGTGGTTAGAAAAGTTGATGGTGAAATCCCAGAGCTTAACTCTGGAACTGCCATCAAAACTTTTTAGCTAGAGTATGATAGAGGAAAGTAGAATTTCTAGTGTAGAGGTGAAATTCGTAGATATTAGAAAGAATACCAATTGCGAAGGCAGCTTTCTGGATCATTACTGACACTGAGGTGCGAAAGCATGGGTAGCGAAGAGGATTAGATACCCTCGTAGTCCATGCCGTAAACGATGTGTGCTAGACGTTGGAAATTTATTTTCAGTGTCGCAGCGAAAGCATTAAGCACACCGCCTGGGGAGTACGACCGCAA
>AAA283_B19_Cp_5.5_bact_NPBW_4800m_HOT_LNA	Cellular organisms;Bacteria;Proteobacteria;Alphaproteobacteria;SAR11 clade;Surface 1
ACGCCTTATACATGCAAGTCGAACGGAGTAGCAATACTTAGTGGCAGACGGGTGAGTAACATGTGGGTATCTTCCCTTTGGTGAGGAATAACACGAGGAAACTTGTGCTAATACCTCATAAGTCTTTACGGAGAAAGCTTTATGCGCCAATGGATGAGCCCGCACTTGATTAGTTAGTTGGTGGGGTAATAGCCTACCAAGACTTTGATCAATAGCTGATTTGAGAGGATGATCAGCCACATTGGGACTGAGACACGGCCCAAACTCCTACGGGAGGCAGCAGTAGGGAATCTTGCACAATGGAGGAAACTCTGATGCAGCGATGCCGCGTGAGTGAAGAAGGCCTTTGGGTTGTAAAGCTCTTTCGTCGGGGAAGAAAATGACTGTACCCGAATAAGAAGGTCCGGCTAACTTCGTGCCAGCAGCCGCGGTAATACGAAGGGACCTAGCGTAGTTCGGAATTACTGGGCTTAAAGAGTTCGTAGGTGGTTAAAAAAGTTGGTGGTGAAATCCCAGAGCTTAACTCTGGAACTGCCATCAAAACTTTTTAGCTAGAGTATGATAGAGGAAAGTAGAATTTCTAGTGTAGAGGTGAAATTCGTAGATATTAGAAAGAATACCAATTGCGAAGGCAGCTTTCTGGATCATTACTGACACTGAGGAACGAAAGCATGGGTAGCGAAGAGGATTAGATACCCTCGTAGTCCATGCCGTAAACGATGTGTGTTAGATGTTGGAAATTTATTTTCAGTATCGCAGCGAAAGCAATAAACACACCGCCTGGGGAGTACGA
>AAA283_E19_Cp_6.3_bact_NPBW_4800m_HOT_LNA	Cellular organisms;Bacteria;Proteobacteria;Alphaproteobacteria;SAR11 clade;Surface 1
GGCACGCCTAATACATGCAAGTCGAACGAAGTAGCAATACTTAGTGGCAGACGGGTGAGTAACATGTGGGTATCTTCCCTTTGGTGAGGAATAACATGAGGAAACTTATGCTAATACCTCATAAGTCTTTACGGAGAAAGCTTTATGCGCCATTGGATGAGCCCGCACTTGATTAGTTTGTTGGTGGGGTAATGGCCTACCAAGACAATGATCAATAGCTGATTTGAGAGGATGATCAGCCACATTGGGACTGAGACACGGCCCAAACTTCTACGGAAGGCAGCAGTAGGGAATCTTGCACAATGGAGGAAACTCTGATGCAGCGATGCCGCGTGAGTGAAGAAGGCCCTTGGGTTGTAAAGCTCTTTCGTCGGGGAAGAAAATGACTGTACCCGAATAAGAAGGTCCGGCTAACTTCGTGCCAGCAGCCGCGGTAATACGAAGGGACCTAGCGTAGTTCGGAATTACTGGGCTTAAAGAGTTCGTAGGTGGTTAAAAAAGTTGGTGGTGAAATCCCAGAGCTTAACTCTGGAACTGCCATCAAAACTTTTTAGCTAGAGTATGATAGAGGAAAGTAGAATTTCTAGTGTAGAGGTGAAATTCGTAGATATTAGAAAGAATACCAATTGCGAAGGCAGCTTTCTGGATCATTACTGACACTGAGGAACGAAAGCATGGGTAGCGAAGAGGATTAGATACCCTCGTAGTCCATGCCGTAAACGATGTGTGTTAGACGTTGGAAATTTATTTTCAGTGTCGCAGCGAAAGCAATAAACACACCGCCTGGGGAGTACGACCGC
>AAA283_G16_Cp_5.7_bact_NPBW_4800m_HOT_LNA	Cellular organisms;Bacteria;Proteobacteria;Alphaproteobacteria;SAR11 clade;Surface 1
ACGCCTTATACATGCAAGTCGAACGGAGTAGCAATACTTAGTGGCAGACGGGTGAGTAACATGTGGGTATCTTCCCTTTGGTGAGGAATAACACGAGGAAACTTGTGCTAATACCTCATAAGTCCTTACGGAGAAAGCTTTATGCGCCAATGGATGAGCCCGCACTTGATTAGTTTGTTGGTGGGGTAATAGCCTACCAAGACTTTGATCAATAGCTGATTTGAGAGGATGATCAGCCACATTGGGACTGAGACACGGCCCAAACTCCTACGGGAGGCAGCAGTAGGGAATCTTGCACAATGGAGGAAACTCTGATGCAGCGATGCCGCGTGAGTGAAGAAGGCCTTTGGGTTGTAAAGCTCTTTCGTCGGGGAAGAAAATGACTGTACCCGAATAAGAAGGTCCGGCTAACTTCGTGCCAGCAGCCGCGGTAATACGAAGGGACCTAGCGTAGTTCGGAATTACTGGGCTTAAAGAGTTCGTAGGTGGTTAAAAAAGTTGGTGGTGAAATCCCAGAGCTTAACTCTGGAACTGCCATCAAAACTTTTTAGCTAGAGTATGATAGAGGAAAGCAGAATTTCTAGTGTAGAGGTGAAATTCGTAGATATTAGAAAGAATACCAATTGCGAAGGCAGCTTTCTGGATCATTACTGACACTGAGGAACGAAAGCATGGGTAGCGAAGAGGATTAGATACCCTCGTAGTCCATGCCGTAAACGATGTGTGTTAGATGTTGGAAATTTATTTTCAGTATCGCAGCGAAAGCAATAAACACACCGCCTGGGGAGTACGACCGC
>AAA283_K02_Cp_8.2_bact_NPBW_4800m_HOT_LNA	Cellular organisms;Bacteria;Proteobacteria;Alphaproteobacteria;SAR11 clade;Surface 1
ACATGCAAGTCGAACGAAGTAGCAATACTTAGTGGCAAACGGGTGAGTAATATGTGGGAATCTGCCTTTCGGTCTGGAATAACGTGAGGAAACTTACGCTAATACCGGATAAGCCTTTACGGGGAAAGCTTTATGCTCCGATAGATGAGCCCACACTTGATTAGTTAGTTGGTGAGGTAAAAGCTCACCAAGACGATGATCAATAGCTGATTTGAGAGGATGATCAGCCACATTGGGACTGAGACACGGCCCAAACTCCTACGGGAGGCAGCAGTGGGGAATCTTGCACAATGGGGGAAACCCTGATGCAGCGATGTCGCGTGAGTGAAGAAGGCCCTTGGGTTGTAAAGCTCTTTCGTCGGGGAAGAAAATGACTGTACCCGAATAAGAAGGTCCGGCTAACTTCGTGCCAGCAGCCGCGGTAATACGAAGGGACCTAGCGTAGTTCGGAATTACTGGGCTTAAAGAGCACGTAGGTGGTTAAAAAAGTTGATGGTGAAATCCCAGAGCTTAACTCTGGAACTGCCATCAAAACTTTTTAGCTAGAGTATGATAGAGGAAAGTAGAATTTCTAGTGTAGAGGTGAAATTCGTAGATATTAGAAAGAATACCGATTGCGAAGGCAGCTTTCTGGATCATTACTGACACTGAGGTGCGAAAGCATGGGTAGCGAAGAGGATTAGATACCCTCGTAGTCCATGCCGTAAACGATGTGTGCTAGACGTTGGAAATTTATTTTTCAGTGTCGCAGCAAAAGCGTTAAGCACACCGCCTGGGGAGTACG
>AAA283_K14_Cp_5.8_bact_NPBW_4800m_HOT_LNA	Cellular organisms;Bacteria;Proteobacteria;Alphaproteobacteria;SAR11 clade;Surface 1
GGCGGCACGCCTTATACATGCAAGTCGAACGAAGTAGCAATACTTAGTGGCAGACGGGTGAGTAACATGTGGGTATCTTCCCTTTGGTGAGGAATAACACGAGGAAACTTGTGCTAATACCTCATAAGTCTTTACGGAGAAAGCTTTATGCGCCAATGGATGAGCCCGCACTTGATTAGTTTGTTGGTGGGGTAATAGCCTACCAAGACTTTGATCAATAGCTGATTTGAGAGGATGATCAGCCACATTGGGACTGAGACACGGCCCAAACTCCTACGGGAGGCAGCAGTAGGGAATCTTGCACAATGGAGGAAACTCTGATGCAGCGATGCCGCGTGAGTGAAGAAGGCCTTTGGGTTGTAAAGCTCTTTCGTCGGGGAAGAAAATGACTGTACCCGAATAAGAAGGTCCGGCTAACTTCGTGCCAGCAGCCGCGGTAATACGAAGGGACCTAGCGTAGTTCGGAATTACTGGGCTTAAAGAGTTCGTAGGTGGTTAAAAAAGTTGGTGGTGAAATCCCAGAGCTTAACTCTGGAACTGCCATCAAAACTTTTTAGCTAGAGTATGATAGAGGAAAGCAGAATTTCTAGTGTAGAGGTGAAATTCGTAGATATTAGAAAGAATACCAATTGCGAAGGCAGCTTTCTGGATCATTACTGACACTGAGGAACGAAAGCATGGGTAGCGAAGAGGATTAGATACCCTCGTAGTCCATGCCGTAAACGATGTGTGTTAGATGTTGGAAATTTATTTTCAGTATCGCAGCGAAAGCAATAAACACACCGCCTGGGGAGTACGACC
>AAA283_K21_Cp_5.8_bact_NPBW_4800m_HOT_LNA	Cellular organisms;Bacteria;Proteobacteria;Alphaproteobacteria;SAR11 clade;Surface 1
ACGCTGGCGGCACGCCTAACACATGCAAGTCGAACGCAGTAGCAATACTGAGTGGCGAACGGGTGAGTATAATGTAGGTATCTGCCTTTTGGTTTGGAATAACACGAGGAAACTTGTGCTAATACCGGATAAGCCTTCACAGGGAAAGTTTTAACGCCAAAAGATGAGCCTGCACTTGATTAGCTAGTTGGTAAGGTAATGGCTTACCAAGGCTACGATCAATAGCTGATCTGAGAGGATGATCAGCCACATTGGGACTGAGACACGGCCCAAACTCCTACGGGAGGCAGCAGTGGGGAATCTTGCACAATGGGGGAAACCCTGATGCAGCGATGCCGCGTGAGTGAAGAAGGCCTTTGGGTTGTAAAGCTCTTTCGTCGGGGAAGAAAATGACTGTACCCGAATAAGAAGGTCCGGCTAACTTCGTGCCAGCAGCCGCGGTAATACGAAGGGACCTAGCGTAGTTCGGAATTACTGGGCTTAAAGAGCTCGTAGGTGGTTAGAAAAGTTGGTGGTGAAATCCCAAGGCTTAACCTTGGAACTGCCATCAAAACTTTTTGACTAGAGTATGATAGAGGAAAGTGGAATTTCTAGTGTAGAGGTGAAATTCGTAGATATTAGAAAGAACACCAATTGCGAAGGCAACTTTCTGGATCATTACTGACACTGAGGAGCGAAAGCATGGGTAGCGAAGAGGATTAGATACCCTCGTAGTCCATGCCGTAAACGATGTGTGCTAGACGTTGGAAATTTAGTTTTCAGTGTCGCAGCGAAAGCGTTAAGCACACCGCCTGGGGAGTACGACC
>AAA286_A08_Cp_11.3_bact_NPDW_3000m_HOT_LNA	Cellular organisms;Bacteria;Proteobacteria;Alphaproteobacteria;SAR11 clade;Surface 1
ACATGTGGGTATCTTCCCTTTGGTGAGGAATAACACGAGGAAACTTGTGCTAATACCTCATAAGTCTTTACGGAGAAAGCTTTATGCGCCAATGGATGGGCCCGCACTTGATTAGTTTGTTGGTGGGGTAATAGCCTACCAAGACTTTGATCAATAGCTGATTTGAGAGGATGATCAGCCACATTGGGACTGAGACACGGCCCAAACTCCTACGGGAGGCAGCAGTAGGGAATCTTGCACAATGGAGGAAACTCTGATGCAGCGATGCCGCGTGAGTGAAGAAGGCCTTTGGGTTGTAAAGCTCTTTCGTCGGGGAAGAAAATGACTGTACCCGAATAAGAAGGTCCGGCTAACTTCGTGCCAGCAGCCGCGGTAATACGAAGGGACCTAGCGTAGTTCGGAATTACTGGGCTTAAAGAGTTCGTAGGTGGTTAAAAAAGTTGGTGGTGAAATCCCAGAGCTTAACTCTGGAACTGCCATCAAAACTTTTTAGCTAGAGTATGATAGAGGAAAGCAGAATTTCTAGTGTAGAGGTGAAATTCGTAGATATTAGAAAGAATACCAATTGCGAAGGCAGCTTTCTGGATCATTACTGACACTGAGGAACGAAAGCATGGGTAGCGAAGAGGATTAGATACCCTCGTAGTCCATGCCGTAAACGATGTGTGTTAGATGTTGGAAATTTATTTTCAGTATCGCAGCGAAAGCAATAAACACACCGCCTGGGGA
>AAA286_B05_Cp_8.7_bact_NPDW_3000m_HOT_LNA	Cellular organisms;Bacteria;Proteobacteria;Alphaproteobacteria;SAR11 clade;Surface 1
ACATGCAAGTCGAACGAAGTAGCAATACTTAGTGGCAAACGGGTGAGTAATATGTGGGAATCTACCCTTCGGTCTGGAATAACATGAGGAAACTTATGCTAATACCGGATAAGCCTTTACAGGGAAAGCTTTATGCTCCGATTGATGAGTCCACACTTGATTAGTTAGTTGGTGAGGTAATAGCTCACCAAGACAATGATCAATAGCTGATTTGAGAGGATGATCAGCCACATTGGGACTGAGACACGGCCCAAACTCCTACGGGAGGCAGCAGTGGGGAATCTTGCACAATGGGGGGAACCCTGATGCAGCGATGCCGCGTGAGTGAAGAAGGCCCTTGGGTTGTAAAGCTCTTTCGTCGGGGAAGAAAATGACTGTACCCGAATAAGAAGGTCCGGCTAACTTCGTGCCAGCAGCCGCGGTAATACGAAGGGACCTAGCGTAGTTCGGAATTACTGGGCTTAAAGAGTTCGTAGGTGGTTAAAAAAGTTGGTGGTGAAATCCCAGAGCTTAACTCTGGAACTGCCATCAAAACTTTTTAGCTAGAGTATGATAGAGGAAAGTAGAATTTCTAGTGTAGAGGTGAAATTCGTAGATATTAGAAAGAATACCAATTGCGAAGGCAGCTTTCTGGATCATTACTGACACTGAGGAACGAAAGCATGGGTAGCGAAGAGGATTAGATACCCTCGTAGTCCATGCCGTAAACGATGTGTGCTAGACGTTGGAAATTTATTTTCAGTGTCGCAGCGAAAGCGTTAAGCACACCGCCTGGGGA
>AAA286_B15_Cp_12.2_bact_NPDW_3000m_HOT_LNA	Cellular organisms;Bacteria;Proteobacteria;Alphaproteobacteria;SAR11 clade;Surface 1
CGCCTTATACATGCAAGTCGAACGAAGTAGCAATACTTAGTGGCAGACGGGTGAGTAACATGTAGGTATCTGCCCTTTGGCCTGGAATAACACGAGGAAACTTGTGCTAATACCGGATAAGTCTTTACGGAGAAAGCTTTATGCACCATTGGATGAGCCTGCACTTGATTAGTTTGTTGGTGGGGTAATGGCCTACCAAGACAATGATCAATAGCTGATTTGAGAGGATGATCAGCCACATTGGAACTGAGACACGGTCCAAACTCCTACGGGAGGCAGCAGTAGGGAATCTTGCACAATGGAGGAAACTCTGATGCAGCGATGCCGCGTGAGTGAAGAAGGCCTTTGGGTTGTAAAGCTCTTTCGTCGGGGAAGAAAATGACTGTACCCGAATAAGAAGGTCCGGCTAACTTCGTGCCAGCAGCCGCGGTAATACGAAGGGACCTAGCGTAGTTCGGAATTACTGGGCTTAAAGAGTTCGTAGGTGGTTAAAAAAGTTGGTGGTGAAATCCCAGAGCTTAACTCTGGAACTGCCATCAAAACTTTTTAGCTAGAGTATGGTAGAGGAAAGCAGAATTTCTAGTGTAGAGGTGAAATTCGTAGATATTAGAAAGAATACCGATTGCGAAGGCAGCTTTCTGGATCATTACTGACACTGAGGAACGAAAGCATGGGTAGCGAAGAGGATTAGATACCCTCGTAGTCCATGCCGTAAACGATGTGTGTTAGACGTTGGAAATTTATTTTCAGTGTCGCAGCGAAAGCAATAAACACACCGCCTGGGGAGT
>AAA286_D14_Cp_10.0_bact_NPDW_3000m_HOT_LNA	Cellular organisms;Bacteria;Proteobacteria;Alphaproteobacteria;SAR11 clade;Surface 1
ACGCCTAACACATGCAAGTCGAACGAAGTAGCAATACTTAGTGGCGAACGGGTGAGTAATATGTGGGAATCTACCCTTCGGTCTGGAATAACATGAGGAAACTTATGCTAATACCGGATAAGCCTTTACAGGGAAAGCTTTATGCTCCGATTGATGAGTCCACACTTGATTAGTTAGTTGGTGAGGTAATAGCTCACCAAGACAATGATCAATAGCTGATTTGAGAGGATGATCAGCCACATTGGGACTGAGACACGGCCCAAACTCCTACGGGAGGCAGCAGTGGGGAATCTTGCACAATGGGGGAAACCCTGATGCAGCGATGCCGCGTGAGTGAAGAAGGCCCTTGGGTTGTAAAGCTCTTTCGTCGGGGAAGAAAATGACTGTACCCGAATAAGAAGGTCCGGCTAACTTCGTGCCAGCAGCCGCGGTAATACGAAGGGACCTAGCGTAGTTCGGAATTACTGGGCTTAAAGAGCACGTAGGTGGTTAAAAAAGTTGGTGGTGAAATCCCAGAGCTTAACTCTGGAACTGCCATCAAAACTTTTTAGCTAGAGTATGATAGAGGAAAGTAGAATTTCTAGTGTAGAGGTGAAATTCGTAGATATTAGAAAGAATACCAATTGCGAAGGCAGCTTTCTGGATCATTACTGACACTGAGGTGCGAAAGCATGGGTAGCGAAGAGGATTAGATACCCTCGTAGTCCATGCCGTAAACGATGTGTGCTAGACGTTGGAAATTTATTTTCAGTGTCGCAGCGAAAGCGTTAAGCACACCGCCTGGGGAGTACG
>AAA286_F15_Cp_8.9_bact_NPDW_3000m_HOT_LNA	Cellular organisms;Bacteria;Proteobacteria;Alphaproteobacteria;SAR11 clade;Surface 1
ACGCCTAACACATGCAAGTCGAACGAAGTAGCAATACTTAGTGGCAAACGGGTGAGTAATATGTGGGAATCTACCCTTCGGTCTGGAATAACATGAGGAAACTTATGCTAATACCGGATAAGCCTTTACAGGGAAAGCTTTATGCTCCGATTGATGAGTCCACACTTGATTAGTTAGTTGGTGAGGTAATAGCTCACCAAGACAATGATCAATAGCTGATTTGAGAGGATGATCAGCCACATTGGGACTGAGACACGGCCCAAACTCCTACGGGAGGCAGCAGTGGGGAATCTTGCACAATGGGGGGAACCCTGATGCAGCGATGCCGCGTGAGTGAAGAAGGCCTTTGGGTTGTAAAGCTCTTTCGTCGGGGAAGAAAATGACTGTACCCGAATAAGAAGGTCCGGCTAACTTCGTGCCAGCAGCCGCGGTAATACGAAGGGACCTAGCGTAGTTCGGAATTACTGGGCTTAAAGAGTTCGTAGGTGGTTAAAAAAGTTGGTGGTGAAATCCCAGAGCTTAACTCTGGAACTGCCATCAAAACTTTTTAGCTAGAGTATGATAGAGGAAAGTAGAATTTCTAGTGTAGAGGTGAAATTCGTAGATATTAGAAAGAATACCAATTGCGAAGGCAGCTTTCTGGATCATTACTGACACTGAGGAACGAAAGCATGGGTAGCGAAGAGGATTAGATACCCTCGTAGTCCATGCCGTAAACGATGTGTGCTAGACGTTGGAAATTTATTTTCAGTGTCGCAGCGAAAGCGTTAAGCACACCGCCT
>AAA286_K18_Cp_13.0_bact_NPDW_3000m_HOT_LNA	Cellular organisms;Bacteria;Proteobacteria;Alphaproteobacteria;SAR11 clade;Surface 1
CGCCTTATACATGCAAGTCGAACGAAGTAGCAATACTTAGTGGCAGACGGGTGAGTAACATGTGGGTATCTTCCCTTTGGTGAGGAATAACACGAGGAAACTTGTGCTAATACCTCATAAGTCTTTACGGAGAAAGCTTTATGCGCCAATGGATGAGCCCGCACTTGATTAGTTTGTTGGTGGGGTAATAGCCTACCAAGACTTTGATCAATAGCTGATTTGAGAGGATGATCAGCCACATTGGGACTGAGACACGGCCCAAACTCCTACGGGAGGCAGCAGTAGGGAATCTTGCACAATGGAGGAAACTCTGATGCAGCGATGCCGCGTGAGTGAAGAAGGCCTTTGGGTTGTAAAGCTCTTTCGTCGGGGAAGAAAATGACTGTACCCGAATAAGAAGGTCCGGCTAACTTCGTGCCAGCAGCCGCGGTAATACGAAGGGACCTAGCGTAGTTCGGAATTACTGGGCTTAAAGAGTTCGTAGGTGGTTAAAAAAGTTGGTGGTGAAATCCCAGAGCTTAACTCTGGAACTGCCATCAAAACTTTTTAGCTAGAGTATGATAGAGGAAAGCAGAATTTCTAGTGTAGAGGTGAAATTCGTAGATATTAGAAAGAATACCAATTGCGAAGGCAGCTTTCTGGATCATTACTGACACTGAGGAACGAAAGCATGGGTAGCGAAGAGGATTAGATACCCTCGTAGTCCATGCCGTAAACGATGTGTGTTAGATGTTGGAAATTTATTTTCAGTATCGCAGCGAAAGCAATAAACACACCGCCT
>AAA286_M18_Cp_10.0_bact_NPDW_3000m_HOT_LNA	Cellular organisms;Bacteria;Proteobacteria;Alphaproteobacteria;SAR11 clade;Surface 1
CGCCTAACACATGCAAGTCGAACGAAGTAGCAATACTTAGTGGCAAACGGGTGAGTAATATGTGGGAATCTACCCTTCGGTCTGGAATAACATGAGGAAACTTATGCTAATACCGGATAAGCCTTTACAGGGAAAGCTTTATGCTCCGATTGATGAGTCCACACTTGATTAGTTAGTTGGTGAGGTAATAGCTCACCAAGACAATGATCAATAGCTGATTTGAGAGGATGATCAGCCACATTGGGACTGAGACACGGCCCAAACTCCTACGGGAGGCAGCAGTGGGGAATCTTGCACAATGGGGGAAACCCTGATGCAGCGATGCCGCGTGAGTGAAGAAGGCCCTTGGGTTGTAAAGCTCTTTCGTCGGGGAAGAAAATGACTGTACCCGAATAAGAAGGTCCGGCTAACTTCGTGCCAGCAGCCGCGGTAATACGAAGGGACCTAGCGTAGTTCGGAATTACTGGGCTTAAAGAGCACGTAGGTGGTTAAAAAAGTTGGTGGTGAAATCCCAGAGCTTAACTCTGGAACTGCCATCAAAACTTTTTAGCTAGAGTATGATAGAGGAAAGTGGAATTTCTAGTGTAGAGGTGAAATTCGTAGATATTAGAAAGAATACCAATTGCGAAGGCAGCTTTCTGGATCATTACTGACACTGAGGTGCGAAAGCATGGGTAGCGAAGAGGATTAGATACCCTCGTAGTCCATGCCGTAAACGATGTGTGCTAGACGTTGGAAATTTATTTTCAGTGTCGCAGCGAAAGCATTAAGCACACCGCCTGGGGA
>AAA286_N22_Cp_8.9_bact_NPDW_3000m_HOT_LNA	Cellular organisms;Bacteria;Proteobacteria;Alphaproteobacteria;SAR11 clade;Surface 1
CGCCTAACACATGCAAGTCGAACGAAGTAGCAATACTTAGTGGCAAACGGGTGAGTAATATGTGGGAATCTACCCTTCGGTCTGGAATAACATGAGGAAACTTATGCTAATACCGGATAAGCCTTTACAGGGAAAGCTTTATGCTCCGATTGATGAGTCCACACTTGATTAGTTAGTTGGTGAGGTAATAGCTCACCAAGACAATGATCAATAGCTGATTTGAGAGGATGATCAGCCACATTGGGACTGAGACACGGCCCAAACTCCTACGGGAGGCAGCAGTGAGGAATCTTGCACAATGGGGGAAACCCTGATGCAGCGATGCCGCGTGAGTGAAGAAGGCCCTTGGGTTGTAAAGCTCTTTCGTCGGGGAAGAAAATGACTGTACCCGAATAAGAAGGTCCGGCTAACTTCGTGCCAGCAGCCGCGGTAATACGAAGGGACCTAGCGTAGTTCGGAATTACTGGGCTTAAAGAGCACGTAGGTGGTTAAAAAAGTTGGTGGTGAAATCCCAGAGCTTAACTCTGGAACTGCCATCAAAACTTTTTAGCTAGAGTGTGATAGAGGAAAGTAGAATTTCTAGTGTAGAGGTGAAATTCGTAGATATTAGAAAGAATACCAATTGCGAAGGCAACTTTCTGGATCACTACTGACACTGAGGTGCGAAAGCATGGGTAGCGAAGAGGATTAGATACCCTCGTAGTCCATGCCGTAAACGATGTGTGCTAGACGTTGGAAATTTATTTTCAGTGTCGCAGCGAAAGCGTTAAGCACACCGCCT
>AAA286_O14_Cp_8.5_bact_NPDW_3000m_HOT_LNA	Cellular organisms;Bacteria;Proteobacteria;Alphaproteobacteria;SAR11 clade;Surface 1
ACGCCTAACACATGCAAGTCGAACGAAGTAGCAATGCTTAGTGGCAAACGGGTGAGTAATATGTGGGAATCTACCTAACGGTCTGGAATAACATGAGGAAACTTGTGCTAATACCGGATAAGCCTTTACAGGGAAAGCTTTATGCTCCGATAGATGAGCCCACACTTGATTAGTTAGTTGGTGAGGTAATAGCTCACCAAGACAATGATCAATAGCTGATTTGAGAGGATGATCAGCCACATTGGGACTGAGACACGGCCCAAACTCCTACGGGAGGCAGCAGTGGGGAATTTTGCACAATGGGGGAAACCCTGATGCAGCGATGCCGCGTGAGTGAAGAAGGCCCTTGGGTTGTAAAGCTCTTTCGTCGGGGAAGAAAATGACTGTACCCGAATAAGAAGGTCCGGCTAACTTCGTGCCAGCAGCCGCGGTAATACGAAGGGACCTAGCGTAGTTCGGAATTACTGGGCTTAAAGAGCACGTAGGTGGTTAAAAAAGTTGGTGGTGAAATCCCAGAGCTTAACTCTGGAACTGCCATCAAAACTTTTTAACTAGAGTATGATAGAGGAAAGTAGAATTTCTAGTGTAGAGGTGAAATTCGTAGATATTAGAAAGAATACCAATTGCGAAGGCAGCTTTCTGGATCATTACTGACACTGAGGTGCGAAAGCATGGGTAGCGAAGAGGATTAGATACCCTCGTAGTCCATGCCGTAAACGATGTGTGCTAGACGTTGGAAATTTATTTTCAGTGTCGCAGCGAAAGCGTTAAGCACACCGCCT
>AAA287_G09_Cp_7.4_bact_NPDW_3000m_HOT_LNA	Cellular organisms;Bacteria;Proteobacteria;Alphaproteobacteria;SAR11 clade;Surface 1
GGCGGCACGCCTAATACATGCAAGTCGAACGAAGTAGCAATACTTAGTGGCAGACGGGTGAGTAACATGTGGGTATCTTCCCTTTGGTGAAGAATAACACGAGGAAACTTGTGCTAATACTTCATAAGTCTTTACGGAGAAAGCTTTATGCGCCAATGGATGAGCCTGCACTTGATTAGTTTGTTGGTGGGGTAATGGCCTACCAAGACGGTGATCAATAGCTGATTTGAGAGGATGATCAGCCACATTGGGACTGAGACACGGCCCAAACTCCTACGGGAGGCAGCAGTAGGGAATCTTGCACAATGGAGGAAACTCTGATGCAGCGATGCCGCGTGAGTGAAGAAGGCCCTTGGGTTGTAAAGCTCTTTCGTCGGGGAAGAAAATGACTGTACCCGAATAAGAAGGTCCGGCTAACTTCGTGCCAGCAGCCGCGGTAATACGAAGGGACCTAGCGTAGTTCGGAATTACTGGGCTTAAAGAGTTCGTAGGTTGTTAAAAAAGTTGGTGGTGAAATCCCAGAGCTTAACTCTGGAACTGCCATCAAAACTTTTTAGCTAGAGTTTGATAGAGGAAAACAGAATTTCTAGTGTAGAGGTGAAATTCGTAGATATTAGAAAGAATACCAATTGCGAAGGCAGTTTTCTGGATCATTACTGACACTGAGGAACGAAAGCATGGGTAGCGAAGAGGATTAGATACCCTCGTAGTCCATGCCGTAAACGATGTGTGTTAGACGTTGGAAATTTATTTTCAGTGTCGCAGCGAAAGCAGTAAACACACCGCCTGGGGAGTAC
>AAA287_I10_Cp_8.8_bact_NPDW_3000m_HOT_LNA	Cellular organisms;Bacteria;Proteobacteria;Alphaproteobacteria;SAR11 clade;Surface 1
GCTGGCGGCACGCCTTATACATGCAAGTCGAACGGAGTAGCAATACTCAGTGGCAGACGGGTGAGTAACATGTGGGAATCTTCCCTTTGGTGAGGAATAACACGAGGAAACTTGTGCTAATACCTCATAAGTCTTTACAGAGAAAGCTTTATGCGCCAATGGATGAGCCCGCACTTGATTAGTTTGTTGGTGGGGTAATGGCCCACCAAGACTGTGATCAATAGCTGATCTGAGAGGATGATCAGCCACATTGGGACTGAGACACGGCCCAAACTCCTACGGGAGGCAGCAGTAAGGAATCTTGCACAATGGAGGAAACTCTGATGCAGCGATGCCGCGTGAGTGAAGAAGGCCCTTGGGTTGTAAAGCTCTTTCGTCGGGGAAGAAAATGACTGTACCCGAATAAGAAGGTCCGGCTAACTTCGTGCCAGCAGCCGCGGTAATACGAAGGGACCTAGCGTAGTTCGGAATTACTGGGCTTAAAGAGTTCGTAGGTTGTTAAAAAAGTTGGTGGTGAAATCCCAGAGCTTAACTCTGGAACTGCCATCAAAACTTTTTAGCTAGAGTATGATAGAGGAAAGCAGAATTTCTAGTGTAGAGGTGAAATTCGTAGATATTAGAAAGAATACCAATTGCGAAGGCAGCTTTCTGGATCATTACTGACACTGAGGAACGAAAGCATGGGTAGCGAAGAGGATTAGATACCCTCGTAGTCCATGCTGTAAACGATGTGTGTTAGACGTTGGAAAATTATTTTTCAGTGTCGCAGCGAAAGCATTAAACACACCGCCTGGGGAGTACGACC
>AAA287_I19_Cp_6.7_bact_NPDW_3000m_HOT_LNA	Cellular organisms;Bacteria;Proteobacteria;Alphaproteobacteria;SAR11 clade;Surface 1
ACGCCTTATACATGCAAGTCGAACGAAGTAGCAATACTTAGTGGCAGACGGGTGAGTAACATGTGGGTATCTTCCCTTTGGTGAGGAATAACACGAGGAAACTTGTGCTAATACCTCATAAGTCTTTACGGAGAAAGCTTTATGCGCCAATGGATGAGCCCGCACTTGATTAGTTTGTTGGTGGGGTAATGGCCTACCAAGACTTTGATCAATAGCTGATCTGAGAGGATGATCAGCCACATTGGGACTGAGACACGGCCCAAACTCCTACGGGAGGCAGCAGTAGGGAATATTGCACAATGGAGGAAACTCTGATGCAGCGATGCCGCGTGAGTGAAGAAGGCCCTTGGGTTGTAAAGCTCTTTCGTCGGGGAAGAAAATGACTGTACCCGAATAAGAAGGTCCGGCTAACTTCGTGCCAGCAGCCGCGGTAATACGAAGGGACCTAGCGTAGTTCGGAATTACTGGGCTTAAAGAGTTCGTAGGTGGTTAAAAAAGTTGGTTGTGAAATCCCGAAGCTTAACTTCGGAACTGCAATCAAAACTTTTTAGCTAGAGTATGATAGAGGAAAGCAGAATTTCTAGTGTAGAGGTGAAATTCGTAGATATTAGAAAGAATACCAATTGCGAAGGCAGCTTTCTGGATCATTACTGACACTGAGGAACGAAAGCATGGGTAGCGAAGAGGATTAGATACCCTCGTAGTCCATGCCGTAAACGATGTGTGTTAGACGTTGGAAATTTATTTTTAGTGTCGCAGCGAAAGCAATAAACACACCGCCTGG
>AAA287_K09_Cp_7.9_bact_NPDW_3000m_HOT_LNA	Cellular organisms;Bacteria;Proteobacteria;Alphaproteobacteria;SAR11 clade;Surface 1
GGCGGCACGCCTAATACATGCAAGTCGAACGGAGTAGCAATACTTAGTGGCAGACGGGTGAGTAACATGTAGGTATCTTCCCTTTGGTGAGGAATAACACGAGGAAACTTGTGCTAATACCTCATAAGTCTTTACGGAGAAAGCTTTATGCGCCGATGGATGAGCCTGCACTTGATTAGTTAGTTGGTGGGGTAATGGCCTACCAAGACTTTGATCAATAGCTGATTTGAGAGGATGATCAGCCACATTGGGACTGAGACACGGCCCAAACTCCTACGGGAGGCAGCAGTAGGGAATCTTGCACAATGGAGGAAACTCTGATGCAGCGATGCCGCGTGAGTGAAGAAGGCCCTTGGGTTGTAAAGCTCTTTCGTCGGGGAAGAAAATGACTGTACCCGAATAAGAAGGTCCGGCTAACTTCGTGCCAGCAGCCGCGGTAATACGAAGGGACCTAGCGTAGTTCGGAATTACTGGGCTTAAAGAGTTCGTAGGTGGTTAAAATAGTTGGTGGTGAAATCCCAGAGCTTAACTCTGGAACTGCCATCAAAACTTTTTAGCTAGAGTATGATAGAGGAAAGCAGAATTTCTAGTGTAGAGGTGAAATTCGTAGATATTAGAAAGAATACCAATTGCGAAGGCAGCTTTCTGGATCATTACTGACACTGAGGAACGAAAGCATGGGTAGCGAAGAGGATTAGATACCCTCGTAGTCCATGCCGTAAACGATGTGTGTTAGACGTTGGAAATTTATTTTCAGTGTCGCAGCGAAAGCAATAAACACACCGCCTGGGGA
>AAA287_K21_Cp_7.7_bact_NPDW_3000m_HOT_LNA	Cellular organisms;Bacteria;Proteobacteria;Alphaproteobacteria;SAR11 clade;Surface 1
ACGCCTTATACATGCAAGTCGAACGGAGTAGCAATACTCAGTGGCAGACGGGTGAGTAACATGTAGGTATCTTCCCTTTGGTGAGGAATAACACGAGGAAACTTGTGCTAATACCTCATAAGTCTTTACAGAGAAAGCTTTATGCGCCAATGGATGAGCCTGCACTTGATTAGTTTGTTGGTAGGGTAATGGCCTACCAAGACTGTGATCAATAGCTGATCTGAGAGGATGATCAGCCACATTGGGACTGAGACACGGCCCAAACTCCTACGGGAGGCAGCAGTAGGGAATATTGCACAATGGAGGAAACTCTGATGCAGCGATGCCGCGTGAGTGAAGAAGGCCTTTGGGTTGTAAAGCTCTTTCGTCGGGGAAGAAAATGACTGTACCCGAATAAGAAGGTCCGGCTAACTTCGTGCCAGCAGCCGCGGTAATACGAAGGGACCTAGCGTAGTTCGGAATTACTGGGCTTAAAGAGTTCGTAGGTGGTTAAAAAAGTTGGTGGTGAAATCCCAGAGCTTAACTCTGGAACTGCCATCAAAACTTTTTAGCTAGAGTATGATAGAGGAAAGCAGAATTTCTAGTGTAGAGGTGAAATTCGTAGATATTAGAAAGAATACCGATTGCGAAGGCAGCTTTCTGGATCATTACTGACACTGAGGAACGAAAGCATGGGTAGCGAAGAGGATTAGATACCCTCGTAGTCCATGCTGTAAACGATGTGTGTTAGACGTTGGAA
>AAA287_L23_Cp_7.6_bact_NPDW_3000m_HOT_LNA	Cellular organisms;Bacteria;Proteobacteria;Alphaproteobacteria;SAR11 clade;Surface 1
CTGGCGGCACGCCTTATACATGCAAGTCGAACGAAGTAGCAATACTTAGTGGCAGACGGGTGAGTAACATGTGGGTATCTTCCCTTTGGCCTGGAATAACACGAGGAAACTTGTGCTAATACCGGATAAGTCTTTACGGAGAAAGCTTTATGCACCATTGGATGAGCCCGCACTTGATTAGTTTGTTGGTGGGGTAATGGCCTACCAAGACAATTATCAATAGCTGATTTGAGAGGATGATCAGCCACATTGGAACTGAGACACGGTCCAAACTCCTACGGGAGGCAGCAGTAGGGAATCTTGCACAATGGAGGAAACTCTGATGCAGCGATGCCGCGTGAGTGAAGAAGGCCTTTGGGTTGTAAAGCTCTTTCGTCGGGGAAGAAAATGACTGTACCCGAATAAGAAGGTCCGGCTAACTTCGTGCCAGCAGCCGCGGTAATACGAAGGGACCTAGCGTAGTTCGGAATTACTGGGCTTAAAGAGTTCGTAGGTGGTTAAAAAAGTTGGTGGTGAAATCCCAGAGCTTAACTCTGGAACTGCCATCAAAACTTTTTAGCTAGAGTATGATAGAGGAAAGCAGAATTTCTAGTGTAGAGGTGAAATTCGTAGATATTAGAAAGAATACCGATTGCGAAGGCAGCTTTCTGGATCATTACTGACACTGAGGAACGAAAGCATGGGTAGCGAAGAGGATTAGATACCCTCGTAGTCCATGCCGTAAACGATGTGTGTTAGACGTTGGAAATTTATTTTCAGTGTCGCAGC
>AAA287_M02_Cp_6.8_bact_NPDW_3000m_HOT_LNA	Cellular organisms;Bacteria;Proteobacteria;Alphaproteobacteria;SAR11 clade;Surface 1
ACGCCTTATACATGCAAGTCGAACGAAGTAGCAATACTTAGTGGCAGACGGGTGAGTAACATGTAGGTATCTGCCCTTTGGCCTGGAATAACACGAGGAAACTTGTGCTAATACCGGATAAGTCTTTACGGAGAAAGCTTTATGCACCATTGGATGAGCCTGCACTTGATTAGTTTGTTGGTGGGGTAATGGCCTACCAAGACAATGATCAATAGCTGATTTGAGAGGATGATCAGCCACATTGGAACTGAGACACGGTCCAAACTCCTACGGGAGGCAGCAGTAGGGAATCTTGCACAATGGAGGAAACTCTGATGCAGCGATGCCGCGTGAGTGAAGAAGGCCTTTGGGTTGTAAAGCTCTTTCGTCGGGGAAGAAAATGACTGTACCCGAATAAGAAGGTCCGGCTAACTTCGTGCCAGCAGCCGCGGTAATACGAAGGGACCTAGCGTAGTTCGGAATTACTGGGCTTAAAGAGTTCGTAGGTGGTTAAAAAAGTTGGTGGTGAAATCCCAGAGCTTAACTCTGGAACTGCCATCAAAACTTTTTAGCTAGAGTATGATAGAGGAAAGCAGAATTTCTAGTGTAGAGGTGAAATTCGTAGATATTAGAAAGAATACCGATTGCGAAGGCAGCTTTCTGGATCATTACTGACACTGAGGAACGAAAGCATGGGTAGCGAAGAGGATTAGATACCCTCGTAGTCCATGCCGTAAACGATGTGTGTTAGACGTTGGAAATTTATTTTCAGTG
>AAA287_M04_Cp_6.8_bact_NPDW_3000m_HOT_LNA	Cellular organisms;Bacteria;Proteobacteria;Alphaproteobacteria;SAR11 clade;Surface 1
CGCCTAATACATGCAAGTCGAACGAAGTAGCAATACTTAGTGGCAGACGGGTGAGTAACATGTGGGTATCTTCCCTTTGGTGAGGAATAACACGAGGAAACTTGTGCTAATACCTCATAAGTCTTTACGGAGAAAGCTTTATGCGCCAATGGATGAGCCCGCACTTGATTAGTTTGTTGGTGGGGTAATGGCCTACCAAGACAATGATCAATAGCTGATTTGAGAGGATGATCAGCCACATTGGGACTGAGACACGGCCCAAACTCCTACGGGAGGCAGCAGTAGGGAATCTTGCACAATGGAGGAAACTCTGATGCAGCGATGCCGCGTGAGTGAAGAAGGCCTTTGGGTTGTAAAGCTCTTTCGTCGGGGAAGAAAATGACTGTACCCGAATAAGAAGGTCCGGCTAACTTCGTGCCAGCAGCCGCGGTAATACGAAGGGACCTAGCGTAGTTCGGAATTACTGGGCTTAAAGAGTTCGTAGGTGGTTAAAAAAGTTGGTGGTGAAAGCCCAGAGCTTAACTCTGGAACGGCCATCAAAACTTTTTAGCTAGAGTATGATAGAGGAAAGCAGAATTTCTAGTGTAGAGGTGAAATTCGTAGATATTAGAAAGAATACCAATTGCGAAGGCAGCTTTCTGGATCATTACTGACACTGAGGAACGAAAGCATGGGTAGCGAAGAGGATTAGATACCCTCGTAGTCCATGCCGTAAACGATGTGTGTTAGATGTTGG
>AAA287_M08_Cp_7.7_bact_NPDW_3000m_HOT_LNA_seq	Cellular organisms;Bacteria;Proteobacteria;Alphaproteobacteria;SAR11 clade;Surface 1
GCTGGCGGCACGCCTAACACATGCAAGTCGAACGAAGTAGCAATACTTAGTGGCAGACGGGTGAGTAACATGTGGGTATCTACCCTTTGGCCTGGAATAACACGAGGAAACTTGTGCTAATACTGGATAAGTCTTCACGGAGAAAGCTTTATGCACCATTGGATGAGCCCGCACTTGATTAGTTTGTTGGTAGGGTAATGGCCTACCAAGACTTTGATCAATAGCTGATTTGAGAGGATGATCAGCCACATTGGGACTGAGACACGGCCCAAACTCCTACGGGAGGCAGCAGTGGGGAATCTTGCACAATGGAGGAAACTCTGATGCAGCGATGCCGCGTGAGTGAAGAAGGCCCTTGGGTTGTAAAGCTCTTTCGTCGGGGAAGAAAATGACTGTACCCGAATAAGAAGGTCCGGCTAACTTCGTGCCAGCAGCCGCGGTAATACGAAGGGACCTAGCGTAGTTCGGAATTACTGGGCTTAAAGAGTTCGTAGGTGGTTGAAAAAGTTGGTGGTGAAATCCCAGAGCTTAACTCTGGAACTGCCATCAAAACTTTTCAGCTAGAGTTTGATAGAGGAAAGCAGAATTTCTAGTGTAGAGGTGAAATTCGTAGATATTAGAAAGAATACCAATTGCGAAGGCAGCTTTCTGGATCATTACTGACGCTGAGGAACGAAAGCATGGGTAGCGAAGAGGATTAGATACCCTCGTAGTCCATGCTGTAAACGATGTGTGTTAGACGTTGGAAATTTATTTTCAGTGTCGCAGCGAAAGCGATAAACACACCGCCTGGGGAGTACGACC
>AAA287_N17_Cp_11.4_bact_NPDW_3000m_HOT_LNA	Cellular organisms;Bacteria;Proteobacteria;Alphaproteobacteria;SAR11 clade;Surface 1
CGCTGGCGGCACGCCTAATACATGCAAGTCGAACGAAGTAGCAATACTTAGTGGCAGACGGGTGAGTAACATGTGGGTATCTTCCCTTTGGTGAGGAATAACACGAGGAAACTTGTGCTAATACCTCATAAGTCTTTACGGAGAAAGCTTTATGCGCCAATGGATGAGCCTGCACTTGATTAGTTTGTTGGTGGGGTAATGGCCTACCAAGACTTTGATCAATAGCTGATTTGAGAGGATGATCAGCCACATTGGGACTGAGACACGGCCCAAACTCCTACGGGAGGCAGCAGTAGGGAATCTTGCACAATGGAGGAAACTCTGATGCAGCGATGCCGCGTGAGTGAAGAAGGCCCTTGGGTTGTAAAGCTCTTTCGTCGGGGAAGAAAATGACTGTACCCGAATAAGAAGGTCCGGCTAACTTCGTGCCAGCAGCCGCGGTAATACGAAGGGACCTAGCGTAGTTCGGAATTACTGGGCTTAAAGAGTTCGTAGGTGGTTAAAAAAGTTGGTGGTGAAATCCCAGAGCTTAACTCTGGAACTGCCATCAAAACTTTTTAGCTAGAGTATGATAGAGGAAAGCAGAATTTCTAGTGTAGAGGTGAAATTCGTAGATATTAGAAAGAATACCAATTGCGAAGGCAGCTTTCTGGATCATTACTGACACTGAGGAACGAAAGCATGGGTAGCGAAGAGGATTAGATACCCTCGTAGTCCATGCCGTAAACGATGTGTGTTAGACGTTGGAAATTTATTTTCAGTGTCGCAGCGAAAGCAATAAACACACCGCCTGGGGAGTAC
>AAA287_O10_Cp_7.7_bact_NPDW_3000m_HOT_LNA	Cellular organisms;Bacteria;Proteobacteria;Alphaproteobacteria;SAR11 clade;Surface 1
CGCCTAACACATGCAAGTCGAACGAAGTAGCAATACTTAGTGGCAGACGGGTGAGTAACATGTGGGTATCTACCCTTTGGCCTGGAATAACACGAGGAAACTTGTGCTAATACTGGATAAGTCTTTACGGAGAAAGCTTTATGCACCATTGGATGAGCCCGCACTTGATTAGTTTGTTGGTAGGGTAATGGCCTACCAAGACTTTGATCAATAGCTGATTTGAGAGGATGATCAGCCACATTGGGACTGAGACACGGCCCAAACTCCTACGGGAGGCAGCAGTGGGGAATCTTGCACAATGGAGGAAACTCTGATGCAGCGATGCCGCGTGAGTGAAGAAGGCCCTTGGGTTGTAAAGCTCTTTCGTCGGGGAAGAAAATGACTGTACCCGAATAAGAAGGTCCGGCTAACTTCGTGCCAGCAGCCGCGGTAATACGAAGGGACCTAGCGTAGTTCGGAATTACTGGGCTTAAAGAGTTCGTAGGTGGTTGAAAAAGTTGGTGGTGAAATCCCAGAGCTTAACTCTGGAACTGCCATCAAAACTTTTCAGCTAGAGTTTGATAGAGGAAAGCAGAATTTCTAGTGTAGAGGTGAAATTCGTAGATATTAGAAAGAATACCAATTGCGAAGGCAGCTTTCTGGATCATTACTGACGCTGAGGAACGAAAGCATGGGTAGCGAAGAGGATTAGATACCCTCGTAGTCCATGCTGTAAACGATGTGTGTTAGACGTTGGAAATTTATTTTCAGTGTCGCAGCGAAAGCGATAAACACACCGCCTGGGG
>AAA287_P09_Cp_6.7_bact_NPDW_3000m_HOT_LNA	Cellular organisms;Bacteria;Proteobacteria;Alphaproteobacteria;SAR11 clade;Surface 1
GCGGCACGCCTAACACATGCAAGTCGAACGAAGTAGCAATACTTAGTGGCAAACGGGTGAGTAATATGTGGGAATCTACCCTTCGGTCTGGAATAACATGAGGAAACTTATGCTAATACTGGATAACCCTTTACAGGAAAAGCTTTATGCGCCGATTGATGAGTCCACACTTGATTAGTTAGTTGGTGAGGTAATGGCTCACCAAGACAATGATCAATAGCTGATTTGAGAGGATGATCAGCCACATTGGGACTGAGACACGGCCCAAACTCCTACGGGAGGCAGCAGTGGGGAATCTTGCACAATGGGGGAAACCCTGATGCAGCGATGCCGCGTGAGTGAAGAAGGCCCTTGGGTTGTAAAGCTCTTTCGTCGGGGAAGAAAATGACTGTACCCGAATAAGAAGGTCCGGCTAACTTCGTGCCAGCAGCCGCGGTAATACGAAGGGACCTAGCGTAGTTCGGAATTACTGGGCTTAAAGAGCACGTAGGTGGTTAAAAAAGTTGGTGGTGAAATCCCAGAGCTCAACTCTGGAACTGCCATCAAAACTTTTTAGCTAGAGTGTGATAGAGGAAAGTAGAATTTCTAGTGTAGAGGTGAAATTCGTAGATATTAGAAAGAATACCAATTGCGAAGGCAGCTTTCTGGATCATTACTGACACTGAGGTGCGAAAGCATGGGTAGCGAAGAGGATTAGATACCCTCGTAGTCCATGCCGTAAACGATGTGTGCTAGACGTTGGAAATTTATTTTCAGTGTCGCAGCAAAAGCGTTAAGCACACCGCCTGGGGAGTACGACC
>AAA287_P11_Cp_6.7_bact_NPDW_3000m_HOT_LNA	Cellular organisms;Bacteria;Proteobacteria;Alphaproteobacteria;SAR11 clade;Surface 1
ACGCCTTATACATGCAAGTCGAACGAAGTAGCAATACTTAGTGGCAGACGGGTGAGTAACATGTAGGTATCTGCCCTTTGGCCTGGAATAACACGAGGAAACTTGTGCTAATACCGGATAAGTCTTTACGGAGAAAGCTTTATGCACCATTGGATGAGCCTGCACTTGATTAGTTTGTTGGTGGGGTAATGGCCTACCAAGACAATGATCAATAGCTGATTTGAGAGGATGATCAGCCACATTGGAACTGAGACACGGTCCAAACTCCTACGGGAGGCAGCAGTAGGGAATCTTGCACAATGGAGGAAACTCTGATGCAGCGATGCCGCGTGAGTGAAGAAGGCCTTTGGGTTGTAAAGCTCTTTCGTCGGGGAAGAAAATGACTGTACCCGAATAAGAAGGTCCGGCTAACTTCGTGCCAGCAGCCGCGGTAATACGAAGGGACCTAGCGTAGTTCGGAATTACTGGGCTTAAAGAGTTCGTAGGTGGTTAAAAAAGTTGGTGGTGAAATCCCAGAGCTTAACTCTGGAACTGCCATCAAAACTTTTTAGCTAGAGTATGGTAGAGGAAAGCAGAATTTCTAGTGTAGAGGTGAAATTCGTAGATATTAGAAAGAATACCAATTGCGAAGGCAGCTTTCTGGATCATTACTGACACTGAGGAACGAAAGCATGGGTAGCGAAGAGGATTAGATACCCTCGTAGTCCATGCCGTAAACGATGTGTGTTAGACGTTGGAAATTTATTTTCAGTGTCGCAGCGAAAGCAATAAACACACCGCCTGGGG
>AAA001_F06_Cp_00_bact_AIW_800m_SA_all	Cellular organisms;Bacteria;Proteobacteria;Alphaproteobacteria;Unknown Alphaproteobacteria order
TGCAGTCGACGAGATTTATCTAGTGGCAAACGGGTGAGTAACGCGTGGAAACCTACCCTTCGGTAAAGAATAACTTGAGGAAACTCGAGCTAATACTGTATAAGCCCTACGGGGGAAAGCTTTATGCGCCGATTGATGGGTCCGCGTTAGATTAGCTTGTTGGTGAGGTAAAGGCTCACCAAGGCAACGATCTATAACTGGTCTGAGAGGATGGCCAGTCACACTGGGACTGCGACACGGCCCAGACTTCTACGGAAGGCAGCAGTGGGGAATCTTGCACAATGGGGGCAACCCTGATGCAGCGATACCGCGTGAGTGAAAAAGGTCTTAGGACTGTAAAGCTCTTTCGCTGGGGAAGATAATGACTGTACCCAGAGAAGAAGGACCGGCCAACTTCGTGCCAGCAGCCGCGGTAATACGAAGGGTCCTAGCATTATTCGGAATTACTGGGCGTAAAGCGCATGTAGTTGGTTTGCTAAGTTGGATGTGAAATCCCAAAGCTCAACTTTGGAACTGCATTCAATACTAGTAGACTAGAGTTCAGAAGGGGAGAGTGGAATTCCTAGTGTAGAGGTGAAATTCGTAGATATTAGGAGGAACACCAGTAGCGAAGGCGACTCTCTGGTCTGATACTGACAATGAGATGCGAAAGTGTGAGTAGCAAACAGGATTAGATACCCTGGTAGTTCACACCGTAAACGATGAGTGCTAGATGTTGGGAGTTTACTCTCGGCGTCGCAGCTAACGCATAAGCACTC
>AAA285_E04_Cp_7.3_bact_NPDW_3000m_HOT_HNA	Cellular organisms;Bacteria;Proteobacteria;Alphaproteobacteria;Unknown Alphaproteobacteria order
CTGGCGGCATGCCTAACACATGCAAGTCGAACGAGAAACCAACTTCGGTTGGTAGAGAGTGGCGCACGGGTGAGTAATACATGGAAATCTACCTTGCACTGGGGGATAACAGTTAGAAATGACTGCTAATACCGCATACGCCATATTGGGAAAGCTCCGGCGGTGTAAGATGAGTCCATGCCTGATTAGCTAGTTGGTGGGGTAAAGGCCTACCAAGGCGACGATCAGTAGCGGGTTTGAGAGGATGATCCGCCACACTGGTACTGAGACACGGACCAGACTCCTACGGGAGGCAGCAGTGGGGAATATTGCGCAATGGAGGCAACTCTGACGCAGCAATGCCGCGTGAATGATGAAGGTTCTAGGATTGTAAAGTTCTTTTAGCAGTGAAGATAGTGACGGTAACTGCAGAAAAAGTCCCGGCTAACTCCGTGCCAGCAGCCGCGGTAATACGGAGGGGGCGAGCGTTGTTCGGATTTACTGGGCGTAAAGGGTCCGTAGGTGGTTTTGTAAGTTAGATGTGAAAGCCCGGAGCTCAACTCCGGAATTGCATTTAAAACTGCAAGACTAGAATCATAGAGAGGATAGTGGAATTTCCAGTGTAGAGGTGAAATTCGTAGATATTGGAAGGAACACCAGAGGCGAAGGCGACTATCTGGCTATGTATTGACACTGAGGGACGAAAGCGTGGGGAGCAAACAGGATTAGATACCCTGGTAGTCCACGCCGTAAACGATGAGTGCTAGCTGACGGGACCAACGGTCTCGGTGGCGCAGCTAACGCATTAAGCACTCCGCC
>AAA242_L10_Cp_7.4_bact_NPBW_4800m_HOT_HNA	Cellular organisms;Bacteria;Proteobacteria;Gammaproteobacteria
GGTAGAGAGAAGCTTGCTTCTCTTGAGAGCGGCGGACGGGTGAGTAATGCCTAGGAATCTGCCTGGTAGTGGGGGATAACGTCCGGAAACGGACGCTAATACCGCATACGTCCTACGGGAGAAAGCAGGGGACCTTCGGGCCTTGCGCTATCAGATGAGCCTAGGTCGGATTAGCTAGTTGGTGGGGTAATGGCTCACCAAGGCGACGATCCGTAACTGGTCTGAGAGGATGATCAGTCACACTGGAACTGAGACACGGTCCAGACTCCTACGGGAGGCAGCAGTGGGGAATATTGGACAATGGGCGAAAGCCTGATCCAGCCATGCCGCGTGTGTGAAGAAGGTCTTCGGATTGTAAAGCACTTTAAGTTGGGAGGAAGGGCAGTAAATTAATACTTTGCTGTTTTGACGTTACCGACAGAATAAGCACCGGCTAACTCTGTGCCAGCAGCCGCGGTAATACAGAGGGTGCAAGCGTTAATCGGAATTACTGGGCGTAAAGCGCGCGTAGGTGGTTCGTTAAGTTGGATGTGAAATCCCCGGGCTCAACCTGGGAACTGCATTCAAAACTGACGAGCTAGAGTATGGTAGAGGGTGGTGGAATTTCCTGTGTAGCGGTGAAATGCGTAGATATAGGAAGGAACACCAGTGGCGAAGGCGACCACCTGGACTGATACTGACACTGAGGTGCGAAAGCGTGGGGAGCAAACAGGATTAGATACCCTGGTAGTCCACGCCGTAAACGATGTCAACTAGCCGTTGGGAGCCTTGAGCTCTTAGTGGCGCAGCTA
>AAA242_O11_Cp_6.2_bact_NPBW_4800m_HOT_HNA	Cellular organisms;Bacteria;Proteobacteria;Gammaproteobacteria
GGCCTAACACATGCAAGTCGAGCGGTAGAGAGAAGCTTGCTTCTCTTGAGAGCGGCGGACGGGTGAGTAATGCCTAGGAATCTGCCTGGTAGTGGGGGATAACGTCCGGAAACGGACGCTAATACCGCATACGTCCTACGGGAGAAAGCAGGGGACCTTCGGGCCTTGCGCTATCAGATGAGCCTAGGTCGGATTAGCTAGTTGGTGGGGTAATGGCTCACCAAGGCGACGATCCGTAACTGGTCTGAGAGGATGATCAGTCACACTGGAACTGAGACACGGTCCAGACTCCTACGGGAGGCAGCAGTGGGGAATATTGGACAATGGGCGAAAGCCTGATCCAGCCATGCCGCGTGTGTGAAGAAGGTCTTCGGATTGTAAAGCACTTTAAGTTGGGAGGAAGGGCAGTAAATTAATACTTTGCTGTTTTGACGTTACCGACAGAATAAGCACCGGCTAACTCTGTGCCAGCAGCCGCGGTAATACAGAGGGTGCAAGCGTTAATCGGAATTACTGGGCGTAAAGCGCGCGTAGGTGGTTCGTTAAGTTGGATGTGAAATCCCCGGGCTCAACCTGGGAACTGCATTCAAAACTGACGAGCTAGAGTATGGTAGAGGGTGGTGGAATTTCCTGTGTAGCGGTGAAATGCGTAGATATAGGAAGGAACACCAGTGGCGAAGGCGACCACCTGGACTGATACTGACACTGAGGTGCGAAAGCGTGGGGAGCAAACAGGATTAGATACCCTGGTAGTCCACGCCGTAAACGATGTCAACTAGCCGTTGGGAGCCTTGAGCTCTTAGTGGCGCAGCTAACGCATTAAGTTGACCGCCTGGGGAGTACG
>AAA003_J03_Cp_00_bact_AIW_800m_SA_all_seq	Cellular organisms;Bacteria;Proteobacteria;Gammaproteobacteria;E01-9C-26 marine group
TGCAGTCGAACGGCAGCAGACCGTGACAATCCCTTCGGGGTGCGTTTGGTGCTGGCGAGTGGCGGACGGGTGAGTAACACGTAGGAATCTGCCCAACAGTGGGGGACAACCCGGGGAAACTCGGGCTAATACCGCATACGCCCTACGGGGGAAAGCGGGGGACTTTCGGGCCTCGCGCTGATGGATGAGCCTGCGTCGGATTAGCTTGTTGGTGAGGTAACGGCTCACCAAGGCGACGATCCGTAGCTGGTCTGAGAGGATGATCAGCCACACTGGGACTGAGACACGGCCCAGACTCCTACGGGAGGCAGCAGTGGGGAATATTGCACAATGGGCGAAAGCCTGATGCAGCCATACCGCGTGGGTGAAGAAGGCCTTAGGGTTGTAAAGCCCTTTCAGTTGGGAAGAAAAGGTCAGGGATAATACCCCTGGTTCTTGACGGTACCTACAGAAGAAGCACCGGCTAACTCAGTGCCAGCAGCCGCGGTAATACTGAGGGTGCAAGCGTTAATCGGAATTACTGGGCGTAAAGCGCGCGTAGGCGGTCTGGTCAGTCAGATGTGAAAGCCCCGGGCTTAACCTGGGAACTGCATTTGAAACTGCCAGACTAGAGTGTGGTAGAGGGAAGTGGAATTCCGCGTGGAGCGGTGAAATGCGTAGAGATGCGGAGGAACACCAGTGGCGAAGGCGACTTCCTGGACCAACACTGACGCTCAGGTGCGAAAGCGTGGGGAGCAAACAGGATTAGATACCCTGGTAGTCCACGCCGTAAACGATGTCTACTAGCCGTTGGGGAGCTTGTCTCCTTAGTGGCGCAGCTAACGCGATAAGTAGAC
>AAA003_L20_Cp_00_bact_AIW_800m_SA_all_seq	Cellular organisms;Bacteria;Proteobacteria;Gammaproteobacteria;E01-9C-26 marine group
TGCAGTCGACGGTAACGGACCGCTGGGATTCCTTCGGGATGACCTTGGTGCCGACGAGTGGCGGACGGGTGAGTAACACGTAGGAATCTGCCAAACAGTGGGGGACAACCCGGAGAAATCCGGGCTAATACCGCATACGCCCTACGGGGGAAAGCGGGGGACCTTCGGGCCTCGCGCTGTTTGAGGAGCCTGCGTCGGATTAGCTTGTTGGTGAGGTAAAGGCTCACCAAGGCGACGATCCGTAGCTGGTCTGAGAGGATGATCAGCCACACTGGGACTGAGACACGGCCCAGACTCCTACGGGAGGCAGCAGTGGGGAATATTGCACAATGGGCGAAAGCCTGATGCAGCTATACCGCGTGGGTGAAGAAGGCCTTAGGGTTGTAAAGCCCTTTCAGCAGGGAAGAAAGGTACGGAGTTAATAACTCCGTAATTTGACGGTACCTGAATAAGAAGCACCGGCTAACTCCGTGCCAGCAGCCGCGGTAATACGGAGGGTGCAAGCGTTAATCGGAATTACTGGGCGTAAAGCGCGCGTAGGCGGTCTAGTCAGTCAGATGTGAAAGCCCCGGGCTCAACCTGGGAATTGCATTTGAAACAGCTAGACTAGAGTGTGGTAGAGGGAAGTGGAATTCCGAGTGTAGCGGTGAAATGCGTAGAGATTCGGAGGAACATCAGTGGCGAAGGCGACTTCCTGGACCAACACTGACGCTGAGGTGCGAAAGCGTGGGGAGCAAACAGGATTAGATACCCTGGTAGTCCACGCCGTAAACGATGTCTACTAGCCGTCGGGGAGCTTGACTCCTGGTGGCGCAGCTAACGCGATAAGTAGACCCGCCTGGGGAGTACGCCGCAGG
>AAA007_C15_Cp_13.0_bact_AIW_800m_SA_HNA	Cellular organisms;Bacteria;Proteobacteria;Gammaproteobacteria;E01-9C-26 marine group
GCCGCGGTAATACGGAGGGTGCAAGCGTTAATCGGAATTACTGGGCGTAAAGCGCGCGTAGGCGGTCTAGTCAGTCAGATGTGAAAGCCCCGGGCTCAACCTGGGAATTGCATTTGAAACTGCTGGACTAGAGTGTGGTAGAGGGAAGTGGAATTCCGAGTGTAGCGGTGAAATGCGTAGAGATTCGGAGGAACATCAGTGGCGAAGGCGACTTCCTGGACCAACACTGACGCTGAGGTGCGAAAGCGTGGGGAGCAAACAGGATTAGATACCCTGGTAGTCCACGCCGTAAACGATGTCTACTAGCCGTCGGGGAGCTTGACTCCTTGGTGGCGCAGCTAACGCGATAAGTAGACCGCCTGGGGAGTACGGCCGCAAGGCTAAAACTCAAAGGAATTGGCGGGGGAGCACGGTCATAGCTGGTTTCCTGA
>AAA007_D04_Cp_10.8_bact_AIW_800m_SA_HNA	Cellular organisms;Bacteria;Proteobacteria;Gammaproteobacteria;E01-9C-26 marine group
GCTGGCGGTAGGCCTAACACATGCAAGTCGAACGGCAGCAGACCGTGACAATCCTTTCGGGGTGCGTTTGGTGCTGGCGAGTGGCGGACGGGTGAGTAACACGTAGGAATCTGCCCAACAGTGGGGGACAACCCGGGGAAACTCGGGCTAATACCGCATACGCCCTACGGGGGAAAGCGGGGGACTTTCGGGCCTCGCGCTGATGGATGAGCCTGCGTCGGATTAGCTTGTTGGTGAGGTAACGGCTCACCAAGGCGACGATCCGTAGCTGGTCTGAGAGGATGATCAGCCACACTGGGACTGAGACACGGCCCAGACTCCTACGGGAGGCAGCAGTGGGGAATATTGCACAATGGGCGAAAGCCTGATGCAGCCATACCGCGTGGGTGAAGAAGGCCTTAGGGTTGTAAAGCCCTTTCAGTTGGGAAGAAAAGGTCGGGGATAATACCCCCGGCTCTTGACGGTACCTACAGAAGAAGCACCGGCTAACTCAGTGCCAGCAGCCGCGGTAATACTGAGGGTGCAAGCGTTAATCGGAATTACTGGGCGTAAAGCGCGCGTAGGCGGTTTGGTCAGTCAGATGTGAAAGCCCCGGGCTTAACCTGGGAACTGCATTTGAAACTGCCAAGCTAGAGTGTGGTAGAGGGAAGTGGAATTCCGCGTGGAGCGGTGAAATGCGTAGAGATGCGGAGGAACACCAGTGGCGAAGGCGACTTCCTGGACCAACACTGACGCTCAGGTGCGAAAGCGTGGGGAGCAAACAGGATTAGATACCCTGGTAGTCCACGCCGTAAACGATGTCTACTAGCCGTTGGGGAGCTTGTCTCCTTAGTGGCGCAGCTAACGCGATAAGTAGACCGCCTGGGGAGTACGGTCGCACAAG
>AAA007_E03_Cp_13.0_bact_AIW_800m_SA_HNA	Cellular organisms;Bacteria;Proteobacteria;Gammaproteobacteria;E01-9C-26 marine group
GCCGCGGTAATACTGAGGGTGCAAGCGTTAATCGGAATTACTGGGCGTAAAGCGCGCGTAGGCGGTCTGGTCAGTCAGATGTGAAAGCCCCGGGCTTAACCTGGGAACTGCATTTGAAACTGCCAGACTAGAGTGTGGTAGAGGGAAGTGGAATTCCGCGTGGAGCGGTGAAATGCGTAGAGATGCGGAGGAACACCAGTGGCGAAGGCGACTTCCTGGACCAACACTGACGCTCAGGTGCGAAAGCGTGGGGAGCAAACAGGATTAGATACCCTGGTAGTCCACGCCGTAAACGATGTCTACTAGCCGTTGGGGAGCTTGTCTCCTTAGTGGCGCAGCTAACGCGATAAGTAGACCGCCTGGGGAGTACGGTCGCAAGACTAAAACTCAAAGGAATTGGCGGGGGAGCACGGTCATACTTGTTTCCTGA
>AAA007_E08_Cp_10.8_bact_AIW_800m_SA_HNA_seq	Cellular organisms;Bacteria;Proteobacteria;Gammaproteobacteria;E01-9C-26 marine group
GCTGGCGGTAGGCCTAACACATGCAAGTCGAACGGTAACGGACCGCTGGGATTCCTTCGGGATGACCTTGGTGCCGACGAGTGGCGGACGGGTGAGTAACACGTAGGAATCTGCCAAACAGTGGGGGACAACCCGGAGAAATCCGGGCTAATACCGCATACGCCCTACGGGGGAAAGCGGGGGACCTTCGGGCCTCGCGCTGTTTGAGGAGCCTGCGTCGGATTAGCTTGTTGGTGAGGTAAAGGCTCACCAAGGCGACGATCCGTAGCTGGTCTGAGAGGATGATCAGCCACACTGGGACTGAGACACGGCCCAGACTCCTACGGGAGGCAGCAGTGGGGAATATTGCACAATGGGCGAAAGCCTGATGCAGCTATACCGCGTGGGTGAAGAAGGCCTTAGGGTTGTAAAGCCCTTTCAGCAGGGAAGAAAGGTACGGAGTTAATAACTCCGTAATTTGACGGTACCTGAATAAGAAGCACCGGCTAACTCCGTGCCAGCAGCCGCGGTAATACGGAGGGTGCAAGCGTTAATCGGAATTACTGGGCGTAAAGCGCGCGTAGGCGGTCTAGTCAGTCAGATGTGAAAGCCCCGGGCTCAACCTGGGAATTGCATTTGAAACTGCTGGACTAGAGTGTGGTAGAGGGAAGTGGAATTCCGAGTGTAGCGGTGAAATGCGTAGAGATTCGGAGGAACATCAGTGGCGAAGGCGACTTCCTGGACCAACACTGACGCTGAGGTGCGAAAGCGTGGGGAGCAAACAGGATTAGATACCCTGGTAGTCCACGCCGTAAACGATGTCTACTAGCCGTCGGGGAGCTTGACTCCTTGGTGGCGCAGCTAACGCGATAAGTAGACCGCCTGGGGAGTACGGCCGCAAGC
>AAA240_A02_Cp_9.7_bact_AAIW_770m_HOT_HNA	Cellular organisms;Bacteria;Proteobacteria;Gammaproteobacteria;E01-9C-26 marine group
GCCAGTCAGCAGCCGCGGTAATACTGAGGGTGCAAGCGTTAATCGGAATTACTGGGCGTAAAGCGCGCGTAGGCGGTCTGGTCAGTCAGATGTGAAAGCCCCGGGCTTAACCTGGGAACTGCATTTGAAACTGCCAGACTAGAGTGTGGTAGAGGGAAGTGGAATTCCGCGTGGAGCGGTGAAATGCGTAGAGATGCGGAGGAACACCAGTGGCGAAGGCGACTTCCTGGACCAACACTGACGCTCAGGTGCGAAAGCGTGGGGAGCAAACAGGATTAGATACCCTGGTAGTCCACGCCGTAAACGATGTCTACTAGCCGTTGGGGGGCTTGTCTCCTTAGTGGCGTAGCTAACGCGATAAGTAGACCGCCTGGGGAGTACGGTCGCAAGACTAAAACTCAAGGAATTGGCGGGGGAGCACGGTCTG
>AAA240_C06_Cp_10.2_bact_AAIW_770m_HOT_HNA	Cellular organisms;Bacteria;Proteobacteria;Gammaproteobacteria;E01-9C-26 marine group
GTGACGCTGGCGGTAGGCCTAACACATGCAAGTCGAACGGTAACGGACCGCTGGGATTCCTTCGGGATGACCTTGGTGCCGACGAGTGGCGGACGGGTGAGTAACACGTAGGAATCTGCCAAACAGTGGGGGACAACCCGGAGAAATCCGGGCTAATACCGCATACGCCCTACGGGGGAAAGCGGGGGACCTTCGGGCCTCGCGCTGTTTGAGGAGCCTGCGTCGGATTAGCTTGTTGGTGAGGTAAAGGCTCACCAAGGCGACGATCCGTAGCTGGTCTGAGAGGATGATCAGCCACACTGGGACTGAGACACGGCCCAGACTCCTACGGGAGGCAGCAGTGGGGAATATTGCACAATGGGCGAAAGCCTGATGCAGCTATACCGCGTGGGTGAAGAAGGCCTTAGGGTTGTAAAGCCCTTTCAGCAGGGAAGAAAGGTACGGAGTTAATAACTCCGTAATTTGACGGTACCTGAATAAGAAGCACCGGCTAACTCCGTGCCAGCAGCCGCGGTAATACGGAGGGTGCAAGCGTTAATCGGAATCACTGGGCGTAAAGCGCGCGTAGGCGGTCTAGTCAGTCAGATGTGAAAGCCCCGGGCTCAACCTGGGAATTGCATTTGAAACAGCTAGACTAGAGTGTGGTAGAGGGAAGTGGAATTCCGAGTGTAGCGGTGAAATGCGTAGAGATTCGGAGGAACATCAGTGGCGAAGGCGACTTCCTGGACCAACACTGACGCTGAGGTGCGAAAGCGTGGGGAGCAAACAGGATTAGATACCCTGGTAGTCCACGCCGTAAACGATGTCTACTAGCCGTCGGGGAGCTTGACTCCTTGGTGGCGCAGCTAACGCGATAAGTAGACCGCCTGGGGAGTACGGCCGCAAG
>AAA240_C07_Cp_12.0_bact_AAIW_770m_HOT_HNA	Cellular organisms;Bacteria;Proteobacteria;Gammaproteobacteria;E01-9C-26 marine group
CATGACGCTGGCGGTAGGCCTAACACATGCAAGTCGAACGGTAACGGACCGCTGGGATTCCTTCGGGATGACCTTGGTGCCGACGAGTGGCGGACGGGTGAGTAACACGTAGGAATCTGCCAAACAGTGGGGGACAACCCGGAGAAATCCGGGCTAATACCGCATACGCCCTACGGGGGAAAGCGGGGGACCTTCGGGCCTCGCGCTGTTTGAGGAGCCTGCGTCGGATTAGCTTGTTGGTGAGGTAAAGGCTCACCAAGGCGACGATCCGTAGCTGGTCTGAGAGGATGATCAGCCACACTGGGACTGAGACACGGCCCAGACTCCTACGGGAGGCAGCAGTGGGGAATATTGCACAATGGGCGAAAGCCTGATGCAGCTATACCGCGTGGGTGAAGAAGGCCTTAGGGTTGTAAAGCCCTTTCAGCAGGGAAGAAAGGTACGGAGTTAATAACTCCGTAATTTGACGGTACCTGAATAAGAAGCACCGGCTAACTCCGTGCCAGCAGCCGCGGTAATACGGAGGGTGCAAGCGTTAATCGGAATTACTGGGCGTAAAGCGCGCGTAGGCGGTCTAGTCAGTCAGATGTGAAAGCCCCGGGCTCAACCTGGGAATTGCATTTGAAACTGCTGGACTAGAGTGTGGTAGAGGGAAGTGGAATTCCGAGTGTAGCGGTGAAATGCGTAGAGATTCGGAGGAACATCAGTGGCGAAGGCGACTTCCTGGACCAACACTGACGCTGAGGTGCGAAAGCGTGGGGAGCAAACAGGATTAGATACCCTGGTAGTCCACGCCGTAAACGATGTCTACTAGCCGTCGGGGAGCTTGACTCCTTGGTGGCGCAGCTAACGCGATAAGTAGACCGCCTGGGGAGTACGGCCGC
>AAA240_C10_Cp_10.9_bact_AAIW_770m_HOT_HNA_seq	Cellular organisms;Bacteria;Proteobacteria;Gammaproteobacteria;E01-9C-26 marine group
TGACGCTGGCGGTAGGCCTAACACATGCAAGTCGAACGGCAGCAGACCGTGACAATCCCTTCGGGGTGCGTTTGGTGCTGGCGAGTGGCGGACGGGTGAGTAACACGTAGGAATCTGCCCAACAGTGGGGGACAACCCGAGGAAACTCGGGCTAATACCGCATACGCCCTACGGGGGAAAGCGGGGGACTTTCGGGCCTCGCGCTGATGGATGAGCCTGCGTCGGATTAGCTTGTTGGTGAGGTAACGGCTCACCAAGGCGACGATCCGTAGCTGGTCTGAGAGGATGATCAGCCACACTGGGACTGAGACACGGCCCAGACTCCTACGGGAGGCAGCAGTGGGGAATATTGCACAATGGGCGAAAGCCTGATGCAGCCATACCGCGTGGGTGAAGAAGGCCTTAGGGTTGTAAAGCCCTTTCAGTTGGGAAGAAAAGGTCAGGGATAATACCCCTGATTCTTGACGGTACCTACAGAAGAAGCACCGGCTAACTCAGTGCCAGCAGCCGCGGTAATACTGAGGGTGCAAGCGTTAATCGGAATTACTGGGCGTAAAGCGCGCGTAGGCGGTCTGGTCAGTCAGATGTGAAAGCCCCGGGCTTAACCTGGGAACTGCATTTGAAACTGCCAGACTAGAGTGTGGTAGAGGGAAAGTGGAATTCCGCGTGGAGCGGTGAAATGCGTAGAGATGCGGAGGAACACCAGTGGCGAAGGCGACTTCCTGGACCAACACTGACGCTCAGGTGCGAAAGCGTGGGGAGCAAACAGGATTAGATACCCTGGTAGTCCACGCCGTAAACGATGTCTACTAGCCGTTGGGGAGCTTGTCTCCTTAGTGGCGCAGCTAACGCGATAAGTAGACCGCCTGGGGAGTACGGTCGCAGA
>AAA240_C17_Cp_10.8_bact_AAIW_770m_HOT_HNA_seq	Cellular organisms;Bacteria;Proteobacteria;Gammaproteobacteria;E01-9C-26 marine group
TGACGCTGGCGGTAGGCTTAACACATGCAAGTCGGACGGCAGCAGACCGTAACAATCCCTTCGGGGTGCGTTTGGTGCTGGCGAGTGGCGGACGGGTGAGTAATACGTAGGAATCTGCCCAACAGTGGGGGACAACCCGAGGAAACTCGGGCTAATACCGCATACGCCCTACGGGGGAAAGCGGGGGACTTTAGGGCCTCGCGCTGTTGGATGAGCCTGCGGCGGATTAGCTTGTTGGTGAGGTAAGAGCTCACCAAGGCGACGATCCGTAGCTGGTCTGAGAGGATGATCAGCCACACTGGGACTGAGACACGGCCCAGACTCCTACGGGAGGCAGCAGTGGGGAATATTGCACAATGGGCGCAAGCCTGATGCAGCCATACCGCGTGTGTGAAGACGGCCTTCGGGTTGTAAAGCACTTTCAGCAGGGAAGAAAAGTTTGGAGTTAATAACTCCAGACCTTGACGGTACCTGCATAAGAAGCACCGGCTAACTCCGTGCCAGCAGCCGCGGTAATACGGAGGGTGCAAGCGTTAATCGGAATTACTGGGCGTAAAGGGCGCGTAGGCGGTCTGGTTAGTCAGATGTGAAAGCCCCGGGCTTAACCTGGGAACTGCATTTGATACTGCCAGACTAGAGTGTGGTAGAGGGAAGTGGAATTCCGCGTGTAGCGGTGAAATGCGTAGATATGCGGAGGAACATCAGTGGCGAAGGCGACTTCCTGGACCAACACTGACGCTCAGGTGCGAAAGCGTGGGGAGCAAACAGGATTAGATACCCTGGTAGTCCACGCCGTAAACGATGTCTACTAGCCGTTGGAGAGCTTGACTCTTTAGTGGCGCAGCTAACGCGATAAGTAGACCGCCTGGGGAGTACGGCCGCAA
>AAA240_G13_Cp_10.9_bact_AAIW_770m_HOT_HNA	Cellular organisms;Bacteria;Proteobacteria;Gammaproteobacteria;E01-9C-26 marine group
GACGCTGGCGGTAGGCCTAACACATGCAAGTCGAACGGTAACGGACCGCTGGGATTCCTTCGGGATGACCTTGGTGCCGACGAGTGGCGGACGGGTGAGTAACACGTAGGAATCTGCCAAACAGTGGGGGACAACCCGGAGAAATCCGGGCTAATACCGCATACGCCCTACGGGGGAAAGCGGGGGACCTTCGGGCCTCGCGCTGTTTGAGGAGCCTGCGTCGGATTAGCTTGTTGGTGAGGTAAAGGCTCACCAAGGCGACGATCCGTAGCTGGTCTGAGAGGATGATCAGCCACACTGGGACTGAGACACGGCCCAGACTCCTACGGGAGGCAGCAGTGGGGAATATTGCACAATGGGCGAAAGCCTGATGCAGCTATACCGCGTGGGTGAAGAAGGCCTTAGGGTTGTAAAGCCCTTTCAGCAGGGAAGAAAGGTACGGAGTTAATAACTCCGTAATTTGACGGTACCTGAATAAGAAGCACCGGCTAACTCCGTGCCAGCAGCCGCGGTAATACGGAGGGTGCAAGCGTTAATCGGAATCACTGGGCGTAAAGCGCGCGTAGGCGGTCTAGTCAGTCAGATGTGAAAGCCCCGGGCTCAACCTGGGAATTGCATTTGAAACAGCTAGACTAGAGTGTGTAGAGGGAAGTGGAATTCCGAGTGTAGCGGTGAAATGCGTAGAGATTCGGAGGAACATCAGTGGCGAAGGCGACTTCCTGGACCAACACTGACGCTGAGGTGCGAAAGCGTGGGGAGCAAACAGGATTAGATACCCTGGTAGTCCACGCCGTAAACGATGTCTACTAGCCGTCGGGGAGCTTGACTCCTTGGTGGCGCAGCTAACGCGATAAGTAGACCGCCTGGGGAGTACGGCCGCAAGC
>AAA240_I03_Cp_10.3_bact_AAIW_770m_HOT_HNA_seq	Cellular organisms;Bacteria;Proteobacteria;Gammaproteobacteria;E01-9C-26 marine group
CGTGACGCTGGCGGTAGGCCTAACACATGCAAGTCGAACGGTAACGGACCGCTGGGATTCCTTCGGGATGACCTTGGTGCCGACGAGTGGCGGACGGGTGAGTAACACGTAGGAATCTGCCAAACAGTGGGGGACAACCCGGAGAAATCCGGGCTAATACCGCATACGCCCTACGGGGGAAAGCGGGGGACCTTCGGACCTCGCGCTGTTTGAGGAGCCTGCGTCGGATTAGCTTGTTGGTGAGGTAAAGGCTCACCAAGGCGACGATCCGTAGCTGGTCTGAGAGGATGATCAGCCACACTGGGACTGAGACACGGCCCAGACTCCTACGGGAGGCAGCAGTGGGGAATATTGCACAATGGGCGAAAGCCTGATGCAGCTATACCGCGTGGGTGAAGAAGGCCTTAGGGTTGTAAAGCCCTTTCAGCAGGGAAGAAAGGTACGGAGTTAATAACTCCGTAATTTGACGGTACCTGAATAAGAAGCACCGGCTAACTCCGTGCCAGCAGCCGCGGTAATACGGAGGGTGCAAGCGTTAATCGGAATCACTGGGCGTAAAGCGCGCGTAGGCGGTCTGGTCAGTCAGATGTGAAAGCCCCGGGCTCAACCTGGGAACTGCATTTGAAACTGTTGGACTAGAGTGTGGTAGAGGGAAGTGGAATTCCGAGTGTAGCGGTGAAATGCGTAGAGATTCGGAGGAACATCAGTGGCGAAGGCGACTTCCTGGACCAACACTGACGCTGAGGTGCGAAAGCGTGGGGAGCAAACAGGATTAGATACCCTGGTAGTCCACGCCGTAAACGATGTCTACTAGCCGTCGGGGAGCTTGACTCCTTGGTGGCGCAGCTAACGCGATAAGTAGACCGCCTGGGGAGTACGGCCGCAAGC
>AAA240_I21_Cp_8.9_bact_AAIW_770m_HOT_HNA	Cellular organisms;Bacteria;Proteobacteria;Gammaproteobacteria;E01-9C-26 marine group
GACGCTGGCGGTAGGCCTAACACATGCAAGTCGAACGGTAACGGACCGCTGGGATTCCTTCGGGATGACCTTGGTGCCGACGAGTGGCGGACGGGTGAGTAACACGTAGGAATCTGCCATACAGTGGGGGACAACCCGGAGAAATCCGGGCTAATACCGCATACGCCCTACGGGGGAAAGCGGGGGACCTTCGGGCCTCGCGCTGTTTGAGGAGCCTGCGTCGGATTAGCTTGTTGGTGAGGTAAAGGCTCACCAAGGCGACGATCCGTAGCTGGTCTGAGAGGATGATCAGCCACACTGGGACTGAGACACGGCCCAGACTCCTACGGGAGGCAGCAGTGGGGAATATTGCACAATGGGCGAAAGCCTGATGCAGCTATACCGCGTGGGTGAAGAAGGCCTTAGGGTTGTAAAGCCCTTTCAGCAGGGAAGAAAGGTACGGAGTTAATAGCTCCGTAATTTGACGGTACCTGAATAAGAAGCACCGGCTAACTCCGTGCCAGCAGCCGCGGTAATACGGAGGGTGCAAGCGTTAATCGGAATTACTGGGCGTAAAGCGCGCGTAGGCGGTCCAGTCAGTCAGATGTGAAAGCCCCGGGCTCAACCTGGGAATTGCATTTGAAACTGCTGGACTAGAGTGTGGTAGAGGGAAGTGGAATTCCGAGTGTAGCGGTGAAATGCGTAGAGATTCGGAGGAACATCAGTGGCGAAGGCGACTTCCTGGACCAACACTGACGCTGAGGTGCGAAAGCGTGGGGAGCAAACAGGATTAGATACCCTGGTAGTCCACGCCGTAAACGATGTCTACTAGCCGTCGGGGAGCTTGACTCCTTGGTGGCGCAGCTAACGCGATAAGTAGACCGCCTGGGGAGTACGGCCGCAAGGCCTA
>AAA240_L21_Cp_7.7_bact_AAIW_770m_HOT_HNA_seq	Cellular organisms;Bacteria;Proteobacteria;Gammaproteobacteria;E01-9C-26 marine group
GACGCTGGCGGTAGGCCTAACACATGCAAGTCGAACGGTAACGGACCGCTGGGATTCCTTCGGGATGACCTTGGTGCCGACGAGTGGCGGACGGGTGAGTAACACGTAGGAATCTGCCAAACAGTGGGGGACAACCCGGAGAAATCCGGGCTAATACCGCATACGCCCTACGGGGGAAAGCGGGGGACCTTCGGGCCTCGCGCTGTTTGAGGAGCCTGCGTCGGATTAGCTTGTTGGTGAGGTAAAGGCTCACCAAGGCGACGATCCGTAGCTGGTCTGAGAGGATGATCAGCCACACTGGGACTGAGACACGGCCCAGACTCCTACGGGAGGCAGCAGTGGGGAATATTGCACAATGGGCGAAAGCCTGATGCAGCTATACCGCGTGGGTGAAGAAGGCCTTAGGGTTGTAAAGCCCTTTCAGCAGGGAAGAAAGGTACGGAGTTAATAACTCCGTAATTTGACGGTACCTGAATAAGAAGCACCGGCTAACTCCGTGCCAGCAGCCGCGGTAATACGGAGGGTGCAAGCGTTAATCGGAATTACTGGGCGTAAAGCGCGCGTAGGCGGTCTAGTCAGTCAGATGTGAAAGCCCCGGGCTCAACCTGGGAATTGCATTTGAAACAGCTAGACTAGAGTGTGGTAGAGGGAAGTGGAATTCCGAGTGTAGCGGTGAAATGCGTAGAGATTCGGAGGAACATCAGTGGCGAAGGCGACTTCCTGGACCAACACTGACGCTGAGGTGCGAAAGCGTGGGGAGCAAACAGGATTAGATACCCTGGTAGTCCACGCCGTAAACGATGTCTACTAGCCGTCGGGGAGCTTGACTCCTTGGTGGCGCAGCTAACGCGATAAGTAGACCGCCTGGGGAGTACGGCCGCAAGC
>AAA240_O06_Cp_11.3_bact_AAIW_770m_HOT_HNA	Cellular organisms;Bacteria;Proteobacteria;Gammaproteobacteria;E01-9C-26 marine group
GACGCTGGCGGTAGGCCTAACACATGCAAGTCGAACGGTAACGGACCGCTGGGATTCCTTCGGGATGACCTTGGTGCCGACGAGTGGCGGACGGGTGAGTAACACGTAGGAATCTGCCAAACAGTGGGGGACAACCCGGAGAAATCCGGGCTAATACCGCATACGCCCTACGGGGGAAAGCGGGGGACCTTCGGGCCTCGCGCTGTTTGAGGAGCCTGCGTCGGATTAGCTTGTTGGTGAGGTAAAGGCTCACCAAGGCGACGATCCGTAGCTGGTCTGAGAGGATGATCAGCCACACTGGGACTGAGACACGGCCCAGACTCCTACGGGAGGCAGCAGTGGGGAATATTGCACAATGGGCGAAAGCCTGATGCAGCTATACCGCGTGGGTGAAGAAGGCCTTAGGGTTGTAAAGCCCTTTCAGCAGGGAAGAAAGGTACGGAGTTAATAACTCCGTAATTTGACGGTACCTGAATAAGAAGCACCGGCTAACTCCGTGCCAGCAGCCGCGGTAATACGGAGGGTGCAAGCGTTAATCGGAATTACTGGGCGTAAAGCGCGCGTAGGCGGTCTAGTCAGTCAGATGTGAAAGCCCCGGGCTCAACCTGGGAATTGCATTTGAAACTGCTGGACTAGAGTGTGGTAGAGGGAAGTGGAATTCCGAGTGTAGCGGTGAAATGCGTAGAGATTCGGAGGAACATCAGTGGCGAAGGCGACTTCCTGGACCAACACTGACGCTGAGGTGCGAAAGCGTGGGGAGCAAACAGTATTAGATACCCTGGTAGTCCACGCCGTAAACGATGTCTACTAGCCGTCGGGGAGCTTGACTCCTTGGTGGCGCAGCTAACGCGATAAGTAGACCGCCTGGGGAGTACGGCCGCAAGGCT
>AAA240_P20_Cp_7.8_bact_AAIW_770m_HOT_HNA	Cellular organisms;Bacteria;Proteobacteria;Gammaproteobacteria;E01-9C-26 marine group
GCCGCGGTAATACGGAGGGTGCAAGCGTTAATCGGAATCACTGGGCGTAAAGCGCGCGTAGGCGGTCTGGTCAGTCAGATGTGAAAGCCCCGGGCTCAACCTGGGAACTGCATTTGAAACTGCTGGACTAGAGTGTGGTAGAGGGAAGTGGAATTCCGAGTGTAGCGGTGAAATGCGTAGAGATTCGGAGGAACATCAGTGGCGAAGGCGACTTCCTGGACCAACACTGACGCTAAGGTGCGAAAGCGTGGGGAGCAAACAGGATTAGATACCCTGGTAGTCCACGCCGTAAACGATGTCTACTAGCCGTCGGGGAGCTTGACTCCTTGGTGGCGCAGCTAACGCGATAAGTAGACCGCCTGGGGAGTACGGCCGCAAGGCTAAAACTCAAAGGAATTGGCGGGGGAGCACGGTCATACTTGTTTCCTGA
>AAA286_K03_Cp_12.1_bact_NPDW_3000m_HOT_LNA	Cellular organisms;Bacteria;Proteobacteria;Gammaproteobacteria;E01-9C-26 marine group
[truncated: 1,871,100 more chars]
